# Supplementary material for: Polydiacetylene-based ultrastrong bioorthogonal Raman probes for targeted live-cell Raman imaging
Source: Nat Commun. 2020 Jan 3;11:81. doi: 10.1038/s41467-019-13784-0 (PMC6941979; doi:10.1038/s41467-019-13784-0)
Supplement: Supplementary file 3 — Source Data [file 41467_2019_13784_MOESM3_ESM.xlsx]

## Sheet: Figure 1B
	Wavenumber	EdU 100mM	alkyne 1000mM	Ar-alkyne 200mM	Dialkyne 200mM	DiAr-Dialkyne 10mM	RCN 2000mM	ArCN 500mM	Azide 4000mM	PDDA 0.1mM
	2003.04	--	--	0.01168	--	--	--	--	--	--
	2003.64	--	--	0.01162	--	--	--	--	--	--
	2004.24	--	--	0.01155	--	--	--	--	--	--
	2004.84	--	--	0.01125	--	--	--	--	--	--
	2005.44	--	--	0.01142	--	--	--	--	--	--
	2006.04	--	--	0.01101	--	--	--	--	--	--
	2006.64	--	--	0.01091	--	--	--	--	--	--
	2007.24	--	--	0.01072	--	--	--	--	--	--
	2007.84	--	--	0.01107	--	--	--	--	--	--
	2008.44	--	--	0.01136	--	--	--	--	--	--
	2009.04	--	--	0.01092	--	--	--	--	--	--
	2009.63	--	--	0.01094	--	--	--	--	--	--
	2010.23	--	--	0.01002	--	--	--	--	--	--
	2010.83	--	0.02401	0.00989	--	--	--	--	--	--
	2011.43	--	0.02466	0.01031	--	--	--	--	--	--
	2012.03	--	0.02488	0.01114	--	--	--	--	--	--
	2012.63	--	0.02541	0.01068	--	--	--	--	--	--
	2013.23	--	0.02558	0.01088	--	--	--	--	--	--
	2013.83	--	0.02479	0.01044	--	--	--	--	--	--
	2014.42	--	0.02708	0.00992	--	--	--	--	--	--
	2015.02	--	0.02679	0.01061	--	--	--	--	--	--
	2015.62	--	0.0279	0.01023	--	--	--	--	--	--
	2016.22	--	0.02936	0.00998	--	--	--	--	--	--
	2016.82	--	0.0285	0.00991	--	--	--	--	--	--
	2017.41	--	0.03116	0.01026	--	--	--	--	--	--
	2018.01	--	0.02817	0.01036	--	--	--	--	--	--
	2018.61	--	0.02718	0.0101	--	--	--	--	--	--
	2019.21	--	0.02629	0.01042	--	--	--	--	--	--
	2019.81	--	0.02604	0.01087	--	--	--	--	--	--
	2020.4	--	0.02635	0.011	--	--	--	--	--	--
	2021	--	0.02638	0.01064	--	--	--	--	--	0.09746
	2021.6	--	0.02361	0.01111	--	--	--	--	--	0.08732
	2022.2	--	0.02508	0.01055	--	--	--	--	--	0.08047
	2022.8	--	0.02289	0.01105	--	--	--	--	--	0.07078
	2023.39	0.01725	0.02155	0.01156	--	--	--	--	--	0.06372
	2023.99	0.01728	0.02265	0.0118	--	--	--	--	--	0.05761
	2024.59	0.01665	0.02283	0.01091	--	--	--	--	--	0.05436
	2025.18	0.01691	0.02362	0.01125	--	--	--	--	--	0.05218
	2025.78	0.01731	0.02434	0.0106	--	--	--	--	--	0.04962
	2026.38	0.01705	0.02619	0.01037	--	--	--	--	--	0.04887
	2026.98	0.018	0.02616	0.01007	--	--	--	--	--	0.05011
	2027.57	0.01802	0.02838	0.0092	--	--	--	--	--	0.0519
	2028.17	0.01815	0.02808	0.00921	--	--	--	--	--	0.05683
	2028.77	0.01764	0.02754	0.00981	--	--	--	--	--	0.05981
	2029.37	0.01809	0.02975	0.01011	--	--	--	--	--	0.06725
	2029.96	0.01787	0.02761	0.01018	--	--	--	--	--	0.07243
	2030.56	0.01794	0.02989	0.01009	--	--	--	--	--	0.07868
	2031.16	0.01776	0.03145	0.01016	--	--	--	--	--	0.08639
	2031.75	0.01789	0.03265	0.01063	--	--	--	--	--	0.09072
	2032.35	0.01796	0.03287	0.01054	--	--	--	--	--	0.09599
	2032.95	0.0178	0.03301	0.01088	--	--	--	--	--	0.10292
	2033.54	0.01772	0.03237	0.01143	--	--	--	--	--	0.11407
	2034.14	0.01745	0.03277	0.01119	--	--	--	--	--	0.12572
	2034.73	0.01732	0.03134	0.01163	--	--	--	--	--	0.13478
	2035.33	0.01626	0.0304	0.01148	--	--	--	--	--	0.14745
	2035.93	0.01592	0.03125	0.01089	--	--	--	--	--	0.15925
	2036.53	0.01605	0.03036	0.01095	--	--	--	--	--	0.17132
	2037.12	0.01613	0.0304	0.01064	--	--	--	--	--	0.1838
	2037.72	0.01589	0.02924	0.01032	--	--	--	--	--	0.19317
	2038.31	0.01493	0.02862	0.00954	--	--	--	--	--	0.20285
	2038.91	0.01554	0.02839	0.00938	--	--	--	--	--	0.21334
	2039.51	0.01484	0.02773	0.00928	--	--	--	--	--	0.22964
	2040.1	0.01465	0.02493	0.00986	--	--	--	--	--	0.24572
	2040.7	0.01354	0.0237	0.00964	--	--	--	--	--	0.26037
	2041.29	0.01304	0.02431	0.01013	--	--	--	--	--	0.27527
	2041.89	0.01295	0.02244	0.01031	--	--	--	--	--	0.28906
	2042.48	0.01266	0.02284	0.01023	--	--	--	--	--	0.30279
	2043.08	0.01187	0.02153	0.01053	--	--	--	--	--	0.31253
	2043.68	0.01261	0.02222	0.01109	--	--	--	--	--	0.31934
	2044.27	0.01209	0.02374	0.0119	--	--	--	--	--	0.32781
	2044.87	0.01166	0.02512	0.01273	--	--	--	--	--	0.33669
	2045.46	0.01204	0.02545	0.01301	--	--	--	--	--	0.34336
	2046.06	0.01194	0.0251	0.01284	--	--	--	--	--	0.34641
	2046.65	0.01196	0.02457	0.01344	--	--	--	--	--	0.349
	2047.25	0.01172	0.02418	0.01338	--	--	--	--	--	0.35366
	2047.84	0.01203	0.02439	0.01384	--	--	--	--	--	0.3542
	2048.44	0.01238	0.0247	0.01475	--	--	--	--	--	0.35373
	2049.03	0.01213	0.02557	0.01496	--	--	--	--	--	0.35074
	2049.63	0.01182	0.02676	0.01596	--	--	--	--	--	0.34351
	2050.22	0.01268	0.02725	0.01664	--	--	--	--	--	0.33955
	2050.82	0.0129	0.02891	0.01808	--	--	--	--	--	0.34118
	2051.41	0.01316	0.02932	0.01884	--	--	--	--	--	0.34603
	2052.01	0.01383	0.02815	0.0195	--	--	--	--	--	0.34465
	2052.6	0.01288	0.02939	0.0202	--	--	--	--	--	0.34596
	2053.2	0.01275	0.02889	0.02166	--	--	--	--	--	0.34696
	2053.79	0.01293	0.02807	0.02165	--	--	--	--	--	0.34955
	2054.39	0.01229	0.02789	0.02204	--	--	--	--	--	0.34816
	2054.98	0.01175	0.02733	0.02278	--	--	--	--	--	0.34632
	2055.58	0.012	0.02801	0.02269	--	--	--	--	--	0.34604
	2056.17	0.01145	0.02843	0.02277	--	--	--	--	--	0.34931
	2056.76	0.01111	0.02783	0.02241	--	--	--	--	--	0.3575
	2057.36	0.01128	0.02717	0.02102	--	--	--	--	--	0.36541
	2057.95	0.0102	0.02654	0.02004	--	--	--	--	--	0.37548
	2058.55	0.00997	0.02521	0.01921	--	--	--	--	--	0.39093
	2059.14	0.00966	0.02617	0.01755	--	--	--	--	--	0.40985
	2059.74	0.00911	0.02643	0.01672	--	--	--	--	--	0.42741
	2060.33	0.00896	0.02717	0.01639	--	--	--	--	--	0.44666
	2060.92	0.00875	0.02896	0.01542	--	--	--	--	--	0.46962
	2061.52	0.00877	0.03019	0.01488	--	--	--	--	--	0.49741
	2062.11	0.00897	0.03046	0.01476	--	--	--	--	--	0.53228
	2062.7	0.00857	0.03267	0.01423	--	--	--	--	--	0.56865
	2063.3	0.00966	0.03468	0.01348	--	--	--	--	--	0.60048
	2063.89	0.01045	0.03513	0.01324	--	--	--	--	--	0.63116
	2064.49	0.0101	0.03788	0.01362	--	--	--	--	--	0.66489
	2065.08	0.01004	0.03812	0.01378	--	--	--	--	--	0.6965
	2065.67	0.01033	0.04022	0.01321	--	--	--	--	--	0.72751
	2066.27	0.0098	0.03951	0.01409	--	--	--	--	--	0.75329
	2066.86	0.01026	0.03876	0.01411	--	--	--	--	--	0.77873
	2067.45	0.01148	0.03917	0.01384	--	--	--	--	--	0.80207
	2068.05	0.0113	0.04104	0.01362	--	--	--	--	--	0.82348
	2068.64	0.0115	0.04107	0.0142	--	--	--	--	--	0.84667
	2069.23	0.01193	0.04211	0.01386	--	--	--	--	--	0.86413
	2069.83	0.0118	0.04222	0.01476	--	--	--	--	--	0.8799
	2070.42	0.01261	0.04201	0.0153	--	--	--	--	--	0.89572
	2071.01	0.01214	0.04331	0.01587	--	--	--	--	--	0.91455
	2071.61	0.01229	0.04279	0.01827	--	--	--	--	--	0.93216
	2072.2	0.01186	0.0411	0.01991	--	--	--	--	--	0.95286
	2072.79	0.01146	0.04212	0.02108	--	--	--	--	--	0.9817
	2073.38	0.0117	0.04267	0.0232	--	--	--	--	--	1.0136
	2073.98	0.0116	0.04302	0.02587	--	--	--	--	0.01597	1.04933
	2074.57	0.0114	0.04556	0.02791	--	--	--	--	0.01553	1.0856
	2075.16	0.0115	0.04548	0.03116	--	--	--	--	0.01444	1.1239
	2075.75	0.01079	0.0457	0.03393	--	--	--	--	0.01571	1.16638
	2076.35	0.00946	0.04824	0.0375	--	--	--	--	0.01697	1.21181
	2076.94	0.00888	0.04783	0.04124	--	--	--	--	0.01754	1.25994
	2077.53	0.00792	0.04855	0.04444	--	--	--	--	0.01658	1.31055
	2078.12	0.00659	0.04887	0.04793	--	--	--	--	0.01594	1.36062
	2078.72	0.00685	0.04964	0.05143	--	--	--	--	0.01556	1.41087
	2079.31	0.00635	0.05156	0.05459	--	--	--	--	0.01424	1.46196
	2079.9	0.00494	0.0527	0.05826	--	--	--	--	0.01229	1.51415
	2080.49	0.00461	0.0532	0.06171	--	--	--	--	0.01145	1.57017
	2081.09	0.00315	0.05638	0.06356	--	--	--	--	0.01266	1.62385
	2081.68	0.00202	0.05756	0.06597	--	--	--	--	0.01365	1.68118
	2082.27	0.00158	0.05883	0.06733	--	--	--	--	0.01166	1.74239
	2082.86	0.000904503	0.062	0.06834	--	--	--	--	0.0108	1.81421
	2083.45	0.000939334	0.06434	0.07028	--	--	--	--	0.01023	1.89023
	2084.04	0	0.06705	0.07154	--	--	--	--	0.00962	1.97646
	2084.64	0.000300657	0.07249	0.07315	--	--	--	--	0.01026	2.07103
	2085.23	0.0011	0.07626	0.07609	--	--	--	--	0.01253	2.16967
	2085.82	0.000635986	0.07965	0.07869	--	--	--	--	0.01334	2.27535
	2086.41	0.00079398	0.08597	0.08152	--	--	--	--	0.01423	2.38663
	2087	0.00163	0.09013	0.08688	--	--	--	--	0.01459	2.50442
	2087.59	0.00155	0.09628	0.09208	--	--	--	--	0.01521	2.62783
	2088.18	0.00285	0.10111	0.1001	--	--	--	--	0.01652	2.75824
	2088.78	0.00429	0.10462	0.11	--	--	--	--	0.01715	2.89378
	2089.37	0.00471	0.11042	0.12051	--	--	--	--	0.01783	3.0352
	2089.96	0.00559	0.11602	0.13355	--	--	--	--	0.01836	3.17931
	2090.55	0.00736	0.12047	0.15	--	--	--	--	0.01908	3.32463
	2091.14	0.00738	0.12652	0.16759	--	--	--	--	0.0165	3.47599
	2091.73	0.0084	0.13082	0.18973	--	--	--	--	0.01662	3.63037
	2092.32	0.00945	0.13767	0.21382	--	--	--	--	0.01624	3.78844
	2092.91	0.01074	0.1446	0.24082	--	--	--	--	0.0157	3.94994
	2093.5	0.01361	0.14968	0.27293	--	--	--	--	0.01372	4.11427
	2094.09	0.01606	0.15604	0.30802	--	--	--	--	0.0113	4.28388
	2094.69	0.01819	0.16559	0.34862	--	--	--	--	0.01066	4.46638
	2095.28	0.02005	0.17395	0.39462	--	--	--	--	0.00966	4.65547
	2095.87	0.02116	0.18318	0.44541	--	--	--	--	0.00921	4.85305
	2096.46	0.02371	0.19654	0.5006	--	--	--	--	0.01017	5.05498
	2097.05	0.02731	0.2088	0.56164	--	--	--	--	0.01006	5.26658
	2097.64	0.02894	0.22405	0.62487	--	--	--	--	0.00901	5.48792
	2098.23	0.03245	0.24372	0.6922	--	--	--	--	0.0091	5.72188
	2098.82	0.03489	0.26309	0.76266	--	--	--	--	0.00721	5.96724
	2099.41	0.03738	0.28622	0.83186	--	--	--	--	0.00663	6.22573
	2100	0.04027	0.31326	0.89851	--	--	--	--	0.00756	6.50127
	2100.59	0.04298	0.34468	0.95923	--	--	--	--	0.00849	6.79402
	2101.18	0.04509	0.38004	1.00956	--	--	--	--	0.00844	7.10702
	2101.77	0.0479	0.41984	1.04804	--	--	--	--	0.00731	7.43613
	2102.36	0.05185	0.4644	1.07176	--	--	--	--	0.0082	7.78128
	2102.95	0.05537	0.51601	1.078	--	--	--	--	0.00746	8.14749
	2103.54	0.0606	0.57319	1.06802	--	--	--	--	0.00835	8.5304
	2104.13	0.06527	0.63939	1.03911	--	--	--	--	0.00815	8.92832
	2104.72	0.07038	0.71256	0.99412	--	--	--	--	0.00862	9.34435
	2105.31	0.07803	0.78856	0.93481	--	--	--	--	0.00921	9.77655
	2105.9	0.08457	0.87044	0.86248	--	--	--	--	0.00891	10.2333
	2106.49	0.09136	0.95555	0.78232	--	--	--	--	0.01112	10.7159
	2107.08	0.10066	1.04144	0.6961	--	--	--	--	0.01125	11.2214
	2107.67	0.11005	1.12523	0.60748	--	--	--	--	0.01122	11.746
	2108.26	0.12164	1.20582	0.52048	--	--	--	--	0.01259	12.2897
	2108.85	0.1351	1.2741	0.44055	--	--	--	--	0.01193	12.8578
	2109.44	0.14886	1.33528	0.36536	--	--	--	--	0.00988	13.446
	2110.03	0.16518	1.38292	0.30087	--	--	--	--	0.01078	14.0577
	2110.61	0.18355	1.41294	0.24732	--	--	--	--	0.00948	14.6884
	2111.2	0.20478	1.43	0.2029	--	--	--	--	0.00872	15.3393
	2111.79	0.22903	1.42821	0.16863	--	--	--	--	0.00908	16.0065
	2112.38	0.25611	1.40942	0.14197	--	--	--	--	0.00665	16.6821
	2112.97	0.28726	1.37635	0.12151	--	--	--	--	0.00478	17.364
	2113.56	0.32342	1.32833	0.10702	--	--	--	--	0.00503	18.0391
	2114.15	0.36421	1.2678	0.09608	--	--	--	--	0.007	18.7006
	2114.74	0.40895	1.20073	0.08755	--	--	--	--	0.00595	19.3433
	2115.33	0.45811	1.12501	0.08107	--	--	--	--	0.00552	19.9568
	2115.91	0.5099	1.04603	0.07528	--	--	--	--	0.00478	20.5309
	2116.5	0.56578	0.96648	0.07062	--	--	--	--	0.00386	21.0639
	2117.09	0.6254	0.88598	0.06623	--	--	--	--	0.00299	21.5469
	2117.68	0.68428	0.8077	0.06233	--	--	--	--	0.0006131	21.9772
	2118.27	0.743	0.73449	0.05911	--	--	--	--	0.00266	22.3476
	2118.86	0.80125	0.66538	0.0556	--	--	--	--	0.000788369	22.6509
	2119.45	0.85309	0.60228	0.05249	--	--	--	--	0	22.881
	2120.03	0.90047	0.54373	0.05022	--	--	--	--	0.00154	23.0414
	2120.62	0.9406	0.48912	0.04869	--	--	--	--	0.000896954	23.1361
	2121.21	0.97011	0.44005	0.04576	--	--	--	--	0.000915784	23.1628
	2121.8	0.98993	0.39591	0.04417	--	0.00424	--	--	0.00278	23.1277
	2122.39	1	0.35343	0.04364	--	0.0044	--	--	0.00431	23.0263
	2122.97	0.99896	0.31851	0.04206	--	0.00447	--	--	0.00411	22.8611
	2123.56	0.98544	0.28571	0.04161	--	0.00469	--	--	0.00509	22.6362
	2124.15	0.96107	0.25701	0.04051	--	0.00487	--	--	0.00663	22.3555
	2124.74	0.92703	0.23228	0.04003	--	0.00502	--	--	0.00838	22.0283
	2125.33	0.88433	0.20946	0.04032	--	0.00534	--	--	0.01042	21.6494
	2125.91	0.83553	0.1904	0.03998	--	0.00553	--	--	0.01152	21.2276
	2126.5	0.78166	0.17545	0.03941	--	0.00562	--	--	0.01197	20.7683
	2127.09	0.72435	0.16026	0.03898	--	0.00576	--	--	0.01375	20.2729
	2127.68	0.6643	0.14739	0.0387	--	0.00591	--	--	0.01243	19.7433
	2128.26	0.605	0.13871	0.03813	--	0.00606	--	--	0.01299	19.1861
	2128.85	0.54718	0.13076	0.03807	--	0.00605	--	--	0.01285	18.6034
	2129.44	0.49044	0.1235	0.03763	--	0.00617	--	--	0.01403	18.0018
	2130.03	0.43785	0.11972	0.03791	--	0.00633	--	--	0.01543	17.3838
	2130.61	0.38964	0.11513	0.03788	--	0.00624	--	--	0.01485	16.7546
	2131.2	0.34459	0.11158	0.03715	--	0.00614	--	--	0.01436	16.1221
	2131.79	0.30493	0.10731	0.03719	--	0.00603	--	0.00451	0.0152	15.4932
	2132.38	0.26903	0.10335	0.03673	--	0.0059	--	0.00444	0.01609	14.8721
	2132.96	0.23678	0.09848	0.03609	--	0.00571	--	0.0044	0.01502	14.2603
	2133.55	0.21068	0.09796	0.03493	--	0.00559	--	0.00438	0.01459	13.6618
	2134.14	0.18761	0.09244	0.03474	--	0.00545	--	0.00426	0.01431	13.0754
	2134.72	0.16776	0.09014	0.03375	--	0.00533	--	0.00421	0.01189	12.5076
	2135.31	0.14924	0.08797	0.0337	--	0.00508	--	0.0041	0.01193	11.9642
	2135.9	0.13346	0.08417	0.03353	--	0.00467	--	0.00397	0.01304	11.4443
	2136.48	0.11872	0.08211	0.03288	--	0.00438	--	0.00395	0.01322	10.9526
	2137.07	0.10765	0.08058	0.03279	--	0.00429	--	0.00388	0.01485	10.4854
	2137.66	0.09825	0.07824	0.03258	--	0.00417	--	0.00379	0.01618	10.0461
	2138.24	0.08972	0.07622	0.03154	--	0.00374	--	0.0037	0.01847	9.63425
	2138.83	0.08271	0.07366	0.03147	--	0.00343	--	0.00349	0.02141	9.24226
	2139.42	0.07639	0.07237	0.03054	--	0.00312	--	0.00342	0.02337	8.8716
	2140	0.07107	0.07202	0.0301	--	0.00304	--	0.00337	0.02693	8.52301
	2140.59	0.06631	0.07229	0.03032	--	0.00301	--	0.00325	0.02815	8.19305
	2141.18	0.06124	0.07215	0.03011	--	0.00295	--	0.00313	0.03171	7.88085
	2141.76	0.05787	0.07083	0.03053	--	0.0028	--	0.00307	0.03296	7.58417
	2142.35	0.05387	0.07008	0.03063	--	0.0027	--	0.00301	0.03588	7.30448
	2142.93	0.05083	0.06927	0.03047	--	0.00283	--	0.00295	0.03586	7.04107
	2143.52	0.04817	0.06887	0.03042	--	0.00276	--	0.00287	0.04007	6.7933
	2144.11	0.04624	0.06923	0.03048	--	0.00282	--	0.00276	0.04336	6.55833
	2144.69	0.04418	0.06835	0.03046	--	0.00293	--	0.00267	0.04368	6.33459
	2145.28	0.04331	0.06951	0.03037	--	0.00298	--	0.00258	0.04668	6.11778
	2145.86	0.04182	0.06902	0.03162	--	0.00301	--	0.00244	0.04556	5.91023
	2146.45	0.04008	0.06892	0.03184	--	0.00308	--	0.00234	0.04459	5.71022
	2147.03	0.03828	0.06958	0.03161	--	0.00302	--	0.0022	0.04409	5.51798
	2147.62	0.03641	0.06858	0.03137	--	0.00311	--	0.00211	0.04564	5.33351
	2148.21	0.03466	0.06962	0.03032	--	0.00314	--	0.00197	0.04674	5.15953
	2148.79	0.0342	0.06965	0.02962	--	0.00323	0.00699	0.00186	0.0493	4.99249
	2149.38	0.03294	0.0677	0.02936	--	0.00323	0.00674	0.00177	0.05031	4.8312
	2149.96	0.03264	0.06745	0.02859	--	0.00318	0.00647	0.00166	0.05601	4.67682
	2150.55	0.03232	0.06567	0.02846	--	0.00332	0.00628	0.00154	0.06126	4.52632
	2151.13	0.03151	0.06579	0.02785	--	0.00329	0.00631	0.00144	0.06698	4.38299
	2151.72	0.03058	0.06542	0.02778	--	0.00338	0.0062	0.00135	0.07324	4.24631
	2152.3	0.03015	0.06541	0.02805	--	0.00361	0.00636	0.00126	0.08084	4.11093
	2152.89	0.02931	0.06392	0.02786	--	0.0038	0.0062	0.00121	0.08967	3.97978
	2153.47	0.02802	0.06298	0.02822	0.0361	0.00411	0.00599	0.0012	0.09989	3.85378
	2154.06	0.0284	0.06163	0.02883	0.03605	0.00448	0.00647	0.00118	0.11099	3.73312
	2154.64	0.02797	0.06119	0.0292	0.03522	0.00466	0.00644	0.00112	0.12112	3.61986
	2155.23	0.0269	0.0602	0.02871	0.03662	0.00485	0.00682	0.00102	0.13693	3.51297
	2155.81	0.02649	0.06086	0.02968	0.0365	0.00501	0.00736	0.00095191	0.15068	3.40716
	2156.4	0.02563	0.06063	0.02977	0.03598	0.0051	0.00721	0.000845999	0.16543	3.30118
	2156.98	0.02576	0.0609	0.03023	0.03577	0.00524	0.00732	0.00072355	0.18145	3.19506
	2157.57	0.02468	0.06203	0.03018	0.0344	0.00543	0.00728	0.000640551	0.19383	3.0913
	2158.15	0.02362	0.06023	0.0293	0.03418	0.00542	0.00727	0.000547943	0.20954	2.98868
	2158.74	0.02295	0.06087	0.02818	0.03336	0.00545	0.00731	0.000389473	0.22737	2.8892
	2159.32	0.02286	0.06109	0.02771	0.03285	0.00524	0.00729	0.000316078	0.24856	2.79357
	2159.91	0.02264	0.06115	0.02636	0.03175	0.00511	0.00786	0.000189257	0.27043	2.70144
	2160.49	0.02338	0.0605	0.0259	0.03148	0.00506	0.00819	0.000148884	0.29566	2.61387
	2161.08	0.02353	0.06009	0.02629	0.03054	0.00512	0.00774	0.000116959	0.32242	2.53248
	2161.66	0.02327	0.06029	0.02571	0.03013	0.00508	0.00748	8.67628e-05	0.35527	2.45558
	2162.24	0.02324	0.05979	0.02577	0.02962	0.00486	0.00789	3.23358e-05	0.38732	2.38545
	2162.83	0.02337	0.05942	0.02575	0.02976	0.00469	0.00807	1.14101e-05	0.42337	2.31686
	2163.41	0.02322	0.05839	0.02489	0.02912	0.00456	0.0081	8.88832e-05	0.46299	2.25256
	2164	0.02486	0.05796	0.02573	0.02818	0.00464	0.00785	0.000106743	0.50297	2.19014
	2164.58	0.02465	0.0571	0.02582	0.0267	0.00459	0.0072	0.000129577	0.54442	2.13212
	2165.16	0.02437	0.05745	0.0262	0.02615	0.00451	0.00753	0.000132634	0.58938	2.07878
	2165.75	0.02541	0.05631	0.02673	0.02508	0.00457	0.00757	0.000117064	0.63319	2.02934
	2166.33	0.0241	0.05789	0.02643	0.02432	0.00463	0.00698	7.42355e-05	0.67754	1.98515
	2166.92	0.02364	0.05812	0.0256	0.02416	0.00468	0.00675	2.619e-05	0.72445	1.94143
	2167.5	0.02355	0.05951	0.02639	0.02391	0.00462	0.00663	6.07476e-05	0.76841	1.89383
	2168.08	0.02319	0.06022	0.02614	0.0233	0.00459	0.00651	0	0.81156	1.84316
	2168.67	0.02327	0.06025	0.02626	0.02299	0.00473	0.00688	5.24221e-05	0.85023	1.79236
	2169.25	0.02287	0.05866	0.02618	0.02265	0.00477	0.00679	3.92216e-05	0.88617	1.73761
	2169.84	0.02276	0.05758	0.02542	0.02242	0.00457	0.00676	9.83355e-05	0.91764	1.68294
	2170.42	0.02311	0.05815	0.02454	0.02292	0.00462	0.00713	0.000133292	0.94646	1.62761
	2171	0.02376	0.05658	0.02409	0.02194	0.00461	0.0072	0.000275871	0.9693	1.57314
	2171.59	0.02294	0.05567	0.02321	0.02213	0.00478	0.00752	0.000400937	0.98868	1.51911
	2172.17	0.02275	0.05436	0.02338	0.02249	0.00488	0.00752	0.000648401	1.00337	1.4664
	2172.75	0.02223	0.0521	0.02273	0.02205	0.00501	0.00739	0.000930826	1.01044	1.41436
	2173.34	0.02169	0.04903	0.02162	0.02181	0.00493	0.00794	0.00132	1.0158	1.36134
	2173.92	0.0219	0.04543	0.02106	0.02167	0.00475	0.00873	0.00185	1.01521	1.31186
	2174.5	0.02177	0.04136	0.01995	0.02076	0.00485	0.00879	0.00262	1.01029	1.26078
	2175.08	0.02147	0.04101	0.01894	0.02016	0.00471	0.00916	0.00355	0.99954	1.21319
	2175.67	0.02246	0.04041	0.01977	0.02008	0.00497	0.00905	0.00454	0.98462	1.16829
	2176.25	0.0224	0.03929	0.01875	0.01905	0.00533	0.00939	0.00569	0.96442	1.12793
	2176.83	0.02302	0.03917	0.0188	0.01904	0.00555	0.0101	0.00695	0.94404	1.09414
	2177.42	0.02357	0.03893	0.01897	0.01906	0.00585	0.01007	0.00823	0.91593	1.06226
	2178	0.02347	0.03933	0.01855	0.01867	0.00627	0.00996	0.00938	0.88659	1.03151
	2178.58	0.02344	0.03974	0.01894	0.01927	0.00669	0.01028	0.01043	0.85895	0.99884
	2179.16	0.02388	0.03975	0.0199	0.01924	0.00708	0.01055	0.01128	0.82765	0.96008
	2179.75	0.02356	0.03925	0.02005	0.01933	0.00778	0.01095	0.0119	0.79552	0.92027
	2180.33	0.02359	0.04074	0.02069	0.01904	0.0084	0.01082	0.01234	0.7602	0.87738
	2180.91	0.02387	0.04093	0.02106	0.01856	0.00883	0.01091	0.01245	0.72549	0.82914
	2181.49	0.02318	0.04157	0.02075	0.01786	0.00946	0.01112	0.0123	0.68715	0.77997
	2182.08	0.02301	0.04301	0.02095	0.01708	0.01043	0.01132	0.0118	0.65025	0.72671
	2182.66	0.02282	0.04097	0.02131	0.01433	0.0113	0.01102	0.01099	0.61144	0.67006
	2183.24	0.02153	0.04257	0.02076	0.01329	0.01225	0.01138	0.00994	0.5753	0.60883
	2183.82	0.02107	0.04145	0.02102	0.01181	0.01322	0.01176	0.00877	0.53939	0.54645
	2184.41	0.02092	0.03999	0.02048	0.01003	0.01416	0.01204	0.00752	0.50445	0.48671
	2184.99	0.02007	0.0385	0.02074	0.00901	0.01514	0.01273	0.00628	0.4734	0.42821
	2185.57	0.01999	0.0385	0.02109	0.00814	0.01628	0.01288	0.00518	0.44035	0.37183
	2186.15	0.01948	0.03796	0.02141	0.00638	0.01794	0.01308	0.00422	0.40815	0.31919
	2186.73	0.0192	0.03979	0.02088	0.00625	0.0196	0.01387	0.00339	0.37848	0.27751
	2187.32	0.02072	0.03851	0.02157	0.00589	0.02161	0.01397	0.00269	0.35049	0.2441
	2187.9	0.02147	0.03637	0.02145	0.00537	0.02375	0.01461	0.00225	0.32282	0.2205
	2188.48	0.02182	0.03664	0.02184	0.00613	0.02585	0.01548	0.00195	0.30037	0.20312
	2189.06	0.02207	0.03708	0.02148	0.00662	0.02866	0.01634	0.0018	0.27456	0.18883
	2189.64	0.02148	0.03612	0.02131	0.00659	0.03182	0.01698	0.00165	0.25211	0.1792
	2190.22	0.02075	0.03634	0.02125	0.00866	0.03519	0.01782	0.00165	0.23497	0.17283
	2190.8	0.0206	0.03538	0.0212	0.00932	0.03872	0.01856	0.00177	0.21656	0.16736
	2191.39	0.01914	0.03439	0.02079	0.00974	0.04282	0.01933	0.00195	0.19777	0.16685
	2191.97	0.01923	0.03612	0.02019	0.01086	0.04704	0.02013	0.00201	0.18033	0.16499
	2192.55	0.01896	0.03521	0.02058	0.01075	0.05141	0.02123	0.00226	0.16359	0.16338
	2193.13	0.01709	0.03289	0.01979	0.01016	0.05622	0.02154	0.00244	0.14764	0.16119
	2193.71	0.01739	0.03282	0.01893	0.00986	0.06118	0.02226	0.00273	0.1336	0.15577
	2194.29	0.01663	0.03168	0.01878	0.00931	0.06622	0.02283	0.00305	0.11929	0.14649
	2194.87	0.01561	0.03267	0.01807	0.00948	0.07125	0.02371	0.0034	0.10843	0.1334
	2195.45	0.01466	0.03197	0.01784	0.00921	0.0762	0.02414	0.00379	0.10049	0.12074
	2196.04	0.01482	0.03192	0.01778	0.00898	0.08104	0.02457	0.00414	0.09137	0.10761
	2196.62	0.01447	0.03093	0.01823	0.00878	0.08579	0.02469	0.00454	0.08255	0.09091
	2197.2	0.0149	0.03152	0.01739	0.00894	0.09104	0.0244	0.00505	0.07509	0.07312
	2197.78	0.01411	0.02976	0.01778	0.00785	0.09567	0.02415	0.00555	0.06914	0.0575
	2198.36	0.01536	0.02905	0.0169	0.00813	0.10044	0.02415	0.00601	0.06479	0.04695
	2198.94	0.01757	0.02656	0.01724	0.00878	0.105	0.0237	0.00664	0.05933	0.03406
	2199.52	0.01791	0.02531	0.01685	0.00883	0.10943	0.02317	0.00724	0.05613	0.02279
	2200.1	0.0183	0.02658	0.0163	0.00862	0.11366	0.02251	0.00794	0.05402	0.01089
	2200.68	0.01899	0.02533	0.01587	0.00831	0.11817	0.02202	0.0087	0.05016	0.00243
	2201.26	0.01804	0.02477	0.01541	0.00762	0.1225	0.02088	0.00945	0.0467	0
	2201.84	0.01903	0.02354	0.01466	0.0089	0.12717	0.02006	0.01027	0.04652	--
	2202.42	0.01998	0.02342	0.0146	0.00824	0.13243	0.01927	0.0112	0.04219	--
	2203	0.01995	0.02188	0.01424	0.00698	0.13784	0.01874	0.01212	0.03777	--
	2203.58	0.02034	0.02361		0.00873	0.14374	0.01816	0.01304	0.03597	--
	2204.16	0.02049	0.02263		0.00782	0.15039	0.01755	0.01396	0.03226	--
	2204.74	0.01954	0.02157		0.00719	0.15795	0.01664	0.01488	0.03086	--
	2205.32	0.01908	0.02148		0.00828	0.16739	0.01664	0.01581	0.03073	--
	2205.91	0.01898	0.02281		0.00875	0.17811	0.01641	0.01664	0.02836	--
	2206.49	0.01912	0.02374		0.00791	0.19064	0.01615	0.01736	0.0276	--
	2207.07	0.01896	0.02453		0.00855	0.20525	0.01593	0.01804	0.02789	--
	2207.64	0.02022	0.02673		0.00903	0.22148	0.0158	0.01868	0.02652	--
	2208.22	0.01965	0.02529		0.00996	0.24085	0.01575	0.0193	0.02413	--
	2208.8	0.019	0.02438		0.01019	0.26316	0.01599	0.01981	0.02372	--
	2209.38	0.01888	0.02326		0.00949	0.28819	0.01661	0.02026	0.02309	--
	2209.96	0.01982	0.02199		0.00921	0.31726	0.01764	0.02086	0.02202	--
	2210.54	0.02073	0.02093		0.00951	0.34998	0.01796	0.02168	0.02141	--
	2211.12	0.02052	0.02137		0.00936	0.38753	0.01869	0.02241	0.02132	--
	2211.7	0.02032	0.02045		0.00936	0.429	0.01964	0.02361	0.0193	--
	2212.28	0.02133	--		0.00933	0.47574	0.02105	0.02489	0.01714	--
	2212.86	0.02197	--		0.00948	0.52796	0.02204	0.02656	0.01474	--
	2213.44	0.02301	--		0.01041	0.5854	0.02343	0.02854	0.01345	--
	2214.02	0.02346	--		0.01069	0.6488	0.02463	0.03081	0.00939	--
	2214.6	0.02428	--		0.01185	0.71608	0.02553	0.03359	0.0081	--
	2215.18	0.02325	--		0.01327	0.7882	0.02616	0.03687	0.00836	--
	2215.76	0.02286	--		0.01389	0.8656	0.02708	0.04073	0.00707	--
	2216.34	0.02228	--		0.01563	0.94603	0.02756	0.04511	0.00705	--
	2216.91	0.02163	--		0.01735	1.02835	0.02849	0.05015	0.00819	--
	2217.49	0.02242	--		0.01808	1.11003	0.02921	0.05582	0.00669	--
	2218.07	0.02153	--		0.01883	1.18909	0.03006	0.0623	0.00763	--
	2218.65	0.02115	--		0.02102	1.262	0.03071	0.06959	0.00963	--
	2219.23	0.02172	--		0.02305	1.3257	0.03155	0.07804	0.01151	--
	2219.81	0.02031	--		0.025	1.37784	0.03215	0.08718	0.00923	--
	2220.39	0.01999	--		0.02706	1.41416	0.033	0.09763	0.0111	--
	2220.97	0.02025	--		0.02886	1.43408	0.03402	0.11008	0.01203	--
	2221.55	0.01949	--		0.03073	1.435	0.03495	0.12462	0.01211	--
	2222.12	0.01959	--		0.03424	1.41598	0.03583	0.14239	0.01228	--
	2222.7	--	--		0.03732	1.37819	0.037	0.16327	0.0121	--
	2223.28	--	--		0.04114	1.32202	0.03842	0.18947	0.00921	--
	2223.86	--	--		0.04514	1.25039	0.04065	0.22153	0.00806	--
	2224.44	--	--		0.04925	1.16535	0.04231	0.26091	0.00908	--
	2225.02	--	--		0.05398	1.07024	0.04377	0.3092	0.00791	--
	2225.59	--	--		0.0598	0.96923	0.04538	0.36715	0.00833	--
	2226.17	--	--		0.06451	0.86463	0.04708	0.43526	0.00826	--
	2226.75	--	--		0.07039	0.76209	0.0491	0.51338	0.00921	--
	2227.33	--	--		0.07813	0.66444	0.05185	0.5993	0.00891	--
	2227.91	--	--		0.085	0.57279	0.055	0.68889	0.00751	--
	2228.48	--	--		0.09143	0.49002	0.05884	0.77906	0.00678	--
	2229.06	--	--		0.09963	0.41743	0.06364	0.86434	0.00618	--
	2229.64	--	--		0.1076	0.35472	0.06845	0.93978	0.00739	--
	2230.22	--	--		0.11648	0.30191	0.07376	1.00021	0.00657	--
	2230.8	--	--		0.12628	0.25785	0.07995	1.04315	0.00667	--
	2231.37	--	--		0.1364	0.22134	0.08696	1.06492	0.00608	--
	2231.95	--	--		0.14631	0.19144	0.09522	1.06522	0.00771	--
	2232.53	--	--		0.15671	0.1675	0.10448	1.04388	0.00774	--
	2233.11	--	--		0.16778	0.14737	0.11471	1.002	0.00797	--
	2233.68	--	--		0.1801	0.13034	0.12727	0.94244	0.00858	--
	2234.26	--	--		0.19365	0.11679	0.14086	0.86784	0.00998	--
	2234.84	--	--		0.20789	0.10514	0.15737	0.7837	0.00842	--
	2235.41	--	--		0.22324	0.09477	0.17575	0.69377	0.00932	--
	2235.99	--	--		0.2399	0.08582	0.19596	0.60338	0.01216	--
	2236.57	--	--		0.25776	0.07843	0.21945	0.51696	0.01121	--
	2237.15	--	--		0.2784	0.07204	0.24663	0.43835	0.01251	--
	2237.72	--	--		0.29965	0.06633	0.27702	0.37057	0.01227	--
	2238.3	--	--		0.32359	0.06134	0.3116	0.31513	0.01217	--
	2238.88	--	--		0.35034	0.0569	0.35119	0.27117	0.01221	--
	2239.45	--	--		0.3789	0.05281	0.39443	0.23754	0.01111	--
	2240.03	--	--		0.41008	0.04916	0.4413	0.21322	0.01057	--
	2240.61	--	--		0.44547	0.04585	0.49339	0.19537	0.01136	--
	2241.18	--	--		0.48249	0.043	0.54955	0.18191	0.01028	--
	2241.76	--	--		0.52417	0.04041	0.61159	0.17119	0.00789	--
	2242.34	--	--		0.56982	0.03753	0.67896	0.1625	0.00878	--
	2242.91	--	--		0.61907	0.03524	0.74968	0.15423	0.00918	--
	2243.49	--	--		0.67156	0.03328	0.82383	0.14638	0.00775	--
	2244.07	--	--		0.72998	0.03162	0.9007	0.13836	0.00774	--
	2244.64	--	--		0.79084	0.03007	0.97881	0.13017	0.0084	--
	2245.22	--	--		0.85645	0.02838	1.05492	0.12162	0.00905	--
	2245.8	--	--		0.92632	0.02699	1.12586	0.11277	0.00972	--
	2246.37	--	--		0.99742	0.02545	1.1904	0.10376	0.00615	--
	2246.95	--	--		1.07205	0.02415	1.24366	0.09469	0.00679	--
	2247.52	--	--		1.14828	0.02308	1.28365	0.08569	0.00781	--
	2248.1	--	--		1.2231	0.02234	1.30855	0.07673	0.00718	--
	2248.68	--	--		1.298	0.02174	1.317	0.0686	0.00744	--
	2249.25	--	--		1.36846	0.02118	1.30827	0.0613	0.00851	--
	2249.83	--	--		1.43534	0.02065	1.28289	0.05485	0.01087	--
	2250.4	--	--		1.49748	0.02044	1.24141	0.04948	0.01368	--
	2250.98	--	--		1.55126	0.02016	1.18465	0.04517	0.01433	--
	2251.55	--	--		1.59512	0.0199	1.11613	0.04176	0.0137	--
	2252.13	--	--		1.63027	0.01983	1.04002	0.03922	0.01333	--
	2252.71	--	--		1.65495	0.01958	0.95887	0.03729	0.01333	--
	2253.28	--	--		1.66795	0.01921	0.87661	0.03583	0.01134	--
	2253.86	--	--		1.67	0.01867	0.79489	0.0347	0.01205	--
	2254.43	--	--		1.66061	0.01838	0.71659	0.03409	0.01375	--
	2255.01	--	--		1.63869	0.01777	0.64551	0.03379	0.01389	--
	2255.58	--	--		1.60848	0.01728	0.58259	0.03361	0.01531	--
	2256.16	--	--		1.56775	0.01641	0.52749	0.03355	0.01681	--
	2256.73	--	--		1.51976	0.01542	0.47941	0.03352	0.01677	--
	2257.31	--	--		1.46593	0.01436	0.44003	0.03361	0.01621	--
	2257.88	--	--		1.40572	0.01313	0.40587	0.03351	0.01289	--
	2258.46	--	--		1.34337	0.01184	0.37583	0.03347	0.01465	--
	2259.03	--	--		1.27829	0.01064	0.34937	0.03315	0.01444	--
	2259.61	--	--		1.21149	0.0096	0.32549	0.03255	0.01334	--
	2260.18	--	--		1.14517	0.00872	0.30343	0.03189	0.0118	--
	2260.76	--	--		1.07894	0.00781	0.28313	0.03111	0.01329	--
	2261.33	--	--		1.01443	0.00704	0.26292	0.03009	0.01468	--
	2261.91	--	--		0.95101	0.0064	0.24301	0.029	0.01344	--
	2262.48	--	--		0.88988	0.0058	0.22346	0.02768	0.01227	--
	2263.06	--	--		0.8319	0.00543	0.20477	0.02624	0.01159	--
	2263.63	--	--		0.77705	0.00507	0.18706	0.02479	0.0106	--
	2264.21	--	--		0.72593	0.00468	0.17016	0.02342	0.0112	--
	2264.78	--	--		0.67488	0.00464	0.15356	0.02198	0.00937	--
	2265.35	--	--		0.62906	0.00428	0.13812	0.02073	0.01045	--
	2265.93	--	--		0.58459	0.00411	0.12423	0.01966	0.01106	--
	2266.5	--	--		0.54258	0.00403	0.11135	0.01873	0.01039	--
	2267.08	--	--		0.505	0.004	0.09999	0.01791	0.01081	--
	2267.65	--	--		0.46898	0.00377	0.08976	0.01712	0.01076	--
	2268.22	--	--		0.4355	0.00364	0.08122	0.01652	0.01034	--
	2268.8	--	--		0.40444	0.00333	0.07409	0.01605	0.00912	--
	2269.37	--	--		0.37589	0.00302	0.06747	0.01553	0.0075	--
	2269.95	--	--		0.34915	0.00271	0.06155	0.01513	0.00793	--
	2270.52	--	--		0.3247	0.00253	0.05653	0.01473	0.0073	--
	2271.09	--	--		0.30205	0.00228	0.05199	0.01437	0.00588	--
	2271.67	--	--		0.28067	0.00198	0.04789	0.01415	0.00651	--
	2272.24	--	--		0.26083	0.00174	0.0452	0.01396	0.00901	--
	2272.82	--	--		0.24219	0.00154	0.04215	0.01371	0.00914	--
	2273.39	--	--		0.2249	0.00126	0.03958	0.01346	0.00864	--
	2273.96	--	--		0.20984	0.00104	0.03736	0.01332	--	--
	2274.54	--	--		0.19573	0.000995703	0.03552	0.01316	--	--
	2275.11	--	--		0.18215	0.000597023	0.03347	0.01304	--	--
	2275.68	--	--		0.17017	0.000538068	0.03169	0.01295	--	--
	2276.26	--	--		0.15797	0.000266526	0.02994	0.01285	--	--
	2276.83	--	--		0.14652	0	0.02849	0.01286	--	--
	2277.4	--	--		0.13624	5.40477e-05	0.02664	0.01276	--	--
	2277.98	--	--		0.12601	0.000190599	0.02493	0.01269	--	--
	2278.55	--	--		0.11772	0.000315868	0.0238	0.01261	--	--
	2279.12	--	--		0.11031	0.000302298	0.02331	0.01243	--	--
	2279.7	--	--		0.10307	0.00030404	0.0227	0.01237	--	--
	2280.27	--	--		0.09743	0.000323717	0.02199	0.01221	--	--
	2280.84	--	--		0.09306	0.000567013	0.02151	0.0121	--	--
	2281.41	--	--		0.08808	0.000520716	0.02023	0.01197	--	--
	2281.99	--	--		0.08398	0.000480843	0.01985	0.01189	--	--
	2282.56	--	--		0.08025	0.000392084	0.01872	0.0118	--	--
	2283.13	--	--		0.07738	0.000372303	0.01749	0.0118	--	--
	2283.7	--	--		0.07387	0.000424786	0.01739	0.0118	--	--
	2284.28	--	--		0.07105	0.000415782	0.01672	0.01174	--	--
	2284.85	--	--		0.06872	0.000286373	0.01583	0.01173	--	--
	2285.42	--	--		0.06647	0.000301372	0.01536	0.01171	--	--
	2285.99	--	--		0.06482	0.000304385	0.01489	0.0117	--	--
	2286.57	--	--		0.06235	0.000285521	0.01425	0.01174	--	--
	2287.14	--	--		0.0596	0.000411508	0.01371	0.0118	--	--
	2287.71	--	--		0.0577	0.000377322	0.01337	0.01185	--	--
	2288.28	--	--		0.05411	0.000616896	0.01295	0.01186	--	--
	2288.86	--	--		0.05236	0.000952729	0.01312	0.0118	--	--
	2289.43	--	--		0.04989	0.00131	0.013	0.01186	--	--
	2290	--	--		0.04885	0.00169	0.01302	0.01185	--	--
	2290.57	--	--		0.0474	0.00178	0.01328	0.01188	--	--
	2291.14	--	--		0.04555	0.00211	0.01322	0.01188	--	--
	2291.72	--	--		0.04463	0.00244	0.01268	0.01183	--	--
	2292.29	--	--		0.04364	0.00281	0.01255	0.01185	--	--
	2292.86	--	--		0.04193	0.00285	0.01249	0.0118	--	--
	2293.43	--	--		0.04109	0.00308	0.01275	0.01179	--	--
	2294	--	--		0.0407	0.00314	0.01236	0.01187	--	--
	2294.57	--	--		0.03976	0.00313	0.01264	0.01193	--	--
	2295.14	--	--		0.03859	0.00322	0.01302	0.01192	--	--
	2295.72	--	--		0.03916	0.00317	0.01283	0.0119	--	--
	2296.29	--	--		0.03938	0.00325	0.01265	0.01181	--	--
	2296.86	--	--		0.03889	0.00351	0.01325	0.01177	--	--
	2297.43	--	--		0.03855	0.00365	0.01299	0.01189	--	--
	2298	--	--		0.03759	0.00385	0.01278	0.01192	--	--
	2298.57	--	--		0.03768	0.0039	0.01244	0.01194	--	--
	2299.14	--	--		0.03797	0.004	0.0123	0.0119	--	--
	2299.72	--	--		0.03696	0.00404	0.01183	0.01185	--	--
	2300.29	--	--		0.03683	0.00438	0.01121	0.0118	--	--
	2300.86	--	--		0.03673	0.00453	0.0104	0.01177	--	--
	2301.43	--	--		0.03608	0.00461	0.00968	0.01171	--	--
	2302	--	--		0.0349	0.0046	0.00955	0.01171	--	--
	2302.57	--	--		0.03406	0.00465	0.0092	0.01163	--	--
	2303.14	--	--		0.03278	0.00475	0.00866	0.01157	--	--
	2303.71	--	--		0.03147	0.00494	0.00865	0.01151	--	--
	2304.28	--	--		0.03059	0.00502	0.00873	0.01148	--	--
	2304.85	--	--		0.03079	0.00521	0.00858	0.01147	--	--
	2305.42	--	--		0.02979	0.00513	0.00874	0.01144	--	--
	2305.99	--	--		0.02983	0.00518	0.00922	0.0114	--	--
	2306.56	--	--		0.02962	0.00539	0.0093	0.01138	--	--
	2307.13	--	--		0.02993	0.00554	0.00916	0.01138	--	--
	2307.7	--	--		0.03014	0.00589	0.00958	0.01137	--	--
	2308.27	--	--		0.02951	0.00616	0.01011	0.01143	--	--
	2308.84	--	--		0.02852	0.00642	0.00969	0.01148	--	--
	2309.41	--	--		0.02879	0.00684	0.00978	0.01144	--	--
	2309.98	--	--		0.02843	0.00718	0.00921	0.01144	--	--
	2310.55	--	--		0.02829	0.00771	0.00938	0.01141	--	--
	2311.12	--	--		0.02828	0.00835	0.009	0.01138	--	--
	2311.69	--	--		0.02911	0.0089	0.00879	0.01134	--	--
	2312.26	--	--		0.02927	0.00925	0.00897	0.01131	--	--
	2312.83	--	--		0.02935	0.0099	0.00875	0.01134	--	--
	2313.4	--	--		0.02814	0.01038	0.00919	0.0114	--	--
	2313.97	--	--		0.02796	0.01064	0.00897	0.01136	--	--
	2314.54	--	--		0.02659	0.01111	0.00913	0.01133	--	--
	2315.11	--	--		0.02616	0.01141	0.00908	0.0113	--	--
	2315.68	--	--		0.02718	0.01143	0.00935	0.01129	--	--
	2316.25	--	--		0.02721	0.01126	0.00888	0.01127	--	--
	2316.82	--	--		0.02581	0.0108	0.00931	0.01124	--	--
	2317.39	--	--		0.02669	0.01019	0.00976	0.01127	--	--
	2317.96	--	--		0.02608	0.00959	0.00939	0.01128	--	--
	2318.53	--	--		0.02535	0.00876	0.00893	0.0113	--	--
	2319.1	--	--		0.02547	0.00786	0.00887	0.01137	--	--
	2319.67	--	--		0.0238	0.00683	0.00851	0.01134	--	--
	2320.24	--	--		0.02311	0.00571	0.00808	0.0113	--	--
	2320.8	--	--		0.02347	0.00501	0.00781	0.01125	--	--
	2321.37	--	--		0.02247	0.00432	0.00706	0.01127	--	--
	2321.94	--	--		0.02228	--	0.00697	0.01126	--	--
	2322.51	--	--		0.02186	--	0.00652	0.01124	--	--
	2323.08	--	--		0.02235	--	0.00633	0.01133	--	--
	2323.65	--	--		0.02219	--	0.00603	0.0114	--	--
	2324.22	--	--		0.02218	--	0.00575	0.01147	--	--
	2324.79	--	--		0.02176	--	0.00601	0.01159	--	--
	2325.36	--	--		0.02104	--	0.00584	0.01164	--	--
	2325.92	--	--		0.02116	--	0.00598	0.01173	--	--
	2326.49	--	--		0.02099	--	0.00558	0.01182	--	--
	2327.06	--	--		0.02135	--	0.00491	0.01186	--	--
	2327.63	--	--		0.02066	--	0.00449	0.01196	--	--
	2328.2	--	--		0.01972	--	0.00492	0.01199	--	--
	2328.76	--	--		0.02071	--	0.00516	0.01199	--	--
	2329.33	--	--		0.02024	--	0.00476	0.01203	--	--
	2329.9	--	--		0.02012	--	0.00454	0.012	--	--
	2330.47	--	--		0.02049	--	0.00431	0.01204	--	--
	2331.04	--	--		0.02014	--	0.00409	0.01188	--	--
	2331.61	--	--		0.02046	--	0.00444	--	--	--
	2332.17	--	--		0.02006	--	0.00425	--	--	--
	2332.74	--	--		0.01972	--	0.00428	--	--	--
	2333.31	--	--		0.01923	--	0.0044	--	--	--
	2333.88	--	--		0.01929	--	0.00428	--	--	--
	2334.45	--	--		0.02007	--	0.00394	--	--	--
	2335.01	--	--		0.01948	--	0.00324	--	--	--
	2335.58	--	--		0.01907	--	0.0032	--	--	--
	2336.15	--	--		0.01897	--	0.00337	--	--	--
	2336.72	--	--		0.01837	--	0.00276	--	--	--
	2337.28	--	--		0.01843	--	0.00223	--	--	--
	2337.85	--	--		0.01784	--	0.00147	--	--	--
	2338.42	--	--		0.01698	--	0.00101	--	--	--
	2338.98	--	--		0.01577	--	0.00149	--	--	--
	2339.55	--	--		0.01606	--	0.00179	--	--	--
	2340.12	--	--		0.01574	--	0.00173	--	--	--
	2340.69	--	--		0.0155	--	0.00172	--	--	--
	2341.25	--	--		0.01578	--	0.00184	--	--	--
	2341.82	--	--		0.01479	--	0.00225	--	--	--
	2342.39	--	--		0.01446	--	0.00248	--	--	--
	2342.95	--	--		0.01437	--	0.00317	--	--	--
	2343.52	--	--		0.01383	--	0.00286	--	--	--
	2344.09	--	--		0.01343	--	0.00287	--	--	--
	2344.65	--	--		0.01303	--	0.00248	--	--	--
	2345.22	--	--		0.01259	--	0.00198	--	--	--
	2345.79	--	--		0.01229	--	0.00152	--	--	--
	2346.35	--	--		0.01169	--	0.000896773	--	--	--
	2346.92	--	--		0.01193	--	0.000656423	--	--	--
	2347.49	--	--		0.01268	--	0.000582373	--	--	--
	2348.05	--	--		0.01238	--	0	--	--	--
	2348.62	--	--		0.01125	--	--	--	--	--
	2349.19	--	--		0.01062	--	--	--	--	--
	2349.75	--	--		0.01015	--	--	--	--	--
	2350.32	--	--		0.00976	--	--	--	--	--
	2350.88	--	--		0.01038	--	--	--	--	--
	2351.45	--	--		0.01044	--	--	--	--	--
	2352.02	--	--		0.01052	--	--	--	--	--
	2352.58	--	--		0.01024	--	--	--	--	--
	2353.15	--	--		0.00964	--	--	--	--	--

## Sheet: Figure 2B Figure 2C
HEADER CSD ENTRY zl52m
CRYST1 4.8240 9.0850 12.7240 108.78 96.71 96.19 P-1
SCALE1 0.207297 0.022483 0.034018 0.000000
SCALE2 0.000000 0.110717 0.039871 0.000000
SCALE3 0.000000 0.000000 0.084108 0.000000
HETATM 1 C11 UNK 1 2.865 -3.934 11.537 1.00 2.93 C
ANISOU 1 C11 UNK 1 132 571 410 -54 115 12 C
HETATM 2 C10 UNK 1 3.270 -2.944 10.536 1.00 3.75 C
ANISOU 2 C10 UNK 1 195 668 560 19 14 53 C
HETATM 3 H10A UNK 1 3.971 -3.332 9.993 1.00 4.50 H
HETATM 4 H10B UNK 1 3.648 -2.181 11.000 1.00 4.50 H
HETATM 5 O2 UNK 1 0.798 -2.987 7.871 1.00 6.69 O
ANISOU 5 O2 UNK 1 759 1142 640 120 -244 56 O
HETATM 6 H11 UNK 1 0.604 -3.544 7.301 1.00 9.95 H
HETATM 7 O3 UNK 1 2.248 -4.485 8.432 1.00 5.50 O
ANISOU 7 O3 UNK 1 612 708 770 217 -185 -118 O
HETATM 8 C12 UNK 1 1.527 -4.210 11.792 1.00 3.49 C
ANISOU 8 C12 UNK 1 267 671 390 100 84 -45 C
HETATM 9 C9 UNK 1 2.188 -2.449 9.624 1.00 4.03 C
ANISOU 9 C9 UNK 1 416 585 530 5 -12 64 C
HETATM 10 H9A UNK 1 1.407 -2.228 10.154 1.00 4.90 H
HETATM 11 H9B UNK 1 2.492 -1.634 9.193 1.00 4.90 H
HETATM 12 C8 UNK 1 1.800 -3.426 8.583 1.00 4.19 C
ANISOU 12 C8 UNK 1 304 790 500 -16 92 -10 C
HETATM 13 C11 UNK 1 -1.015 -4.630 12.241 1.00 2.93 C
ANISOU 13 C11 UNK 1 132 571 410 -54 115 12 C
HETATM 14 C10 UNK 1 -1.419 -5.619 13.242 1.00 3.75 C
ANISOU 14 C10 UNK 1 195 668 560 19 14 53 C
HETATM 15 H10A UNK 1 -2.120 -5.231 13.786 1.00 4.50 H
HETATM 16 H10B UNK 1 -1.797 -6.382 12.779 1.00 4.50 H
HETATM 17 O2 UNK 1 1.053 -5.576 15.908 1.00 6.69 O
ANISOU 17 O2 UNK 1 759 1142 640 120 -244 56 O
HETATM 18 H11 UNK 1 1.247 -5.019 16.478 1.00 9.95 H
HETATM 19 O3 UNK 1 -0.398 -4.078 15.347 1.00 5.50 O
ANISOU 19 O3 UNK 1 612 708 770 217 -185 -118 O
HETATM 20 C12 UNK 1 0.324 -4.353 11.987 1.00 3.49 C
ANISOU 20 C12 UNK 1 267 671 390 100 84 -45 C
HETATM 21 C9 UNK 1 -0.338 -6.114 14.154 1.00 4.03 C
ANISOU 21 C9 UNK 1 416 585 530 5 -12 64 C
HETATM 22 H9A UNK 1 0.444 -6.336 13.625 1.00 4.90 H
HETATM 23 H9B UNK 1 -0.642 -6.929 14.586 1.00 4.90 H
HETATM 24 C8 UNK 1 0.051 -5.137 15.196 1.00 4.19 C
ANISOU 24 C8 UNK 1 304 790 500 -16 92 -10 C
HETATM 25 C11 UNK 1 -5.839 -4.630 12.241 1.00 2.93 C
ANISOU 25 C11 UNK 1 132 571 410 -54 115 12 C
HETATM 26 C10 UNK 1 -6.243 -5.619 13.242 1.00 3.75 C
ANISOU 26 C10 UNK 1 195 668 560 19 14 53 C
HETATM 27 H10A UNK 1 -6.944 -5.231 13.786 1.00 4.50 H
HETATM 28 H10B UNK 1 -6.621 -6.382 12.779 1.00 4.50 H
HETATM 29 O2 UNK 1 -3.771 -5.576 15.908 1.00 6.69 O
ANISOU 29 O2 UNK 1 759 1142 640 120 -244 56 O
HETATM 30 H11 UNK 1 -3.577 -5.019 16.478 1.00 9.95 H
HETATM 31 O3 UNK 1 -5.222 -4.078 15.347 1.00 5.50 O
ANISOU 31 O3 UNK 1 612 708 770 217 -185 -118 O
HETATM 32 C12 UNK 1 -4.500 -4.353 11.987 1.00 3.49 C
ANISOU 32 C12 UNK 1 267 671 390 100 84 -45 C
HETATM 33 C9 UNK 1 -5.162 -6.114 14.154 1.00 4.03 C
ANISOU 33 C9 UNK 1 416 585 530 5 -12 64 C
HETATM 34 H9A UNK 1 -4.380 -6.336 13.625 1.00 4.90 H
HETATM 35 H9B UNK 1 -5.466 -6.929 14.586 1.00 4.90 H
HETATM 36 C8 UNK 1 -4.773 -5.137 15.196 1.00 4.19 C
ANISOU 36 C8 UNK 1 304 790 500 -16 92 -10 C
HETATM 37 C11 UNK 1 -1.959 -3.934 11.537 1.00 2.93 C
ANISOU 37 C11 UNK 1 132 571 410 -54 115 12 C
HETATM 38 C10 UNK 1 -1.554 -2.944 10.536 1.00 3.75 C
ANISOU 38 C10 UNK 1 195 668 560 19 14 53 C
HETATM 39 H10A UNK 1 -0.853 -3.332 9.993 1.00 4.50 H
HETATM 40 H10B UNK 1 -1.176 -2.181 11.000 1.00 4.50 H
HETATM 41 O2 UNK 1 -4.026 -2.987 7.871 1.00 6.69 O
ANISOU 41 O2 UNK 1 759 1142 640 120 -244 56 O
HETATM 42 H11 UNK 1 -4.220 -3.544 7.301 1.00 9.95 H
HETATM 43 O3 UNK 1 -2.576 -4.485 8.432 1.00 5.50 O
ANISOU 43 O3 UNK 1 612 708 770 217 -185 -118 O
HETATM 44 C12 UNK 1 -3.297 -4.210 11.792 1.00 3.49 C
ANISOU 44 C12 UNK 1 267 671 390 100 84 -45 C
HETATM 45 C9 UNK 1 -2.636 -2.449 9.624 1.00 4.03 C
ANISOU 45 C9 UNK 1 416 585 530 5 -12 64 C
HETATM 46 H9A UNK 1 -3.417 -2.228 10.154 1.00 4.90 H
HETATM 47 H9B UNK 1 -2.332 -1.634 9.193 1.00 4.90 H
HETATM 48 C8 UNK 1 -3.024 -3.426 8.583 1.00 4.19 C
ANISOU 48 C8 UNK 1 304 790 500 -16 92 -10 C
HETATM 49 C11 UNK 1 -6.783 -3.934 11.537 1.00 2.93 C
ANISOU 49 C11 UNK 1 132 571 410 -54 115 12 C
HETATM 50 C11 UNK 1 3.809 -4.630 12.241 1.00 2.93 C
ANISOU 50 C11 UNK 1 132 571 410 -54 115 12 C
HETATM 51 O1 UNK 1 -7.999 -5.127 0.999 1.00 5.20 O
ANISOU 51 O1 UNK 1 284 1091 600 15 227 103 O
HETATM 52 N2 UNK 1 -5.753 -5.486 1.086 1.00 3.91 N
ANISOU 52 N2 UNK 1 443 634 410 39 72 129 N
HETATM 53 H2 UNK 1 -5.004 -5.284 0.718 1.00 4.74 H
HETATM 54 N1 UNK 1 -4.663 -4.346 5.800 1.00 5.15 N
ANISOU 54 N1 UNK 1 528 808 620 161 39 21 N
HETATM 55 C3 UNK 1 -5.407 -5.593 3.486 1.00 4.12 C
ANISOU 55 C3 UNK 1 407 627 530 1 111 54 C
HETATM 56 C7 UNK 1 -4.352 -6.089 4.234 1.00 4.92 C
ANISOU 56 C7 UNK 1 502 659 710 191 76 -86 C
HETATM 57 H7 UNK 1 -3.864 -6.837 3.976 1.00 5.92 H
HETATM 58 C1 UNK 1 -6.866 -4.983 0.567 1.00 4.67 C
ANISOU 58 C1 UNK 1 494 732 550 19 -41 15 C
HETATM 59 C4 UNK 1 -5.969 -4.494 3.865 1.00 5.08 C
ANISOU 59 C4 UNK 1 707 482 740 139 -158 -128 C
HETATM 60 H4 UNK 1 -6.629 -4.108 3.335 1.00 6.08 H
HETATM 61 C5 UNK 1 -5.614 -3.904 5.015 1.00 5.23 C
ANISOU 61 C5 UNK 1 626 740 620 234 6 -245 C
HETATM 62 H5 UNK 1 -6.074 -3.137 5.272 1.00 6.24 H
HETATM 63 C2 UNK 1 -5.746 -6.353 2.233 1.00 4.36 C
ANISOU 63 C2 UNK 1 647 618 390 -11 11 -34 C
HETATM 64 H2A UNK 1 -5.098 -7.060 2.098 1.00 5.21 H
HETATM 65 H2B UNK 1 -6.621 -6.763 2.332 1.00 5.21 H
HETATM 66 C6 UNK 1 -4.082 -5.392 5.391 1.00 6.92 C
ANISOU 66 C6 UNK 1 719 1281 630 78 -121 -25 C
HETATM 67 H6 UNK 1 -3.400 -5.720 5.927 1.00 8.29 H
HETATM 68 O1 UNK 1 -5.494 -3.905 -0.999 1.00 5.20 O
ANISOU 68 O1 UNK 1 284 1091 600 15 227 103 O
HETATM 69 N2 UNK 1 -7.739 -3.546 -1.086 1.00 3.91 N
ANISOU 69 N2 UNK 1 443 634 410 39 72 129 N
HETATM 70 H2 UNK 1 -8.488 -3.748 -0.718 1.00 4.74 H
HETATM 71 N1 UNK 1 -8.830 -4.686 -5.800 1.00 5.15 N
ANISOU 71 N1 UNK 1 528 808 620 161 39 21 N
HETATM 72 C3 UNK 1 -8.085 -3.439 -3.486 1.00 4.12 C
ANISOU 72 C3 UNK 1 407 627 530 1 111 54 C
HETATM 73 C7 UNK 1 -9.140 -2.943 -4.234 1.00 4.92 C
ANISOU 73 C7 UNK 1 502 659 710 191 76 -86 C
HETATM 74 H7 UNK 1 -9.628 -2.196 -3.976 1.00 5.92 H
HETATM 75 C1 UNK 1 -6.627 -4.049 -0.567 1.00 4.67 C
ANISOU 75 C1 UNK 1 494 732 550 19 -41 15 C
HETATM 76 C4 UNK 1 -7.523 -4.538 -3.865 1.00 5.08 C
ANISOU 76 C4 UNK 1 707 482 740 139 -158 -128 C
HETATM 77 H4 UNK 1 -6.864 -4.924 -3.335 1.00 6.08 H
HETATM 78 C5 UNK 1 -7.878 -5.128 -5.015 1.00 5.23 C
ANISOU 78 C5 UNK 1 626 740 620 234 6 -245 C
HETATM 79 H5 UNK 1 -7.418 -5.895 -5.272 1.00 6.24 H
HETATM 80 C2 UNK 1 -7.746 -2.679 -2.233 1.00 4.36 C
ANISOU 80 C2 UNK 1 647 618 390 -11 11 -34 C
HETATM 81 H2A UNK 1 -8.395 -1.972 -2.098 1.00 5.21 H
HETATM 82 H2B UNK 1 -6.871 -2.269 -2.332 1.00 5.21 H
HETATM 83 C6 UNK 1 -9.411 -3.641 -5.391 1.00 6.92 C
ANISOU 83 C6 UNK 1 719 1281 630 78 -121 -25 C
HETATM 84 H6 UNK 1 -10.092 -3.312 -5.927 1.00 8.29 H
HETATM 85 O1 UNK 1 2.520 -4.658 24.778 1.00 5.20 O
ANISOU 85 O1 UNK 1 284 1091 600 15 227 103 O
HETATM 86 N2 UNK 1 4.766 -5.017 24.864 1.00 3.91 N
ANISOU 86 N2 UNK 1 443 634 410 39 72 129 N
HETATM 87 H2 UNK 1 5.515 -4.815 24.497 1.00 4.74 H
HETATM 88 N1 UNK 1 5.856 -3.877 29.578 1.00 5.15 N
ANISOU 88 N1 UNK 1 528 808 620 161 39 21 N
HETATM 89 C3 UNK 1 5.112 -5.124 27.265 1.00 4.12 C
ANISOU 89 C3 UNK 1 407 627 530 1 111 54 C
HETATM 90 C7 UNK 1 6.167 -5.620 28.013 1.00 4.92 C
ANISOU 90 C7 UNK 1 502 659 710 191 76 -86 C
HETATM 91 H7 UNK 1 6.655 -6.368 27.755 1.00 5.92 H
HETATM 92 C1 UNK 1 3.653 -4.514 24.346 1.00 4.67 C
ANISOU 92 C1 UNK 1 494 732 550 19 -41 15 C
HETATM 93 C4 UNK 1 4.550 -4.026 27.644 1.00 5.08 C
ANISOU 93 C4 UNK 1 707 482 740 139 -158 -128 C
HETATM 94 H4 UNK 1 3.890 -3.640 27.114 1.00 6.08 H
HETATM 95 C5 UNK 1 4.905 -3.435 28.794 1.00 5.23 C
ANISOU 95 C5 UNK 1 626 740 620 234 6 -245 C
HETATM 96 H5 UNK 1 4.445 -2.668 29.051 1.00 6.24 H
HETATM 97 C2 UNK 1 4.773 -5.884 26.012 1.00 4.36 C
ANISOU 97 C2 UNK 1 647 618 390 -11 11 -34 C
HETATM 98 H2A UNK 1 5.421 -6.591 25.877 1.00 5.21 H
HETATM 99 H2B UNK 1 3.898 -6.294 26.110 1.00 5.21 H
HETATM 100 C6 UNK 1 6.437 -4.923 29.169 1.00 6.92 C
ANISOU 100 C6 UNK 1 719 1281 630 78 -121 -25 C
HETATM 101 H6 UNK 1 7.119 -5.251 29.706 1.00 8.29 H
HETATM 102 O1 UNK 1 5.025 -3.436 22.780 1.00 5.20 O
ANISOU 102 O1 UNK 1 284 1091 600 15 227 103 O
HETATM 103 N2 UNK 1 2.780 -3.077 22.693 1.00 3.91 N
ANISOU 103 N2 UNK 1 443 634 410 39 72 129 N
HETATM 104 H2 UNK 1 2.031 -3.279 23.061 1.00 4.74 H
HETATM 105 N1 UNK 1 1.689 -4.217 17.979 1.00 5.15 N
ANISOU 105 N1 UNK 1 528 808 620 161 39 21 N
HETATM 106 C3 UNK 1 2.434 -2.971 20.293 1.00 4.12 C
ANISOU 106 C3 UNK 1 407 627 530 1 111 54 C
HETATM 107 C7 UNK 1 1.378 -2.475 19.545 1.00 4.92 C
ANISOU 107 C7 UNK 1 502 659 710 191 76 -86 C
HETATM 108 H7 UNK 1 0.891 -1.727 19.803 1.00 5.92 H
HETATM 109 C1 UNK 1 3.892 -3.580 23.212 1.00 4.67 C
ANISOU 109 C1 UNK 1 494 732 550 19 -41 15 C
HETATM 110 C4 UNK 1 2.996 -4.069 19.914 1.00 5.08 C
ANISOU 110 C4 UNK 1 707 482 740 139 -158 -128 C
HETATM 111 H4 UNK 1 3.655 -4.455 20.444 1.00 6.08 H
HETATM 112 C5 UNK 1 2.641 -4.659 18.764 1.00 5.23 C
ANISOU 112 C5 UNK 1 626 740 620 234 6 -245 C
HETATM 113 H5 UNK 1 3.101 -5.426 18.507 1.00 6.24 H
HETATM 114 C2 UNK 1 2.772 -2.210 21.546 1.00 4.36 C
ANISOU 114 C2 UNK 1 647 618 390 -11 11 -34 C
HETATM 115 H2A UNK 1 2.124 -1.503 21.680 1.00 5.21 H
HETATM 116 H2B UNK 1 3.648 -1.800 21.447 1.00 5.21 H
HETATM 117 C6 UNK 1 1.108 -3.172 18.388 1.00 6.92 C
ANISOU 117 C6 UNK 1 719 1281 630 78 -121 -25 C
HETATM 118 H6 UNK 1 0.427 -2.843 17.852 1.00 8.29 H
HETATM 119 O1 UNK 1 -2.304 -4.658 24.778 1.00 5.20 O
ANISOU 119 O1 UNK 1 284 1091 600 15 227 103 O
HETATM 120 N2 UNK 1 -0.058 -5.017 24.864 1.00 3.91 N
ANISOU 120 N2 UNK 1 443 634 410 39 72 129 N
HETATM 121 H2 UNK 1 0.691 -4.815 24.497 1.00 4.74 H
HETATM 122 N1 UNK 1 1.032 -3.877 29.578 1.00 5.15 N
ANISOU 122 N1 UNK 1 528 808 620 161 39 21 N
HETATM 123 C3 UNK 1 0.288 -5.124 27.265 1.00 4.12 C
ANISOU 123 C3 UNK 1 407 627 530 1 111 54 C
HETATM 124 C7 UNK 1 1.343 -5.620 28.013 1.00 4.92 C
ANISOU 124 C7 UNK 1 502 659 710 191 76 -86 C
HETATM 125 H7 UNK 1 1.831 -6.368 27.755 1.00 5.92 H
HETATM 126 C1 UNK 1 -1.171 -4.514 24.346 1.00 4.67 C
ANISOU 126 C1 UNK 1 494 732 550 19 -41 15 C
HETATM 127 C4 UNK 1 -0.274 -4.026 27.644 1.00 5.08 C
ANISOU 127 C4 UNK 1 707 482 740 139 -158 -128 C
HETATM 128 H4 UNK 1 -0.934 -3.640 27.114 1.00 6.08 H
HETATM 129 C5 UNK 1 0.081 -3.435 28.794 1.00 5.23 C
ANISOU 129 C5 UNK 1 626 740 620 234 6 -245 C
HETATM 130 H5 UNK 1 -0.379 -2.668 29.051 1.00 6.24 H
HETATM 131 C2 UNK 1 -0.051 -5.884 26.012 1.00 4.36 C
ANISOU 131 C2 UNK 1 647 618 390 -11 11 -34 C
HETATM 132 H2A UNK 1 0.597 -6.591 25.877 1.00 5.21 H
HETATM 133 H2B UNK 1 -0.926 -6.294 26.110 1.00 5.21 H
HETATM 134 C6 UNK 1 1.613 -4.923 29.169 1.00 6.92 C
ANISOU 134 C6 UNK 1 719 1281 630 78 -121 -25 C
HETATM 135 H6 UNK 1 2.295 -5.251 29.706 1.00 8.29 H
HETATM 136 O1 UNK 1 0.201 -3.436 22.780 1.00 5.20 O
ANISOU 136 O1 UNK 1 284 1091 600 15 227 103 O
HETATM 137 N2 UNK 1 -2.044 -3.077 22.693 1.00 3.91 N
ANISOU 137 N2 UNK 1 443 634 410 39 72 129 N
HETATM 138 H2 UNK 1 -2.793 -3.279 23.061 1.00 4.74 H
HETATM 139 N1 UNK 1 -3.135 -4.217 17.979 1.00 5.15 N
ANISOU 139 N1 UNK 1 528 808 620 161 39 21 N
HETATM 140 C3 UNK 1 -2.390 -2.971 20.293 1.00 4.12 C
ANISOU 140 C3 UNK 1 407 627 530 1 111 54 C
HETATM 141 C7 UNK 1 -3.446 -2.475 19.545 1.00 4.92 C
ANISOU 141 C7 UNK 1 502 659 710 191 76 -86 C
HETATM 142 H7 UNK 1 -3.933 -1.727 19.803 1.00 5.92 H
HETATM 143 C1 UNK 1 -0.932 -3.580 23.212 1.00 4.67 C
ANISOU 143 C1 UNK 1 494 732 550 19 -41 15 C
HETATM 144 C4 UNK 1 -1.828 -4.069 19.914 1.00 5.08 C
ANISOU 144 C4 UNK 1 707 482 740 139 -158 -128 C
HETATM 145 H4 UNK 1 -1.169 -4.455 20.444 1.00 6.08 H
HETATM 146 C5 UNK 1 -2.183 -4.659 18.764 1.00 5.23 C
ANISOU 146 C5 UNK 1 626 740 620 234 6 -245 C
HETATM 147 H5 UNK 1 -1.723 -5.426 18.507 1.00 6.24 H
HETATM 148 C2 UNK 1 -2.052 -2.210 21.546 1.00 4.36 C
ANISOU 148 C2 UNK 1 647 618 390 -11 11 -34 C
HETATM 149 H2A UNK 1 -2.700 -1.503 21.680 1.00 5.21 H
HETATM 150 H2B UNK 1 -1.176 -1.800 21.447 1.00 5.21 H
HETATM 151 C6 UNK 1 -3.716 -3.172 18.388 1.00 6.92 C
ANISOU 151 C6 UNK 1 719 1281 630 78 -121 -25 C
HETATM 152 H6 UNK 1 -4.397 -2.843 17.852 1.00 8.29 H
HETATM 153 C11 UNK 1 -6.783 -3.934 11.537 1.00 2.93 C
ANISOU 153 C11 UNK 1 132 571 410 -54 115 12 C
HETATM 154 C10 UNK 1 -6.378 -2.944 10.536 1.00 3.75 C
ANISOU 154 C10 UNK 1 195 668 560 19 14 53 C
HETATM 155 H10A UNK 1 -5.677 -3.332 9.993 1.00 4.50 H
HETATM 156 H10B UNK 1 -6.000 -2.181 11.000 1.00 4.50 H
HETATM 157 O2 UNK 1 -8.850 -2.987 7.871 1.00 6.69 O
ANISOU 157 O2 UNK 1 759 1142 640 120 -244 56 O
HETATM 158 H11 UNK 1 -9.044 -3.544 7.301 1.00 9.95 H
HETATM 159 O3 UNK 1 -7.400 -4.485 8.432 1.00 5.50 O
ANISOU 159 O3 UNK 1 612 708 770 217 -185 -118 O
HETATM 160 C12 UNK 1 -8.121 -4.210 11.792 1.00 3.49 C
ANISOU 160 C12 UNK 1 267 671 390 100 84 -45 C
HETATM 161 C9 UNK 1 -7.460 -2.449 9.624 1.00 4.03 C
ANISOU 161 C9 UNK 1 416 585 530 5 -12 64 C
HETATM 162 H9A UNK 1 -8.241 -2.228 10.154 1.00 4.90 H
HETATM 163 H9B UNK 1 -7.156 -1.634 9.193 1.00 4.90 H
HETATM 164 C8 UNK 1 -7.848 -3.426 8.583 1.00 4.19 C
ANISOU 164 C8 UNK 1 304 790 500 -16 92 -10 C
HETATM 165 C11 UNK 1 -10.663 -4.630 12.241 1.00 2.93 C
ANISOU 165 C11 UNK 1 132 571 410 -54 115 12 C
HETATM 166 C10 UNK 1 -11.067 -5.619 13.242 1.00 3.75 C
ANISOU 166 C10 UNK 1 195 668 560 19 14 53 C
HETATM 167 H10A UNK 1 -11.768 -5.231 13.786 1.00 4.50 H
HETATM 168 H10B UNK 1 -11.445 -6.382 12.779 1.00 4.50 H
HETATM 169 O2 UNK 1 -8.595 -5.576 15.908 1.00 6.69 O
ANISOU 169 O2 UNK 1 759 1142 640 120 -244 56 O
HETATM 170 H11 UNK 1 -8.401 -5.019 16.478 1.00 9.95 H
HETATM 171 O3 UNK 1 -10.046 -4.078 15.347 1.00 5.50 O
ANISOU 171 O3 UNK 1 612 708 770 217 -185 -118 O
HETATM 172 C12 UNK 1 -9.324 -4.353 11.987 1.00 3.49 C
ANISOU 172 C12 UNK 1 267 671 390 100 84 -45 C
HETATM 173 C9 UNK 1 -9.986 -6.114 14.154 1.00 4.03 C
ANISOU 173 C9 UNK 1 416 585 530 5 -12 64 C
HETATM 174 H9A UNK 1 -9.204 -6.336 13.625 1.00 4.90 H
HETATM 175 H9B UNK 1 -10.290 -6.929 14.586 1.00 4.90 H
HETATM 176 C8 UNK 1 -9.597 -5.137 15.196 1.00 4.19 C
ANISOU 176 C8 UNK 1 304 790 500 -16 92 -10 C
HETATM 177 C11 UNK 1 -15.487 -4.630 12.241 1.00 2.93 C
ANISOU 177 C11 UNK 1 132 571 410 -54 115 12 C
HETATM 178 C10 UNK 1 -15.891 -5.619 13.242 1.00 3.75 C
ANISOU 178 C10 UNK 1 195 668 560 19 14 53 C
HETATM 179 H10A UNK 1 -16.592 -5.231 13.786 1.00 4.50 H
HETATM 180 H10B UNK 1 -16.269 -6.382 12.779 1.00 4.50 H
HETATM 181 O2 UNK 1 -13.419 -5.576 15.908 1.00 6.69 O
ANISOU 181 O2 UNK 1 759 1142 640 120 -244 56 O
HETATM 182 H11 UNK 1 -13.225 -5.019 16.478 1.00 9.95 H
HETATM 183 O3 UNK 1 -14.870 -4.078 15.347 1.00 5.50 O
ANISOU 183 O3 UNK 1 612 708 770 217 -185 -118 O
HETATM 184 C12 UNK 1 -14.148 -4.353 11.987 1.00 3.49 C
ANISOU 184 C12 UNK 1 267 671 390 100 84 -45 C
HETATM 185 C9 UNK 1 -14.810 -6.114 14.154 1.00 4.03 C
ANISOU 185 C9 UNK 1 416 585 530 5 -12 64 C
HETATM 186 H9A UNK 1 -14.028 -6.336 13.625 1.00 4.90 H
HETATM 187 H9B UNK 1 -15.114 -6.929 14.586 1.00 4.90 H
HETATM 188 C8 UNK 1 -14.421 -5.137 15.196 1.00 4.19 C
ANISOU 188 C8 UNK 1 304 790 500 -16 92 -10 C
HETATM 189 C11 UNK 1 -11.607 -3.934 11.537 1.00 2.93 C
ANISOU 189 C11 UNK 1 132 571 410 -54 115 12 C
HETATM 190 C10 UNK 1 -11.202 -2.944 10.536 1.00 3.75 C
ANISOU 190 C10 UNK 1 195 668 560 19 14 53 C
HETATM 191 H10A UNK 1 -10.501 -3.332 9.993 1.00 4.50 H
HETATM 192 H10B UNK 1 -10.824 -2.181 11.000 1.00 4.50 H
HETATM 193 O2 UNK 1 -13.674 -2.987 7.871 1.00 6.69 O
ANISOU 193 O2 UNK 1 759 1142 640 120 -244 56 O
HETATM 194 H11 UNK 1 -13.868 -3.544 7.301 1.00 9.95 H
HETATM 195 O3 UNK 1 -12.224 -4.485 8.432 1.00 5.50 O
ANISOU 195 O3 UNK 1 612 708 770 217 -185 -118 O
HETATM 196 C12 UNK 1 -12.945 -4.210 11.792 1.00 3.49 C
ANISOU 196 C12 UNK 1 267 671 390 100 84 -45 C
HETATM 197 C9 UNK 1 -12.284 -2.449 9.624 1.00 4.03 C
ANISOU 197 C9 UNK 1 416 585 530 5 -12 64 C
HETATM 198 H9A UNK 1 -13.065 -2.228 10.154 1.00 4.90 H
HETATM 199 H9B UNK 1 -11.980 -1.634 9.193 1.00 4.90 H
HETATM 200 C8 UNK 1 -12.672 -3.426 8.583 1.00 4.19 C
ANISOU 200 C8 UNK 1 304 790 500 -16 92 -10 C
HETATM 201 C11 UNK 1 -16.431 -3.934 11.537 1.00 2.93 C
ANISOU 201 C11 UNK 1 132 571 410 -54 115 12 C
HETATM 202 C11 UNK 1 -5.839 -4.630 12.241 1.00 2.93 C
ANISOU 202 C11 UNK 1 132 571 410 -54 115 12 C
HETATM 203 C11 UNK 1 -1.959 -3.934 11.537 1.00 2.93 C
ANISOU 203 C11 UNK 1 132 571 410 -54 115 12 C
HETATM 204 C10 UNK 1 -1.554 -2.944 10.536 1.00 3.75 C
ANISOU 204 C10 UNK 1 195 668 560 19 14 53 C
HETATM 205 H10A UNK 1 -0.853 -3.332 9.993 1.00 4.50 H
HETATM 206 H10B UNK 1 -1.176 -2.181 11.000 1.00 4.50 H
HETATM 207 O2 UNK 1 -4.026 -2.987 7.871 1.00 6.69 O
ANISOU 207 O2 UNK 1 759 1142 640 120 -244 56 O
HETATM 208 H11 UNK 1 -4.220 -3.544 7.301 1.00 9.95 H
HETATM 209 O3 UNK 1 -2.576 -4.485 8.432 1.00 5.50 O
ANISOU 209 O3 UNK 1 612 708 770 217 -185 -118 O
HETATM 210 C12 UNK 1 -3.297 -4.210 11.792 1.00 3.49 C
ANISOU 210 C12 UNK 1 267 671 390 100 84 -45 C
HETATM 211 C9 UNK 1 -2.636 -2.449 9.624 1.00 4.03 C
ANISOU 211 C9 UNK 1 416 585 530 5 -12 64 C
HETATM 212 H9A UNK 1 -3.417 -2.228 10.154 1.00 4.90 H
HETATM 213 H9B UNK 1 -2.332 -1.634 9.193 1.00 4.90 H
HETATM 214 C8 UNK 1 -3.024 -3.426 8.583 1.00 4.19 C
ANISOU 214 C8 UNK 1 304 790 500 -16 92 -10 C
HETATM 215 C10 UNK 1 -6.243 -5.619 13.242 1.00 3.75 C
ANISOU 215 C10 UNK 1 195 668 560 19 14 53 C
HETATM 216 H10A UNK 1 -6.944 -5.231 13.786 1.00 4.50 H
HETATM 217 H10B UNK 1 -6.621 -6.382 12.779 1.00 4.50 H
HETATM 218 O2 UNK 1 -3.771 -5.576 15.908 1.00 6.69 O
ANISOU 218 O2 UNK 1 759 1142 640 120 -244 56 O
HETATM 219 H11 UNK 1 -3.577 -5.019 16.478 1.00 9.95 H
HETATM 220 O3 UNK 1 -5.222 -4.078 15.347 1.00 5.50 O
ANISOU 220 O3 UNK 1 612 708 770 217 -185 -118 O
HETATM 221 C12 UNK 1 -4.500 -4.353 11.987 1.00 3.49 C
ANISOU 221 C12 UNK 1 267 671 390 100 84 -45 C
HETATM 222 C9 UNK 1 -5.162 -6.114 14.154 1.00 4.03 C
ANISOU 222 C9 UNK 1 416 585 530 5 -12 64 C
HETATM 223 H9A UNK 1 -4.380 -6.336 13.625 1.00 4.90 H
HETATM 224 H9B UNK 1 -5.466 -6.929 14.586 1.00 4.90 H
HETATM 225 C8 UNK 1 -4.773 -5.137 15.196 1.00 4.19 C
ANISOU 225 C8 UNK 1 304 790 500 -16 92 -10 C
HETATM 226 C11 UNK 1 -1.015 -4.630 12.241 1.00 2.93 C
ANISOU 226 C11 UNK 1 132 571 410 -54 115 12 C
HETATM 227 C11 UNK 1 2.865 -3.934 11.537 1.00 2.93 C
ANISOU 227 C11 UNK 1 132 571 410 -54 115 12 C
HETATM 228 C10 UNK 1 3.270 -2.944 10.536 1.00 3.75 C
ANISOU 228 C10 UNK 1 195 668 560 19 14 53 C
HETATM 229 H10A UNK 1 3.971 -3.332 9.993 1.00 4.50 H
HETATM 230 H10B UNK 1 3.648 -2.181 11.000 1.00 4.50 H
HETATM 231 O2 UNK 1 0.798 -2.987 7.871 1.00 6.69 O
ANISOU 231 O2 UNK 1 759 1142 640 120 -244 56 O
HETATM 232 H11 UNK 1 0.604 -3.544 7.301 1.00 9.95 H
HETATM 233 O3 UNK 1 2.248 -4.485 8.432 1.00 5.50 O
ANISOU 233 O3 UNK 1 612 708 770 217 -185 -118 O
HETATM 234 C12 UNK 1 1.527 -4.210 11.792 1.00 3.49 C
ANISOU 234 C12 UNK 1 267 671 390 100 84 -45 C
HETATM 235 C9 UNK 1 2.188 -2.449 9.624 1.00 4.03 C
ANISOU 235 C9 UNK 1 416 585 530 5 -12 64 C
HETATM 236 H9A UNK 1 1.407 -2.228 10.154 1.00 4.90 H
HETATM 237 H9B UNK 1 2.492 -1.634 9.193 1.00 4.90 H
HETATM 238 C8 UNK 1 1.800 -3.426 8.583 1.00 4.19 C
ANISOU 238 C8 UNK 1 304 790 500 -16 92 -10 C
HETATM 239 C10 UNK 1 -1.419 -5.619 13.242 1.00 3.75 C
ANISOU 239 C10 UNK 1 195 668 560 19 14 53 C
HETATM 240 H10A UNK 1 -2.120 -5.231 13.786 1.00 4.50 H
HETATM 241 H10B UNK 1 -1.797 -6.382 12.779 1.00 4.50 H
HETATM 242 O2 UNK 1 1.053 -5.576 15.908 1.00 6.69 O
ANISOU 242 O2 UNK 1 759 1142 640 120 -244 56 O
HETATM 243 H11 UNK 1 1.247 -5.019 16.478 1.00 9.95 H
HETATM 244 O3 UNK 1 -0.398 -4.078 15.347 1.00 5.50 O
ANISOU 244 O3 UNK 1 612 708 770 217 -185 -118 O
HETATM 245 C12 UNK 1 0.324 -4.353 11.987 1.00 3.49 C
ANISOU 245 C12 UNK 1 267 671 390 100 84 -45 C
HETATM 246 C9 UNK 1 -0.338 -6.114 14.154 1.00 4.03 C
ANISOU 246 C9 UNK 1 416 585 530 5 -12 64 C
HETATM 247 H9A UNK 1 0.444 -6.336 13.625 1.00 4.90 H
HETATM 248 H9B UNK 1 -0.642 -6.929 14.586 1.00 4.90 H
HETATM 249 C8 UNK 1 0.051 -5.137 15.196 1.00 4.19 C
ANISOU 249 C8 UNK 1 304 790 500 -16 92 -10 C
HETATM 250 C11 UNK 1 3.809 -4.630 12.241 1.00 2.93 C
ANISOU 250 C11 UNK 1 132 571 410 -54 115 12 C
HETATM 251 C11 UNK 1 7.689 -3.934 11.537 1.00 2.93 C
ANISOU 251 C11 UNK 1 132 571 410 -54 115 12 C
HETATM 252 C10 UNK 1 8.094 -2.944 10.536 1.00 3.75 C
ANISOU 252 C10 UNK 1 195 668 560 19 14 53 C
HETATM 253 H10A UNK 1 8.795 -3.332 9.993 1.00 4.50 H
HETATM 254 H10B UNK 1 8.472 -2.181 11.000 1.00 4.50 H
HETATM 255 O2 UNK 1 5.622 -2.987 7.871 1.00 6.69 O
ANISOU 255 O2 UNK 1 759 1142 640 120 -244 56 O
HETATM 256 H11 UNK 1 5.428 -3.544 7.301 1.00 9.95 H
HETATM 257 O3 UNK 1 7.072 -4.485 8.432 1.00 5.50 O
ANISOU 257 O3 UNK 1 612 708 770 217 -185 -118 O
HETATM 258 C12 UNK 1 6.351 -4.210 11.792 1.00 3.49 C
ANISOU 258 C12 UNK 1 267 671 390 100 84 -45 C
HETATM 259 C9 UNK 1 7.012 -2.449 9.624 1.00 4.03 C
ANISOU 259 C9 UNK 1 416 585 530 5 -12 64 C
HETATM 260 H9A UNK 1 6.231 -2.228 10.154 1.00 4.90 H
HETATM 261 H9B UNK 1 7.316 -1.634 9.193 1.00 4.90 H
HETATM 262 C8 UNK 1 6.624 -3.426 8.583 1.00 4.19 C
ANISOU 262 C8 UNK 1 304 790 500 -16 92 -10 C
HETATM 263 C10 UNK 1 3.405 -5.619 13.242 1.00 3.75 C
ANISOU 263 C10 UNK 1 195 668 560 19 14 53 C
HETATM 264 H10A UNK 1 2.704 -5.231 13.786 1.00 4.50 H
HETATM 265 H10B UNK 1 3.027 -6.382 12.779 1.00 4.50 H
HETATM 266 O2 UNK 1 5.877 -5.576 15.908 1.00 6.69 O
ANISOU 266 O2 UNK 1 759 1142 640 120 -244 56 O
HETATM 267 H11 UNK 1 6.071 -5.019 16.478 1.00 9.95 H
HETATM 268 O3 UNK 1 4.426 -4.078 15.347 1.00 5.50 O
ANISOU 268 O3 UNK 1 612 708 770 217 -185 -118 O
HETATM 269 C12 UNK 1 5.148 -4.353 11.987 1.00 3.49 C
ANISOU 269 C12 UNK 1 267 671 390 100 84 -45 C
HETATM 270 C9 UNK 1 4.486 -6.114 14.154 1.00 4.03 C
ANISOU 270 C9 UNK 1 416 585 530 5 -12 64 C
HETATM 271 H9A UNK 1 5.268 -6.336 13.625 1.00 4.90 H
HETATM 272 H9B UNK 1 4.182 -6.929 14.586 1.00 4.90 H
HETATM 273 C8 UNK 1 4.875 -5.137 15.196 1.00 4.19 C
ANISOU 273 C8 UNK 1 304 790 500 -16 92 -10 C
HETATM 274 C11 UNK 1 8.633 -4.630 12.241 1.00 2.93 C
ANISOU 274 C11 UNK 1 132 571 410 -54 115 12 C
HETATM 275 O1 UNK 1 -12.823 -5.127 0.999 1.00 5.20 O
ANISOU 275 O1 UNK 1 284 1091 600 15 227 103 O
HETATM 276 N2 UNK 1 -10.577 -5.486 1.086 1.00 3.91 N
ANISOU 276 N2 UNK 1 443 634 410 39 72 129 N
HETATM 277 H2 UNK 1 -9.828 -5.284 0.718 1.00 4.74 H
HETATM 278 N1 UNK 1 -9.487 -4.346 5.800 1.00 5.15 N
ANISOU 278 N1 UNK 1 528 808 620 161 39 21 N
HETATM 279 C3 UNK 1 -10.231 -5.593 3.486 1.00 4.12 C
ANISOU 279 C3 UNK 1 407 627 530 1 111 54 C
HETATM 280 C7 UNK 1 -9.176 -6.089 4.234 1.00 4.92 C
ANISOU 280 C7 UNK 1 502 659 710 191 76 -86 C
HETATM 281 H7 UNK 1 -8.688 -6.837 3.976 1.00 5.92 H
HETATM 282 C1 UNK 1 -11.690 -4.983 0.567 1.00 4.67 C
ANISOU 282 C1 UNK 1 494 732 550 19 -41 15 C
HETATM 283 C4 UNK 1 -10.793 -4.494 3.865 1.00 5.08 C
ANISOU 283 C4 UNK 1 707 482 740 139 -158 -128 C
HETATM 284 H4 UNK 1 -11.453 -4.108 3.335 1.00 6.08 H
HETATM 285 C5 UNK 1 -10.438 -3.904 5.015 1.00 5.23 C
ANISOU 285 C5 UNK 1 626 740 620 234 6 -245 C
HETATM 286 H5 UNK 1 -10.898 -3.137 5.272 1.00 6.24 H
HETATM 287 C2 UNK 1 -10.570 -6.353 2.233 1.00 4.36 C
ANISOU 287 C2 UNK 1 647 618 390 -11 11 -34 C
HETATM 288 H2A UNK 1 -9.922 -7.060 2.098 1.00 5.21 H
HETATM 289 H2B UNK 1 -11.445 -6.763 2.332 1.00 5.21 H
HETATM 290 C6 UNK 1 -8.906 -5.392 5.391 1.00 6.92 C
ANISOU 290 C6 UNK 1 719 1281 630 78 -121 -25 C
HETATM 291 H6 UNK 1 -8.224 -5.720 5.927 1.00 8.29 H
HETATM 292 O1 UNK 1 -10.318 -3.905 -0.999 1.00 5.20 O
ANISOU 292 O1 UNK 1 284 1091 600 15 227 103 O
HETATM 293 N2 UNK 1 -12.563 -3.546 -1.086 1.00 3.91 N
ANISOU 293 N2 UNK 1 443 634 410 39 72 129 N
HETATM 294 H2 UNK 1 -13.312 -3.748 -0.718 1.00 4.74 H
HETATM 295 N1 UNK 1 -13.654 -4.686 -5.800 1.00 5.15 N
ANISOU 295 N1 UNK 1 528 808 620 161 39 21 N
HETATM 296 C3 UNK 1 -12.909 -3.439 -3.486 1.00 4.12 C
ANISOU 296 C3 UNK 1 407 627 530 1 111 54 C
HETATM 297 C7 UNK 1 -13.964 -2.943 -4.234 1.00 4.92 C
ANISOU 297 C7 UNK 1 502 659 710 191 76 -86 C
HETATM 298 H7 UNK 1 -14.452 -2.196 -3.976 1.00 5.92 H
HETATM 299 C1 UNK 1 -11.451 -4.049 -0.567 1.00 4.67 C
ANISOU 299 C1 UNK 1 494 732 550 19 -41 15 C
HETATM 300 C4 UNK 1 -12.347 -4.538 -3.865 1.00 5.08 C
ANISOU 300 C4 UNK 1 707 482 740 139 -158 -128 C
HETATM 301 H4 UNK 1 -11.688 -4.924 -3.335 1.00 6.08 H
HETATM 302 C5 UNK 1 -12.702 -5.128 -5.015 1.00 5.23 C
ANISOU 302 C5 UNK 1 626 740 620 234 6 -245 C
HETATM 303 H5 UNK 1 -12.242 -5.895 -5.272 1.00 6.24 H
HETATM 304 C2 UNK 1 -12.570 -2.679 -2.233 1.00 4.36 C
ANISOU 304 C2 UNK 1 647 618 390 -11 11 -34 C
HETATM 305 H2A UNK 1 -13.219 -1.972 -2.098 1.00 5.21 H
HETATM 306 H2B UNK 1 -11.695 -2.269 -2.332 1.00 5.21 H
HETATM 307 C6 UNK 1 -14.235 -3.641 -5.391 1.00 6.92 C
ANISOU 307 C6 UNK 1 719 1281 630 78 -121 -25 C
HETATM 308 H6 UNK 1 -14.916 -3.312 -5.927 1.00 8.29 H
HETATM 309 O1 UNK 1 -17.647 -5.127 0.999 1.00 5.20 O
ANISOU 309 O1 UNK 1 284 1091 600 15 227 103 O
HETATM 310 N2 UNK 1 -15.401 -5.486 1.086 1.00 3.91 N
ANISOU 310 N2 UNK 1 443 634 410 39 72 129 N
HETATM 311 H2 UNK 1 -14.652 -5.284 0.718 1.00 4.74 H
HETATM 312 N1 UNK 1 -14.311 -4.346 5.800 1.00 5.15 N
ANISOU 312 N1 UNK 1 528 808 620 161 39 21 N
HETATM 313 C3 UNK 1 -15.055 -5.593 3.486 1.00 4.12 C
ANISOU 313 C3 UNK 1 407 627 530 1 111 54 C
HETATM 314 C7 UNK 1 -14.000 -6.089 4.234 1.00 4.92 C
ANISOU 314 C7 UNK 1 502 659 710 191 76 -86 C
HETATM 315 H7 UNK 1 -13.512 -6.837 3.976 1.00 5.92 H
HETATM 316 C1 UNK 1 -16.514 -4.983 0.567 1.00 4.67 C
ANISOU 316 C1 UNK 1 494 732 550 19 -41 15 C
HETATM 317 C4 UNK 1 -15.617 -4.494 3.865 1.00 5.08 C
ANISOU 317 C4 UNK 1 707 482 740 139 -158 -128 C
HETATM 318 H4 UNK 1 -16.277 -4.108 3.335 1.00 6.08 H
HETATM 319 C5 UNK 1 -15.262 -3.904 5.015 1.00 5.23 C
ANISOU 319 C5 UNK 1 626 740 620 234 6 -245 C
HETATM 320 H5 UNK 1 -15.722 -3.137 5.272 1.00 6.24 H
HETATM 321 C2 UNK 1 -15.394 -6.353 2.233 1.00 4.36 C
ANISOU 321 C2 UNK 1 647 618 390 -11 11 -34 C
HETATM 322 H2A UNK 1 -14.746 -7.060 2.098 1.00 5.21 H
HETATM 323 H2B UNK 1 -16.269 -6.763 2.332 1.00 5.21 H
HETATM 324 C6 UNK 1 -13.730 -5.392 5.391 1.00 6.92 C
ANISOU 324 C6 UNK 1 719 1281 630 78 -121 -25 C
HETATM 325 H6 UNK 1 -13.048 -5.720 5.927 1.00 8.29 H
HETATM 326 O1 UNK 1 -15.142 -3.905 -0.999 1.00 5.20 O
ANISOU 326 O1 UNK 1 284 1091 600 15 227 103 O
HETATM 327 N2 UNK 1 -17.387 -3.546 -1.086 1.00 3.91 N
ANISOU 327 N2 UNK 1 443 634 410 39 72 129 N
HETATM 328 H2 UNK 1 -18.136 -3.748 -0.718 1.00 4.74 H
HETATM 329 N1 UNK 1 -18.478 -4.686 -5.800 1.00 5.15 N
ANISOU 329 N1 UNK 1 528 808 620 161 39 21 N
HETATM 330 C3 UNK 1 -17.733 -3.439 -3.486 1.00 4.12 C
ANISOU 330 C3 UNK 1 407 627 530 1 111 54 C
HETATM 331 C7 UNK 1 -18.788 -2.943 -4.234 1.00 4.92 C
ANISOU 331 C7 UNK 1 502 659 710 191 76 -86 C
HETATM 332 H7 UNK 1 -19.276 -2.196 -3.976 1.00 5.92 H
HETATM 333 C1 UNK 1 -16.275 -4.049 -0.567 1.00 4.67 C
ANISOU 333 C1 UNK 1 494 732 550 19 -41 15 C
HETATM 334 C4 UNK 1 -17.171 -4.538 -3.865 1.00 5.08 C
ANISOU 334 C4 UNK 1 707 482 740 139 -158 -128 C
HETATM 335 H4 UNK 1 -16.512 -4.924 -3.335 1.00 6.08 H
HETATM 336 C5 UNK 1 -17.526 -5.128 -5.015 1.00 5.23 C
ANISOU 336 C5 UNK 1 626 740 620 234 6 -245 C
HETATM 337 H5 UNK 1 -17.066 -5.895 -5.272 1.00 6.24 H
HETATM 338 C2 UNK 1 -17.394 -2.679 -2.233 1.00 4.36 C
ANISOU 338 C2 UNK 1 647 618 390 -11 11 -34 C
HETATM 339 H2A UNK 1 -18.043 -1.972 -2.098 1.00 5.21 H
HETATM 340 H2B UNK 1 -16.519 -2.269 -2.332 1.00 5.21 H
HETATM 341 C6 UNK 1 -19.059 -3.641 -5.391 1.00 6.92 C
ANISOU 341 C6 UNK 1 719 1281 630 78 -121 -25 C
HETATM 342 H6 UNK 1 -19.740 -3.312 -5.927 1.00 8.29 H
HETATM 343 O1 UNK 1 -7.128 -4.658 24.778 1.00 5.20 O
ANISOU 343 O1 UNK 1 284 1091 600 15 227 103 O
HETATM 344 N2 UNK 1 -4.882 -5.017 24.864 1.00 3.91 N
ANISOU 344 N2 UNK 1 443 634 410 39 72 129 N
HETATM 345 H2 UNK 1 -4.133 -4.815 24.497 1.00 4.74 H
HETATM 346 N1 UNK 1 -3.792 -3.877 29.578 1.00 5.15 N
ANISOU 346 N1 UNK 1 528 808 620 161 39 21 N
HETATM 347 C3 UNK 1 -4.536 -5.124 27.265 1.00 4.12 C
ANISOU 347 C3 UNK 1 407 627 530 1 111 54 C
HETATM 348 C7 UNK 1 -3.481 -5.620 28.013 1.00 4.92 C
ANISOU 348 C7 UNK 1 502 659 710 191 76 -86 C
HETATM 349 H7 UNK 1 -2.993 -6.368 27.755 1.00 5.92 H
HETATM 350 C1 UNK 1 -5.995 -4.514 24.346 1.00 4.67 C
ANISOU 350 C1 UNK 1 494 732 550 19 -41 15 C
HETATM 351 C4 UNK 1 -5.098 -4.026 27.644 1.00 5.08 C
ANISOU 351 C4 UNK 1 707 482 740 139 -158 -128 C
HETATM 352 H4 UNK 1 -5.758 -3.640 27.114 1.00 6.08 H
HETATM 353 C5 UNK 1 -4.743 -3.435 28.794 1.00 5.23 C
ANISOU 353 C5 UNK 1 626 740 620 234 6 -245 C
HETATM 354 H5 UNK 1 -5.203 -2.668 29.051 1.00 6.24 H
HETATM 355 C2 UNK 1 -4.875 -5.884 26.012 1.00 4.36 C
ANISOU 355 C2 UNK 1 647 618 390 -11 11 -34 C
HETATM 356 H2A UNK 1 -4.227 -6.591 25.877 1.00 5.21 H
HETATM 357 H2B UNK 1 -5.750 -6.294 26.110 1.00 5.21 H
HETATM 358 C6 UNK 1 -3.211 -4.923 29.169 1.00 6.92 C
ANISOU 358 C6 UNK 1 719 1281 630 78 -121 -25 C
HETATM 359 H6 UNK 1 -2.529 -5.251 29.706 1.00 8.29 H
HETATM 360 O1 UNK 1 -4.623 -3.436 22.780 1.00 5.20 O
ANISOU 360 O1 UNK 1 284 1091 600 15 227 103 O
HETATM 361 N2 UNK 1 -6.868 -3.077 22.693 1.00 3.91 N
ANISOU 361 N2 UNK 1 443 634 410 39 72 129 N
HETATM 362 H2 UNK 1 -7.617 -3.279 23.061 1.00 4.74 H
HETATM 363 N1 UNK 1 -7.959 -4.217 17.979 1.00 5.15 N
ANISOU 363 N1 UNK 1 528 808 620 161 39 21 N
HETATM 364 C3 UNK 1 -7.214 -2.971 20.293 1.00 4.12 C
ANISOU 364 C3 UNK 1 407 627 530 1 111 54 C
HETATM 365 C7 UNK 1 -8.270 -2.475 19.545 1.00 4.92 C
ANISOU 365 C7 UNK 1 502 659 710 191 76 -86 C
HETATM 366 H7 UNK 1 -8.757 -1.727 19.803 1.00 5.92 H
HETATM 367 C1 UNK 1 -5.756 -3.580 23.212 1.00 4.67 C
ANISOU 367 C1 UNK 1 494 732 550 19 -41 15 C
HETATM 368 C4 UNK 1 -6.652 -4.069 19.914 1.00 5.08 C
ANISOU 368 C4 UNK 1 707 482 740 139 -158 -128 C
HETATM 369 H4 UNK 1 -5.993 -4.455 20.444 1.00 6.08 H
HETATM 370 C5 UNK 1 -7.007 -4.659 18.764 1.00 5.23 C
ANISOU 370 C5 UNK 1 626 740 620 234 6 -245 C
HETATM 371 H5 UNK 1 -6.547 -5.426 18.507 1.00 6.24 H
HETATM 372 C2 UNK 1 -6.876 -2.210 21.546 1.00 4.36 C
ANISOU 372 C2 UNK 1 647 618 390 -11 11 -34 C
HETATM 373 H2A UNK 1 -7.524 -1.503 21.680 1.00 5.21 H
HETATM 374 H2B UNK 1 -6.000 -1.800 21.447 1.00 5.21 H
HETATM 375 C6 UNK 1 -8.540 -3.172 18.388 1.00 6.92 C
ANISOU 375 C6 UNK 1 719 1281 630 78 -121 -25 C
HETATM 376 H6 UNK 1 -9.221 -2.843 17.852 1.00 8.29 H
HETATM 377 O1 UNK 1 -3.175 -5.127 0.999 1.00 5.20 O
ANISOU 377 O1 UNK 1 284 1091 600 15 227 103 O
HETATM 378 N2 UNK 1 -0.929 -5.486 1.086 1.00 3.91 N
ANISOU 378 N2 UNK 1 443 634 410 39 72 129 N
HETATM 379 H2 UNK 1 -0.180 -5.284 0.718 1.00 4.74 H
HETATM 380 N1 UNK 1 0.161 -4.346 5.800 1.00 5.15 N
ANISOU 380 N1 UNK 1 528 808 620 161 39 21 N
HETATM 381 C3 UNK 1 -0.583 -5.593 3.486 1.00 4.12 C
ANISOU 381 C3 UNK 1 407 627 530 1 111 54 C
HETATM 382 C7 UNK 1 0.472 -6.089 4.234 1.00 4.92 C
ANISOU 382 C7 UNK 1 502 659 710 191 76 -86 C
HETATM 383 H7 UNK 1 0.960 -6.837 3.976 1.00 5.92 H
HETATM 384 C1 UNK 1 -2.042 -4.983 0.567 1.00 4.67 C
ANISOU 384 C1 UNK 1 494 732 550 19 -41 15 C
HETATM 385 C4 UNK 1 -1.145 -4.494 3.865 1.00 5.08 C
ANISOU 385 C4 UNK 1 707 482 740 139 -158 -128 C
HETATM 386 H4 UNK 1 -1.805 -4.108 3.335 1.00 6.08 H
HETATM 387 C5 UNK 1 -0.790 -3.904 5.015 1.00 5.23 C
ANISOU 387 C5 UNK 1 626 740 620 234 6 -245 C
HETATM 388 H5 UNK 1 -1.250 -3.137 5.272 1.00 6.24 H
HETATM 389 C2 UNK 1 -0.922 -6.353 2.233 1.00 4.36 C
ANISOU 389 C2 UNK 1 647 618 390 -11 11 -34 C
HETATM 390 H2A UNK 1 -0.274 -7.060 2.098 1.00 5.21 H
HETATM 391 H2B UNK 1 -1.797 -6.763 2.332 1.00 5.21 H
HETATM 392 C6 UNK 1 0.742 -5.392 5.391 1.00 6.92 C
ANISOU 392 C6 UNK 1 719 1281 630 78 -121 -25 C
HETATM 393 H6 UNK 1 1.424 -5.720 5.927 1.00 8.29 H
HETATM 394 O1 UNK 1 -0.670 -3.905 -0.999 1.00 5.20 O
ANISOU 394 O1 UNK 1 284 1091 600 15 227 103 O
HETATM 395 N2 UNK 1 -2.915 -3.546 -1.086 1.00 3.91 N
ANISOU 395 N2 UNK 1 443 634 410 39 72 129 N
HETATM 396 H2 UNK 1 -3.664 -3.748 -0.718 1.00 4.74 H
HETATM 397 N1 UNK 1 -4.006 -4.686 -5.800 1.00 5.15 N
ANISOU 397 N1 UNK 1 528 808 620 161 39 21 N
HETATM 398 C3 UNK 1 -3.261 -3.439 -3.486 1.00 4.12 C
ANISOU 398 C3 UNK 1 407 627 530 1 111 54 C
HETATM 399 C7 UNK 1 -4.316 -2.943 -4.234 1.00 4.92 C
ANISOU 399 C7 UNK 1 502 659 710 191 76 -86 C
HETATM 400 H7 UNK 1 -4.804 -2.196 -3.976 1.00 5.92 H
HETATM 401 C1 UNK 1 -1.803 -4.049 -0.567 1.00 4.67 C
ANISOU 401 C1 UNK 1 494 732 550 19 -41 15 C
HETATM 402 C4 UNK 1 -2.699 -4.538 -3.865 1.00 5.08 C
ANISOU 402 C4 UNK 1 707 482 740 139 -158 -128 C
HETATM 403 H4 UNK 1 -2.040 -4.924 -3.335 1.00 6.08 H
HETATM 404 C5 UNK 1 -3.054 -5.128 -5.015 1.00 5.23 C
ANISOU 404 C5 UNK 1 626 740 620 234 6 -245 C
HETATM 405 H5 UNK 1 -2.594 -5.895 -5.272 1.00 6.24 H
HETATM 406 C2 UNK 1 -2.922 -2.679 -2.233 1.00 4.36 C
ANISOU 406 C2 UNK 1 647 618 390 -11 11 -34 C
HETATM 407 H2A UNK 1 -3.571 -1.972 -2.098 1.00 5.21 H
HETATM 408 H2B UNK 1 -2.047 -2.269 -2.332 1.00 5.21 H
HETATM 409 C6 UNK 1 -4.587 -3.641 -5.391 1.00 6.92 C
ANISOU 409 C6 UNK 1 719 1281 630 78 -121 -25 C
HETATM 410 H6 UNK 1 -5.268 -3.312 -5.927 1.00 8.29 H
HETATM 411 O1 UNK 1 7.344 -4.658 24.778 1.00 5.20 O
ANISOU 411 O1 UNK 1 284 1091 600 15 227 103 O
HETATM 412 N2 UNK 1 9.590 -5.017 24.864 1.00 3.91 N
ANISOU 412 N2 UNK 1 443 634 410 39 72 129 N
HETATM 413 H2 UNK 1 10.339 -4.815 24.497 1.00 4.74 H
HETATM 414 N1 UNK 1 10.680 -3.877 29.578 1.00 5.15 N
ANISOU 414 N1 UNK 1 528 808 620 161 39 21 N
HETATM 415 C3 UNK 1 9.936 -5.124 27.265 1.00 4.12 C
ANISOU 415 C3 UNK 1 407 627 530 1 111 54 C
HETATM 416 C7 UNK 1 10.991 -5.620 28.013 1.00 4.92 C
ANISOU 416 C7 UNK 1 502 659 710 191 76 -86 C
HETATM 417 H7 UNK 1 11.479 -6.368 27.755 1.00 5.92 H
HETATM 418 C1 UNK 1 8.477 -4.514 24.346 1.00 4.67 C
ANISOU 418 C1 UNK 1 494 732 550 19 -41 15 C
HETATM 419 C4 UNK 1 9.374 -4.026 27.644 1.00 5.08 C
ANISOU 419 C4 UNK 1 707 482 740 139 -158 -128 C
HETATM 420 H4 UNK 1 8.714 -3.640 27.114 1.00 6.08 H
HETATM 421 C5 UNK 1 9.729 -3.435 28.794 1.00 5.23 C
ANISOU 421 C5 UNK 1 626 740 620 234 6 -245 C
HETATM 422 H5 UNK 1 9.269 -2.668 29.051 1.00 6.24 H
HETATM 423 C2 UNK 1 9.597 -5.884 26.012 1.00 4.36 C
ANISOU 423 C2 UNK 1 647 618 390 -11 11 -34 C
HETATM 424 H2A UNK 1 10.245 -6.591 25.877 1.00 5.21 H
HETATM 425 H2B UNK 1 8.722 -6.294 26.110 1.00 5.21 H
HETATM 426 C6 UNK 1 11.261 -4.923 29.169 1.00 6.92 C
ANISOU 426 C6 UNK 1 719 1281 630 78 -121 -25 C
HETATM 427 H6 UNK 1 11.943 -5.251 29.706 1.00 8.29 H
HETATM 428 O1 UNK 1 9.849 -3.436 22.780 1.00 5.20 O
ANISOU 428 O1 UNK 1 284 1091 600 15 227 103 O
HETATM 429 N2 UNK 1 7.604 -3.077 22.693 1.00 3.91 N
ANISOU 429 N2 UNK 1 443 634 410 39 72 129 N
HETATM 430 H2 UNK 1 6.855 -3.279 23.061 1.00 4.74 H
HETATM 431 N1 UNK 1 6.513 -4.217 17.979 1.00 5.15 N
ANISOU 431 N1 UNK 1 528 808 620 161 39 21 N
HETATM 432 C3 UNK 1 7.258 -2.971 20.293 1.00 4.12 C
ANISOU 432 C3 UNK 1 407 627 530 1 111 54 C
HETATM 433 C7 UNK 1 6.202 -2.475 19.545 1.00 4.92 C
ANISOU 433 C7 UNK 1 502 659 710 191 76 -86 C
HETATM 434 H7 UNK 1 5.715 -1.727 19.803 1.00 5.92 H
HETATM 435 C1 UNK 1 8.716 -3.580 23.212 1.00 4.67 C
ANISOU 435 C1 UNK 1 494 732 550 19 -41 15 C
HETATM 436 C4 UNK 1 7.820 -4.069 19.914 1.00 5.08 C
ANISOU 436 C4 UNK 1 707 482 740 139 -158 -128 C
HETATM 437 H4 UNK 1 8.479 -4.455 20.444 1.00 6.08 H
HETATM 438 C5 UNK 1 7.465 -4.659 18.764 1.00 5.23 C
ANISOU 438 C5 UNK 1 626 740 620 234 6 -245 C
HETATM 439 H5 UNK 1 7.925 -5.426 18.507 1.00 6.24 H
HETATM 440 C2 UNK 1 7.596 -2.210 21.546 1.00 4.36 C
ANISOU 440 C2 UNK 1 647 618 390 -11 11 -34 C
HETATM 441 H2A UNK 1 6.948 -1.503 21.680 1.00 5.21 H
HETATM 442 H2B UNK 1 8.472 -1.800 21.447 1.00 5.21 H
HETATM 443 C6 UNK 1 5.932 -3.172 18.388 1.00 6.92 C
ANISOU 443 C6 UNK 1 719 1281 630 78 -121 -25 C
HETATM 444 H6 UNK 1 5.251 -2.843 17.852 1.00 8.29 H
CONECT 1 2 8 50
CONECT 2 1 3 4 9
CONECT 3 2
CONECT 4 2
CONECT 5 6 12
CONECT 6 5
CONECT 7 12
CONECT 8 1 20
CONECT 9 2 10 11 12
CONECT 10 9
CONECT 11 9
CONECT 12 5 7 9
CONECT 13 14 20 37
CONECT 14 13 15 16 21
CONECT 15 14
CONECT 16 14
CONECT 17 18 24
CONECT 18 17
CONECT 19 24
CONECT 20 8 13
CONECT 21 14 22 23 24
CONECT 22 21
CONECT 23 21
CONECT 24 17 19 21
CONECT 25 26 32 49
CONECT 26 25 27 28 33
CONECT 27 26
CONECT 28 26
CONECT 29 30 36
CONECT 30 29
CONECT 31 36
CONECT 32 25 44
CONECT 33 26 34 35 36
CONECT 34 33
CONECT 35 33
CONECT 36 29 31 33
CONECT 37 13 38 44
CONECT 38 37 39 40 45
CONECT 39 38
CONECT 40 38
CONECT 41 42 48
CONECT 42 41
CONECT 43 48
CONECT 44 32 37
CONECT 45 38 46 47 48
CONECT 46 45
CONECT 47 45
CONECT 48 41 43 45
CONECT 49 25
CONECT 50 1
CONECT 51 58
CONECT 52 53 58 63
CONECT 53 52
CONECT 54 61 66
CONECT 55 56 59 63
CONECT 56 55 57 66
CONECT 57 56
CONECT 58 51 52 75
CONECT 59 55 60 61
CONECT 60 59
CONECT 61 54 59 62
CONECT 62 61
CONECT 63 52 55 64 65
CONECT 64 63
CONECT 65 63
CONECT 66 54 56 67
CONECT 67 66
CONECT 68 75
CONECT 69 70 75 80
CONECT 70 69
CONECT 71 78 83
CONECT 72 73 76 80
CONECT 73 72 74 83
CONECT 74 73
CONECT 75 58 68 69
CONECT 76 72 77 78
CONECT 77 76
CONECT 78 71 76 79
CONECT 79 78
CONECT 80 69 72 81 82
CONECT 81 80
CONECT 82 80
CONECT 83 71 73 84
CONECT 84 83
CONECT 85 92
CONECT 86 87 92 97
CONECT 87 86
CONECT 88 95 100
CONECT 89 90 93 97
CONECT 90 89 91 100
CONECT 91 90
CONECT 92 85 86 109
CONECT 93 89 94 95
CONECT 94 93
CONECT 95 88 93 96
CONECT 96 95
CONECT 97 86 89 98 99
CONECT 98 97
CONECT 99 97
CONECT 100 88 90 101
CONECT 101 100
CONECT 102 109
CONECT 103 104 109 114
CONECT 104 103
CONECT 105 112 117
CONECT 106 107 110 114
CONECT 107 106 108 117
CONECT 108 107
CONECT 109 92 102 103
CONECT 110 106 111 112
CONECT 111 110
CONECT 112 105 110 113
CONECT 113 112
CONECT 114 103 106 115 116
CONECT 115 114
CONECT 116 114
CONECT 117 105 107 118
CONECT 118 117
CONECT 119 126
CONECT 120 121 126 131
CONECT 121 120
CONECT 122 129 134
CONECT 123 124 127 131
CONECT 124 123 125 134
CONECT 125 124
CONECT 126 119 120 143
CONECT 127 123 128 129
CONECT 128 127
CONECT 129 122 127 130
CONECT 130 129
CONECT 131 120 123 132 133
CONECT 132 131
CONECT 133 131
CONECT 134 122 124 135
CONECT 135 134
CONECT 136 143
CONECT 137 138 143 148
CONECT 138 137
CONECT 139 146 151
CONECT 140 141 144 148
CONECT 141 140 142 151
CONECT 142 141
CONECT 143 126 136 137
CONECT 144 140 145 146
CONECT 145 144
CONECT 146 139 144 147
CONECT 147 146
CONECT 148 137 140 149 150
CONECT 149 148
CONECT 150 148
CONECT 151 139 141 152
CONECT 152 151
CONECT 153 154 160 202
CONECT 154 153 155 156 161
CONECT 155 154
CONECT 156 154
CONECT 157 158 164
CONECT 158 157
CONECT 159 164
CONECT 160 153 172
CONECT 161 154 162 163 164
CONECT 162 161
CONECT 163 161
CONECT 164 157 159 161
CONECT 165 166 172 189
CONECT 166 165 167 168 173
CONECT 167 166
CONECT 168 166
CONECT 169 170 176
CONECT 170 169
CONECT 171 176
CONECT 172 160 165
CONECT 173 166 174 175 176
CONECT 174 173
CONECT 175 173
CONECT 176 169 171 173
CONECT 177 178 184 201
CONECT 178 177 179 180 185
CONECT 179 178
CONECT 180 178
CONECT 181 182 188
CONECT 182 181
CONECT 183 188
CONECT 184 177 196
CONECT 185 178 186 187 188
CONECT 186 185
CONECT 187 185
CONECT 188 181 183 185
CONECT 189 165 190 196
CONECT 190 189 191 192 197
CONECT 191 190
CONECT 192 190
CONECT 193 194 200
CONECT 194 193
CONECT 195 200
CONECT 196 184 189
CONECT 197 190 198 199 200
CONECT 198 197
CONECT 199 197
CONECT 200 193 195 197
CONECT 201 177
CONECT 202 153 215 221
CONECT 203 204 210 226
CONECT 204 203 205 206 211
CONECT 205 204
CONECT 206 204
CONECT 207 208 214
CONECT 208 207
CONECT 209 214
CONECT 210 203 221
CONECT 211 204 212 213 214
CONECT 212 211
CONECT 213 211
CONECT 214 207 209 211
CONECT 215 202 216 217 222
CONECT 216 215
CONECT 217 215
CONECT 218 219 225
CONECT 219 218
CONECT 220 225
CONECT 221 202 210
CONECT 222 215 223 224 225
CONECT 223 222
CONECT 224 222
CONECT 225 218 220 222
CONECT 226 203 239 245
CONECT 227 228 234 250
CONECT 228 227 229 230 235
CONECT 229 228
CONECT 230 228
CONECT 231 232 238
CONECT 232 231
CONECT 233 238
CONECT 234 227 245
CONECT 235 228 236 237 238
CONECT 236 235
CONECT 237 235
CONECT 238 231 233 235
CONECT 239 226 240 241 246
CONECT 240 239
CONECT 241 239
CONECT 242 243 249
CONECT 243 242
CONECT 244 249
CONECT 245 226 234
CONECT 246 239 247 248 249
CONECT 247 246
CONECT 248 246
CONECT 249 242 244 246
CONECT 250 227 263 269
CONECT 251 252 258 274
CONECT 252 251 253 254 259
CONECT 253 252
CONECT 254 252
CONECT 255 256 262
CONECT 256 255
CONECT 257 262
CONECT 258 251 269
CONECT 259 252 260 261 262
CONECT 260 259
CONECT 261 259
CONECT 262 255 257 259
CONECT 263 250 264 265 270
CONECT 264 263
CONECT 265 263
CONECT 266 267 273
CONECT 267 266
CONECT 268 273
CONECT 269 250 258
CONECT 270 263 271 272 273
CONECT 271 270
CONECT 272 270
CONECT 273 266 268 270
CONECT 274 251
CONECT 275 282
CONECT 276 277 282 287
CONECT 277 276
CONECT 278 285 290
CONECT 279 280 283 287
CONECT 280 279 281 290
CONECT 281 280
CONECT 282 275 276 299
CONECT 283 279 284 285
CONECT 284 283
CONECT 285 278 283 286
CONECT 286 285
CONECT 287 276 279 288 289
CONECT 288 287
CONECT 289 287
CONECT 290 278 280 291
CONECT 291 290
CONECT 292 299
CONECT 293 294 299 304
CONECT 294 293
CONECT 295 302 307
CONECT 296 297 300 304
CONECT 297 296 298 307
CONECT 298 297
CONECT 299 282 292 293
CONECT 300 296 301 302
CONECT 301 300
CONECT 302 295 300 303
CONECT 303 302
CONECT 304 293 296 305 306
CONECT 305 304
CONECT 306 304
CONECT 307 295 297 308
CONECT 308 307
CONECT 309 316
CONECT 310 311 316 321
CONECT 311 310
CONECT 312 319 324
CONECT 313 314 317 321
CONECT 314 313 315 324
CONECT 315 314
CONECT 316 309 310 333
CONECT 317 313 318 319
CONECT 318 317
CONECT 319 312 317 320
CONECT 320 319
CONECT 321 310 313 322 323
CONECT 322 321
CONECT 323 321
CONECT 324 312 314 325
CONECT 325 324
CONECT 326 333
CONECT 327 328 333 338
CONECT 328 327
CONECT 329 336 341
CONECT 330 331 334 338
CONECT 331 330 332 341
CONECT 332 331
CONECT 333 316 326 327
CONECT 334 330 335 336
CONECT 335 334
CONECT 336 329 334 337
CONECT 337 336
CONECT 338 327 330 339 340
CONECT 339 338
CONECT 340 338
CONECT 341 329 331 342
CONECT 342 341
CONECT 343 350
CONECT 344 345 350 355
CONECT 345 344
CONECT 346 353 358
CONECT 347 348 351 355
CONECT 348 347 349 358
CONECT 349 348
CONECT 350 343 344 367
CONECT 351 347 352 353
CONECT 352 351
CONECT 353 346 351 354
CONECT 354 353
CONECT 355 344 347 356 357
CONECT 356 355
CONECT 357 355
CONECT 358 346 348 359
CONECT 359 358
CONECT 360 367
CONECT 361 362 367 372
CONECT 362 361
CONECT 363 370 375
CONECT 364 365 368 372
CONECT 365 364 366 375
CONECT 366 365
CONECT 367 350 360 361
CONECT 368 364 369 370
CONECT 369 368
CONECT 370 363 368 371
CONECT 371 370
CONECT 372 361 364 373 374
CONECT 373 372
CONECT 374 372
CONECT 375 363 365 376
CONECT 376 375
CONECT 377 384
CONECT 378 379 384 389
CONECT 379 378
CONECT 380 387 392
CONECT 381 382 385 389
CONECT 382 381 383 392
CONECT 383 382
CONECT 384 377 378 401
CONECT 385 381 386 387
CONECT 386 385
CONECT 387 380 385 388
CONECT 388 387
CONECT 389 378 381 390 391
CONECT 390 389
CONECT 391 389
CONECT 392 380 382 393
CONECT 393 392
CONECT 394 401
CONECT 395 396 401 406
CONECT 396 395
CONECT 397 404 409
CONECT 398 399 402 406
CONECT 399 398 400 409
CONECT 400 399
CONECT 401 384 394 395
CONECT 402 398 403 404
CONECT 403 402
CONECT 404 397 402 405
CONECT 405 404
CONECT 406 395 398 407 408
CONECT 407 406
CONECT 408 406
CONECT 409 397 399 410
CONECT 410 409
CONECT 411 418
CONECT 412 413 418 423
CONECT 413 412
CONECT 414 421 426
CONECT 415 416 419 423
CONECT 416 415 417 426
CONECT 417 416
CONECT 418 411 412 435
CONECT 419 415 420 421
CONECT 420 419
CONECT 421 414 419 422
CONECT 422 421
CONECT 423 412 415 424 425
CONECT 424 423
CONECT 425 423
CONECT 426 414 416 427
CONECT 427 426
CONECT 428 435
CONECT 429 430 435 440
CONECT 430 429
CONECT 431 438 443
CONECT 432 433 436 440
CONECT 433 432 434 443
CONECT 434 433
CONECT 435 418 428 429
CONECT 436 432 437 438
CONECT 437 436
CONECT 438 431 436 439
CONECT 439 438
CONECT 440 429 432 441 442
CONECT 441 440
CONECT 442 440
CONECT 443 431 433 444
CONECT 444 443
MASTER 0 0 0 0 0 0 0 3 444 0 444 0
END

## Sheet: Figure 3A
	wavenumber	Cocrystal		wavenumber	PDDA solution
	601.892	0.06384		600.536	1.24749
	603.791	0.06244		601.2	1.24566
	605.689	0.06346		601.866	1.24216
	607.586	0.06257		602.53	1.24515
	609.483	0.06136		603.194	1.24366
	611.38	0.06306		603.857	1.24342
	613.276	0.06277		604.521	1.24383
	615.171	0.06315		605.185	1.24083
	617.066	0.063		605.85	1.24004
	618.961	0.06367		606.514	1.24236
	620.855	0.06553		607.178	1.24278
	622.748	0.06616		607.841	1.24053
	624.641	0.06741		608.505	1.23952
	626.533	0.06868		609.168	1.24033
	628.425	0.07021		609.833	1.24066
	630.316	0.0714		610.497	1.2418
	632.207	0.07453		611.16	1.24306
	634.097	0.07868		611.823	1.24082
	635.987	0.08511		612.487	1.24188
	637.876	0.09296		613.151	1.23791
	639.765	0.10418		613.814	1.24146
	641.653	0.12097		614.478	1.23976
	643.54	0.1445		615.141	1.24231
	645.428	0.17412		615.804	1.24267
	647.314	0.20384		616.467	1.24379
	649.2	0.21714		617.131	1.2417
	651.086	0.21291		617.794	1.24185
	652.971	0.18206		618.457	1.24258
	654.855	0.14827		619.12	1.24215
	656.739	0.12038		619.783	1.24195
	658.623	0.10193		620.446	1.24188
	660.506	0.0897		621.11	1.24264
	662.388	0.08067		621.772	1.2446
	664.27	0.07688		622.435	1.24431
	666.151	0.07371		623.098	1.24151
	668.032	0.07155		623.76	1.24565
	669.912	0.07071		624.423	1.24469
	671.792	0.06749		625.086	1.24505
	673.672	0.06573		625.749	1.24696
	675.55	0.06367		626.411	1.24712
	677.429	0.06267		627.074	1.24805
	679.306	0.06028		627.736	1.24641
	681.184	0.05913		628.399	1.24536
	683.06	0.05818		629.062	1.2478
	684.936	0.05782		629.724	1.24853
	686.812	0.05703		630.386	1.24941
	688.687	0.05612		631.048	1.24587
	690.562	0.05627		631.71	1.24973
	692.436	0.05517		632.373	1.24373
	694.31	0.05619		633.035	1.25674
	696.183	0.05465		633.697	1.25057
	698.056	0.05477		634.359	1.25293
	699.928	0.05528		635.021	1.25271
	701.799	0.05577		635.683	1.25311
	703.67	0.05496		636.346	1.25409
	705.541	0.05563		637.007	1.25494
	707.411	0.05442		637.669	1.2568
	709.28	0.05496		638.33	1.25808
	711.149	0.05447		638.992	1.25637
	713.018	0.05524		639.655	1.25599
	714.886	0.05427		640.316	1.26074
	716.754	0.0545		640.978	1.25928
	718.621	0.05523		641.639	1.26131
	720.487	0.05584		642.3	1.26436
	722.353	0.05632		642.962	1.2619
	724.218	0.05651		643.624	1.26288
	726.083	0.05625		644.285	1.26278
	727.948	0.05649		644.947	1.26374
	729.812	0.05645		645.608	1.26492
	731.675	0.05737		646.269	1.26398
	733.538	0.0571		646.93	1.26527
	735.401	0.05693		647.592	1.26827
	737.262	0.05551		648.253	1.26619
	739.124	0.05443		648.914	1.26799
	740.985	0.05396		649.575	1.26944
	742.845	0.05373		650.235	1.26661
	744.705	0.05478		650.896	1.26669
	746.564	0.05163		651.558	1.26918
	748.423	0.05357		652.219	1.27246
	750.282	0.0533		652.88	1.27018
	752.139	0.05322		653.54	1.27214
	753.997	0.0539		654.201	1.27274
	755.854	0.05401		654.862	1.27386
	757.71	0.05438		655.523	1.27346
	759.566	0.05375		656.183	1.27251
	761.421	0.05413		656.844	1.27456
	763.276	0.05407		657.504	1.27531
	765.13	0.05546		658.164	1.27694
	766.984	0.05573		658.826	1.2777
	768.838	0.05752		659.486	1.27708
	770.69	0.05733		660.146	1.27933
	772.543	0.0568		660.806	1.28136
	774.395	0.0581		661.466	1.28059
	776.246	0.05823		662.126	1.28476
	778.097	0.0606		662.787	1.2851
	779.947	0.06158		663.447	1.28662
	781.797	0.06156		664.107	1.29266
	783.646	0.06251		664.767	1.29661
	785.495	0.06393		665.427	1.29665
	787.343	0.06652		666.087	1.29883
	789.191	0.07018		666.748	1.30369
	791.038	0.07244		667.407	1.30683
	792.885	0.07545		668.067	1.30858
	794.732	0.07656		668.726	1.31706
	796.577	0.07652		669.386	1.32562
	798.423	0.07877		670.047	1.33354
	800.268	0.07772		670.706	1.33416
	802.112	0.07442		671.366	1.34324
	803.956	0.07376		672.025	1.34783
	805.799	0.07276		672.684	1.35257
	807.642	0.06975		673.343	1.35748
	809.484	0.06755		674.004	1.35981
	811.326	0.0654		674.663	1.36074
	813.168	0.06202		675.322	1.36147
	815.008	0.0612		675.981	1.35899
	816.849	0.05886		676.64	1.35234
	818.689	0.05815		677.299	1.35044
	820.528	0.05532		677.96	1.3392
	822.367	0.05564		678.618	1.33308
	824.205	0.05549		679.277	1.32897
	826.043	0.05616		679.936	1.31886
	827.881	0.05334		680.595	1.30871
	829.718	0.05411		681.255	1.30444
	831.554	0.05339		681.914	1.29704
	833.39	0.05345		682.572	1.29024
	835.225	0.05401		683.231	1.28576
	837.06	0.05253		683.89	1.28385
	838.895	0.05214		684.548	1.28077
	840.729	0.05265		685.208	1.27338
	842.562	0.05157		685.866	1.27407
	844.395	0.05295		686.525	1.27144
	846.228	0.05165		687.183	1.26826
	848.06	0.05198		687.841	1.26717
	849.891	0.05149		688.499	1.26685
	851.722	0.0525		689.159	1.26471
	853.553	0.05131		689.817	1.26375
	855.383	0.05098		690.475	1.26163
	857.212	0.05209		691.133	1.2601
	859.041	0.05101		691.791	1.26114
	860.87	0.05145		692.449	1.26136
	862.698	0.05206		693.109	1.26036
	864.525	0.05287		693.766	1.26048
	866.352	0.05364		694.424	1.26075
	868.179	0.05359		695.082	1.25994
	870.005	0.05417		695.74	1.25704
	871.831	0.05398		696.399	1.25631
	873.656	0.05463		697.057	1.26123
	875.48	0.05577		697.714	1.2584
	877.305	0.0567		698.372	1.26275
	879.128	0.05563		699.029	1.25945
	880.952	0.05788		699.687	1.26016
	882.774	0.05886		700.346	1.26187
	884.596	0.05871		701.003	1.26292
	886.418	0.05861		701.66	1.263
	888.239	0.05891		702.318	1.26426
	890.06	0.06001		702.975	1.26538
	891.88	0.05923		703.632	1.26497
	893.7	0.0599		704.291	1.26632
	895.519	0.05831		704.948	1.26321
	897.338	0.06022		705.605	1.2649
	899.157	0.05891		706.262	1.26835
	900.974	0.06029		706.919	1.27031
	902.792	0.05968		707.576	1.26383
	904.609	0.0606		708.234	1.26631
	906.425	0.06305		708.891	1.26427
	908.241	0.06395		709.548	1.26146
	910.056	0.0681		710.205	1.26182
	911.871	0.07183		710.862	1.2574
	913.686	0.08101		711.52	1.25482
	915.5	0.09569		712.176	1.25552
	917.313	0.12317		712.833	1.25316
	919.126	0.16342		713.49	1.25223
	920.939	0.21132		714.146	1.24885
	922.751	0.24127		714.803	1.25028
	924.562	0.23455		715.46	1.24744
	926.374	0.19254		716.117	1.24512
	928.184	0.13994		716.773	1.24487
	929.994	0.10101		717.43	1.24464
	931.804	0.0823		718.086	1.24086
	933.613	0.07205		718.742	1.24318
	935.422	0.06536		719.4	1.24138
	937.23	0.06173		720.056	1.24033
	939.038	0.05884		720.712	1.24003
	940.845	0.05726		721.368	1.23779
	942.652	0.0569		722.024	1.23635
	944.458	0.05511		722.681	1.23648
	946.264	0.05533		723.337	1.23706
	948.069	0.05671		723.993	1.24127
	949.874	0.05552		724.649	1.2363
	951.678	0.0572		725.305	1.2362
	953.482	0.06051		725.96	1.23639
	955.286	0.06516		726.617	1.23942
	957.088	0.07293		727.273	1.23326
	958.891	0.08191		727.929	1.23391
	960.693	0.08689		728.584	1.23725
	962.494	0.08286		729.24	1.23392
	964.295	0.07408		729.895	1.23468
	966.096	0.06527		730.552	1.23534
	967.896	0.0569		731.208	1.23346
	969.696	0.05297		731.863	1.23591
	971.495	0.05142		732.518	1.23597
	973.293	0.04967		733.174	1.2363
	975.092	0.04934		733.829	1.23662
	976.889	0.04831		734.485	1.23299
	978.687	0.04814		735.14	1.23882
	980.483	0.0479		735.796	1.23746
	982.28	0.04744		736.451	1.23617
	984.075	0.04791		737.106	1.23576
	985.871	0.04654		737.762	1.2367
	987.666	0.04726		738.417	1.23879
	989.46	0.04727		739.072	1.23699
	991.254	0.04809		739.727	1.23601
	993.047	0.0492		740.381	1.23688
	994.84	0.04842		741.036	1.23565
	996.633	0.04916		741.692	1.23554
	998.425	0.05059		742.347	1.23851
	1000.22	0.05003		743.001	1.23739
	1002.01	0.05126		743.656	1.2353
	1003.8	0.05103		744.311	1.24094
	1005.59	0.05141		744.965	1.23985
	1007.38	0.05256		745.621	1.23911
	1009.17	0.05424		746.275	1.24148
	1010.96	0.05582		746.93	1.2394
	1012.74	0.05668		747.584	1.23857
	1014.53	0.0578		748.238	1.24122
	1016.32	0.06013		748.894	1.24002
	1018.11	0.0605		749.548	1.23854
	1019.89	0.06147		750.202	1.24044
	1021.68	0.06103		750.856	1.24098
	1023.46	0.06136		751.51	1.24066
	1025.25	0.06065		752.164	1.24255
	1027.03	0.05806		752.82	1.2399
	1028.82	0.05571		753.473	1.24098
	1030.6	0.05627		754.127	1.24286
	1032.38	0.05451		754.781	1.24264
	1034.17	0.05176		755.435	1.24064
	1035.95	0.05023		756.089	1.24234
	1037.73	0.05106		756.744	1.24171
	1039.51	0.04848		757.397	1.24304
	1041.29	0.04796		758.051	1.24372
	1043.07	0.04851		758.705	1.24048
	1044.85	0.04606		759.358	1.23809
	1046.63	0.04748		760.012	1.24191
	1048.41	0.04752		760.667	1.24561
	1050.19	0.04661		761.32	1.24271
	1051.97	0.04643		761.973	1.24425
	1053.74	0.04756		762.627	1.24337
	1055.52	0.04676		763.28	1.2417
	1057.3	0.04745		763.934	1.23985
	1059.07	0.04826		764.588	1.2423
	1060.85	0.05033		765.241	1.24161
	1062.62	0.05063		765.894	1.24272
	1064.4	0.05305		766.547	1.24275
	1066.17	0.05568		767.2	1.24075
	1067.95	0.05741		767.854	1.24512
	1069.72	0.0559		768.507	1.24625
	1071.49	0.05586		769.16	1.24181
	1073.26	0.05412		769.813	1.24231
	1075.04	0.05248		770.466	1.24503
	1076.81	0.05031		771.119	1.24223
	1078.58	0.04867		771.773	1.24502
	1080.35	0.04924		772.425	1.2447
	1082.12	0.04762		773.078	1.24576
	1083.89	0.04795		773.731	1.24525
	1085.66	0.04769		774.383	1.24374
	1087.43	0.04749		775.036	1.24612
	1089.19	0.04753		775.689	1.24735
	1090.96	0.04717		776.342	1.24721
	1092.73	0.04791		776.994	1.25035
	1094.5	0.04814		777.647	1.25074
	1096.26	0.04844		778.299	1.24714
	1098.03	0.04762		778.952	1.2478
	1099.79	0.04873		779.605	1.25217
	1101.56	0.04861		780.257	1.25129
	1103.32	0.05016		780.909	1.24942
	1105.09	0.05024		781.561	1.25315
	1106.85	0.05111		782.213	1.24928
	1108.61	0.05183		782.866	1.25412
	1110.38	0.05201		783.518	1.2507
	1112.14	0.05249		784.17	1.25239
	1113.9	0.05474		784.822	1.25516
	1115.66	0.05457		785.474	1.2514
	1117.42	0.05641		786.126	1.25139
	1119.18	0.0571		786.779	1.25225
	1120.94	0.05922		787.43	1.25184
	1122.7	0.05856		788.082	1.25149
	1124.46	0.05956		788.733	1.24983
	1126.22	0.0599		789.385	1.24937
	1127.98	0.0608		790.038	1.2514
	1129.74	0.06138		790.689	1.24904
	1131.49	0.06264		791.341	1.25183
	1133.25	0.06361		791.992	1.25004
	1135	0.06456		792.643	1.24347
	1136.76	0.06637		793.295	1.24816
	1138.52	0.069		793.947	1.24855
	1140.27	0.07138		794.599	1.24692
	1142.03	0.0749		795.25	1.24744
	1143.78	0.08042		795.901	1.24552
	1145.53	0.08521		796.552	1.24719
	1147.29	0.09479		797.203	1.24679
	1149.04	0.1088		797.855	1.24672
	1150.79	0.12526		798.506	1.24574
	1152.54	0.15055		799.157	1.24396
	1154.29	0.1843		799.808	1.24675
	1156.04	0.23773		800.459	1.24681
	1157.79	0.29627		801.11	1.24543
	1159.54	0.34654		801.762	1.24852
	1161.29	0.36887		802.412	1.2452
	1163.04	0.34715		803.063	1.24379
	1164.79	0.29297		803.714	1.24773
	1166.54	0.23172		804.364	1.24589
	1168.29	0.18386		805.016	1.24612
	1170.03	0.14592		805.666	1.24436
	1171.78	0.12037		806.317	1.24514
	1173.53	0.1026		806.967	1.24507
	1175.27	0.09056		807.618	1.24471
	1177.02	0.08111		808.268	1.24625
	1178.76	0.07537		808.919	1.24593
	1180.51	0.07022		809.57	1.2434
	1182.25	0.06841		810.22	1.24518
	1183.99	0.06661		810.87	1.24701
	1185.74	0.06607		811.52	1.24556
	1187.48	0.06631		812.17	1.24433
	1189.22	0.06815		812.821	1.24797
	1190.96	0.07174		813.471	1.24772
	1192.7	0.07656		814.121	1.24836
	1194.44	0.08333		814.771	1.25074
	1196.18	0.09404		815.421	1.24892
	1197.92	0.1016		816.072	1.24837
	1199.66	0.10476		816.722	1.2505
	1201.4	0.1057		817.372	1.24833
	1203.14	0.10273		818.021	1.24777
	1204.88	0.09186		818.671	1.2508
	1206.62	0.08711		819.321	1.24998
	1208.35	0.08063		819.971	1.24954
	1210.09	0.07454		820.621	1.2515
	1211.83	0.07075		821.27	1.25244
	1213.56	0.06697		821.92	1.25061
	1215.3	0.06521		822.569	1.25052
	1217.03	0.06379		823.218	1.25195
	1218.77	0.06126		823.869	1.25057
	1220.5	0.06112		824.518	1.25226
	1222.23	0.06		825.167	1.25082
	1223.97	0.05909		825.817	1.24752
	1225.7	0.05866		826.466	1.2502
	1227.43	0.05836		827.115	1.24877
	1229.16	0.05939		827.765	1.24785
	1230.89	0.06147		828.414	1.25085
	1232.62	0.06428		829.063	1.24918
	1234.36	0.06708		829.712	1.24659
	1236.09	0.07054		830.361	1.24991
	1237.81	0.0764		831.011	1.25028
	1239.54	0.08238		831.66	1.24658
	1241.27	0.08969		832.308	1.24905
	1243	0.09533		832.957	1.25045
	1244.73	0.09743		833.606	1.24796
	1246.46	0.09815		834.254	1.24473
	1248.18	0.09809		834.904	1.24527
	1249.91	0.09671		835.553	1.2453
	1251.63	0.09451		836.201	1.24665
	1253.36	0.09352		836.849	1.24914
	1255.08	0.09383		837.498	1.24719
	1256.81	0.09315		838.146	1.2449
	1258.53	0.09089		838.796	1.24542
	1260.26	0.08914		839.444	1.24393
	1261.98	0.08484		840.092	1.24467
	1263.7	0.0777		840.74	1.24871
	1265.42	0.0703		841.389	1.24384
	1267.15	0.0649		842.037	1.24384
	1268.87	0.06186		842.686	1.24393
	1270.59	0.05916		843.334	1.24422
	1272.31	0.05748		843.982	1.24645
	1274.03	0.05536		844.63	1.24698
	1275.75	0.05489		845.278	1.24737
	1277.47	0.05357		845.927	1.24596
	1279.19	0.05313		846.574	1.24579
	1280.91	0.05215		847.222	1.24529
	1282.62	0.05168		847.87	1.24408
	1284.34	0.05165		848.518	1.24656
	1286.06	0.05323		849.165	1.24742
	1287.77	0.05196		849.814	1.24311
	1289.49	0.0537		850.462	1.24954
	1291.21	0.05326		851.109	1.24739
	1292.92	0.05411		851.757	1.24455
	1294.64	0.05461		852.404	1.24717
	1296.35	0.05565		853.051	1.24517
	1298.06	0.0552		853.7	1.24863
	1299.78	0.05737		854.347	1.24516
	1301.49	0.05814		854.994	1.24627
	1303.2	0.06001		855.642	1.24675
	1304.91	0.06233		856.289	1.24733
	1306.63	0.06592		856.937	1.24479
	1308.34	0.06915		857.584	1.24526
	1310.05	0.07636		858.231	1.24816
	1311.76	0.08638		858.878	1.24661
	1313.47	0.1041		859.525	1.24447
	1315.18	0.13144		860.172	1.24729
	1316.89	0.17846		860.82	1.24855
	1318.6	0.24183		861.467	1.24662
	1320.3	0.31542		862.114	1.2508
	1322.01	0.35409		862.76	1.24847
	1323.72	0.33596		863.407	1.24783
	1325.43	0.26884		864.054	1.24677
	1327.13	0.19197		864.701	1.24878
	1328.84	0.13804		865.348	1.24864
	1330.54	0.10353		865.995	1.24969
	1332.25	0.08542		866.641	1.25156
	1333.95	0.07497		867.287	1.25187
	1335.66	0.06785		867.934	1.25197
	1337.36	0.06438		868.581	1.25212
	1339.06	0.05955		869.228	1.25043
	1340.77	0.05893		869.874	1.24991
	1342.47	0.05789		870.52	1.25359
	1344.17	0.05631		871.166	1.25219
	1345.87	0.05573		871.814	1.2497
	1347.57	0.05446		872.46	1.25434
	1349.27	0.05253		873.106	1.25384
	1350.97	0.05362		873.752	1.2491
	1352.67	0.05319		874.398	1.25362
	1354.37	0.05364		875.044	1.25226
	1356.07	0.05155		875.691	1.25438
	1357.77	0.05197		876.337	1.25314
	1359.47	0.05126		876.982	1.25423
	1361.17	0.05234		877.628	1.25579
	1362.86	0.05239		878.274	1.25469
	1364.56	0.05228		878.92	1.25461
	1366.26	0.05275		879.566	1.25498
	1367.95	0.05418		880.212	1.25289
	1369.65	0.05299		880.857	1.25405
	1371.34	0.05322		881.503	1.25395
	1373.04	0.05442		882.148	1.25637
	1374.73	0.05486		882.794	1.25417
	1376.42	0.05562		883.44	1.25609
	1378.12	0.05634		884.086	1.25389
	1379.81	0.05685		884.731	1.25396
	1381.5	0.0588		885.376	1.254
	1383.19	0.06007		886.021	1.25623
	1384.89	0.05982		886.668	1.25392
	1386.58	0.06205		887.313	1.25344
	1388.27	0.06342		887.958	1.25294
	1389.96	0.06471		888.603	1.25272
	1391.65	0.06626		889.248	1.25475
	1393.34	0.06759		889.893	1.25446
	1395.03	0.069		890.539	1.25094
	1396.71	0.06962		891.184	1.25072
	1398.4	0.07191		891.829	1.25335
	1400.09	0.07228		892.473	1.25333
	1401.78	0.0735		893.118	1.25259
	1403.46	0.07619		893.763	1.24894
	1405.15	0.07851		894.409	1.25127
	1406.84	0.07903		895.053	1.24968
	1408.52	0.08277		895.698	1.24997
	1410.21	0.0854		896.342	1.25236
	1411.89	0.08926		896.987	1.24979
	1413.57	0.09497		897.632	1.25023
	1415.26	0.10144		898.277	1.25146
	1416.94	0.11156		898.921	1.24878
	1418.62	0.12354		899.566	1.24617
	1420.31	0.13647		900.21	1.24731
	1421.99	0.15059		900.854	1.2497
	1423.67	0.16873		901.499	1.25012
	1425.35	0.19056		902.144	1.24855
	1427.03	0.21638		902.788	1.25395
	1428.71	0.23146		903.432	1.25063
	1430.39	0.22991		904.076	1.24535
	1432.07	0.22585		904.72	1.24718
	1433.75	0.2311		905.365	1.24588
	1435.43	0.26083		906.009	1.24682
	1437.11	0.31655		906.652	1.24883
	1438.78	0.39195		907.296	1.24835
	1440.46	0.48544		907.94	1.25104
	1442.14	0.60158		908.584	1.24735
	1443.81	0.71422		909.229	1.24765
	1445.49	0.83406		909.872	1.25035
	1447.17	0.9297		910.516	1.24523
	1448.84	0.98769		911.159	1.24689
	1450.51	1		911.803	1.251
	1452.19	0.94851		912.448	1.25249
	1453.86	0.85316		913.091	1.24932
	1455.54	0.73975		913.734	1.24898
	1457.21	0.61911		914.378	1.24894
	1458.88	0.50987		915.021	1.25336
	1460.55	0.41447		915.664	1.25022
	1462.23	0.3398		916.309	1.25244
	1463.9	0.27629		916.952	1.25153
	1465.57	0.23073		917.595	1.25132
	1467.24	0.19483		918.238	1.25334
	1468.91	0.16696		918.881	1.25297
	1470.58	0.14576		919.524	1.25514
	1472.25	0.12572		920.168	1.25583
	1473.91	0.11417		920.811	1.25301
	1475.58	0.10332		921.454	1.2556
	1477.25	0.09447		922.097	1.25635
	1478.92	0.08706		922.74	1.2572
	1480.58	0.08219		923.383	1.25401
	1482.25	0.07773		924.026	1.25057
	1483.92	0.07516		924.669	1.2553
	1485.58	0.06991		925.311	1.25246
	1487.25	0.06782		925.954	1.25575
	1488.91	0.06668		926.597	1.25648
	1490.58	0.0638		927.24	1.25394
	1492.24	0.06107		927.883	1.25268
	1493.9	0.05906		928.525	1.25029
	1495.57	0.05778		929.167	1.24987
	1497.23	0.05727		929.81	1.24886
	1498.89	0.05442		930.452	1.24477
	1500.55	0.05336		931.095	1.24406
	1502.21	0.05222		931.738	1.24598
	1503.88	0.05023		932.38	1.242
	1505.54	0.04919		933.022	1.23953
	1507.2	0.04916		933.664	1.23135
	1508.86	0.04745		934.306	1.23989
	1510.52	0.04703		934.949	1.23263
	1512.17	0.04605		935.591	1.23104
	1513.83	0.04528		936.233	1.22993
	1515.49	0.04499		936.875	1.23205
	1517.15	0.04494		937.517	1.23062
	1518.8	0.04343		938.16	1.22786
	1520.46	0.0435		938.801	1.22903
	1522.12	0.04248		939.443	1.22865
	1523.77	0.04263		940.085	1.22589
	1525.43	0.04104		940.726	1.22505
	1527.08	0.04001		941.368	1.22514
	1528.74	0.04057		942.011	1.22389
	1530.39	0.04069		942.652	1.22415
	1532.05	0.04058		943.293	1.22451
	1533.7	0.04088		943.935	1.22038
	1535.35	0.03929		944.576	1.22236
	1537	0.03907		945.217	1.22426
	1538.66	0.0397		945.86	1.22261
	1540.31	0.03906		946.501	1.22504
	1541.96	0.0389		947.142	1.22418
	1543.61	0.03814		947.783	1.22401
	1545.26	0.03747		948.425	1.22128
	1546.91	0.03829		949.066	1.22632
	1548.56	0.03767		949.708	1.22524
	1550.21	0.03791		950.349	1.22271
	1551.86	0.03696		950.99	1.2245
	1553.51	0.03762		951.631	1.22709
	1555.15	0.03771		952.271	1.22755
	1556.8	0.03742		952.913	1.22883
	1558.45	0.03657		953.554	1.23202
	1560.09	0.03643		954.195	1.22998
	1561.74	0.03673		954.836	1.23218
	1563.39	0.03759		955.476	1.23232
	1565.03	0.03685		956.117	1.22928
	1566.68	0.03754		956.759	1.23074
	1568.32	0.03755		957.399	1.23423
	1569.96	0.03762		958.04	1.23733
	1571.61	0.03849		958.68	1.23339
	1573.25	0.03816		959.32	1.23296
	1574.89	0.03821		959.961	1.23308
	1576.54	0.03952		960.602	1.23586
	1578.18	0.0397		961.242	1.23397
	1579.82	0.03747		961.883	1.23286
	1581.46	0.03903		962.523	1.23411
	1583.1	0.03885		963.163	1.23276
	1584.74	0.03897		963.803	1.23174
	1586.38	0.03941		964.443	1.22942
	1588.02	0.03827		965.083	1.23066
	1589.66	0.03844		965.725	1.2303
	1591.3	0.03883		966.365	1.22415
	1592.94	0.03742		967.005	1.22518
	1594.57	0.03748		967.645	1.22433
	1596.21	0.03741		968.285	1.22541
	1597.85	0.0365		968.925	1.22166
	1599.49	0.03562		969.564	1.21868
	1601.12	0.03506		970.204	1.22017
	1602.76	0.03577		970.844	1.21842
	1604.39	0.03603		971.483	1.21391
	1606.03	0.0362		972.123	1.21557
	1607.66	0.03513		972.762	1.21718
	1609.3	0.03562		973.404	1.21345
	1610.93	0.03583		974.043	1.21183
	1612.56	0.035		974.683	1.21268
	1614.19	0.03536		975.322	1.20997
	1615.83	0.03631		975.961	1.20666
	1617.46	0.03639		976.601	1.20831
	1619.09	0.03484		977.24	1.20969
	1620.72	0.03618		977.879	1.20812
	1622.35	0.03551		978.518	1.20375
	1623.98	0.03542		979.157	1.2023
	1625.61	0.03493		979.796	1.20377
	1627.24	0.03545		980.438	1.20153
	1628.87	0.03368		981.077	1.20141
	1630.5	0.03372		981.716	1.20189
	1632.13	0.0326		982.354	1.20003
	1633.75	0.0326		982.993	1.2
	1635.38	0.03177		983.632	1.20181
	1637.01	0.03085		984.271	1.20314
	1638.64	0.03116		984.91	1.20492
	1640.26	0.03091		985.548	1.20523
	1641.89	0.02986		986.187	1.20207
	1643.51	0.0291		986.825	1.20158
	1645.14	0.0297		987.464	1.20661
	1646.76	0.02979		988.105	1.2061
	1648.39	0.02875		988.743	1.20745
	1650.01	0.02943		989.382	1.2097
	1651.63	0.02948		990.02	1.20795
	1653.26	0.02893		990.658	1.20874
	1654.88	0.02883		991.297	1.2097
	1656.5	0.02876		991.935	1.21068
	1658.12	0.02836		992.573	1.21552
	1659.74	0.02824		993.211	1.21546
	1661.36	0.02759		993.849	1.21522
	1662.98	0.0282		994.487	1.21819
	1664.6	0.02811		995.128	1.22298
	1666.22	0.0286		995.766	1.22712
	1667.84	0.0285		996.404	1.22829
	1669.46	0.02813		997.042	1.23101
	1671.08	0.02783		997.68	1.22898
	1672.7	0.0274		998.317	1.23563
	1674.31	0.02736		998.955	1.23653
	1675.93	0.02722		999.593	1.23594
	1677.55	0.0277		1000.23	1.24371
	1679.16	0.02749		1000.87	1.24737
	1680.78	0.02759		1001.51	1.25127
	1682.39	0.02692		1002.14	1.25669
	1684.01	0.02761		1002.78	1.25732
	1685.62	0.02741		1003.42	1.25832
	1687.24	0.02683		1004.06	1.26047
	1688.85	0.02629		1004.7	1.26296
	1690.47	0.02714		1005.33	1.26313
	1692.08	0.02573		1005.97	1.26191
	1693.69	0.02643		1006.61	1.26541
	1695.3	0.02662		1007.25	1.2702
	1696.91	0.02701		1007.88	1.2665
	1698.53	0.02667		1008.52	1.26477
	1700.14	0.0268		1009.16	1.26631
	1701.75	0.02614		1009.8	1.2674
	1703.36	0.02645		1010.43	1.26244
	1704.97	0.02633		1011.07	1.25958
	1706.58	0.02582		1011.71	1.26212
	1708.18	0.02585		1012.34	1.26043
	1709.79	0.02535		1012.98	1.26487
	1711.4	0.02499		1013.62	1.25423
	1713.01	0.02589		1014.25	1.25694
	1714.62	0.02554		1014.89	1.25735
	1716.22	0.02614		1015.53	1.25395
	1717.83	0.02586		1016.16	1.25313
	1719.44	0.02515		1016.8	1.25262
	1721.04	0.02537		1017.44	1.25171
	1722.65	0.02581		1018.08	1.25182
	1724.25	0.02599		1018.71	1.25069
	1725.85	0.02628		1019.35	1.24863
	1727.46	0.02683		1019.99	1.24812
	1729.06	0.02606		1020.62	1.24917
	1730.67	0.02585		1021.26	1.24192
	1732.27	0.02664		1021.89	1.24793
	1733.87	0.02742		1022.53	1.23877
	1735.47	0.02692		1023.17	1.24174
	1737.07	0.02707		1023.8	1.2411
	1738.67	0.02667		1024.44	1.24162
	1740.28	0.02707		1025.08	1.23911
	1741.88	0.02689		1025.71	1.24158
	1743.48	0.02772		1026.35	1.24059
	1745.07	0.02787		1026.99	1.23886
	1746.67	0.02797		1027.62	1.23659
	1748.27	0.02814		1028.26	1.23402
	1749.87	0.02771		1028.89	1.23526
	1751.47	0.02785		1029.53	1.23536
	1753.07	0.02817		1030.16	1.23294
	1754.66	0.02738		1030.8	1.23138
	1756.26	0.0272		1031.44	1.23102
	1757.86	0.02662		1032.07	1.23391
	1759.45	0.02654		1032.71	1.23111
	1761.05	0.02655		1033.35	1.23028
	1762.64	0.02546		1033.98	1.23274
	1764.24	0.02582		1034.62	1.23169
	1765.83	0.02478		1035.25	1.22921
	1767.42	0.02573		1035.89	1.22996
	1769.02	0.02552		1036.52	1.22956
	1770.61	0.02537		1037.16	1.22945
	1772.2	0.02524		1037.79	1.23193
	1773.8	0.02509		1038.43	1.23008
	1775.39	0.02403		1039.07	1.22963
	1776.98	0.02468		1039.7	1.2326
	1778.57	0.02434		1040.34	1.22951
	1780.16	0.0244		1040.97	1.22847
	1781.75	0.0237		1041.61	1.23487
	1783.34	0.02378		1042.24	1.23479
	1784.93	0.02373		1042.88	1.23108
	1786.52	0.02317		1043.51	1.23363
	1788.11	0.02318		1044.15	1.2279
	1789.7	0.02357		1044.78	1.23348
	1791.28	0.02331		1045.41	1.23107
	1792.87	0.02327		1046.05	1.23675
	1794.46	0.02342		1046.69	1.23323
	1796.04	0.02404		1047.32	1.23469
	1797.63	0.02435		1047.96	1.234
	1799.22	0.02381		1048.59	1.23321
	1800.8	0.02426		1049.22	1.23431
	1802.39	0.02339		1049.86	1.23538
	1803.97	0.02499		1050.49	1.23343
	1805.55	0.0244		1051.13	1.23222
	1807.14	0.02481		1051.76	1.23643
	1808.72	0.02446		1052.4	1.23771
	1810.3	0.02567		1053.03	1.23348
	1811.89	0.02563		1053.67	1.23615
	1813.47	0.02533		1054.3	1.23605
	1815.05	0.02568		1054.94	1.23544
	1816.63	0.02477		1055.57	1.23501
	1818.21	0.02511		1056.2	1.23859
	1819.79	0.02474		1056.84	1.23732
	1821.37	0.0239		1057.47	1.23646
	1822.95	0.02404		1058.11	1.23668
	1824.53	0.02378		1058.74	1.23884
	1826.11	0.02366		1059.37	1.23855
	1827.69	0.02408		1060.01	1.23729
	1829.27	0.02312		1060.64	1.23732
	1830.85	0.02386		1061.28	1.23972
	1832.42	0.02416		1061.91	1.24073
	1834	0.02405		1062.55	1.23825
	1835.58	0.02397		1063.18	1.23783
	1837.15	0.02342		1063.81	1.24069
	1838.73	0.0243		1064.45	1.24067
	1840.3	0.02401		1065.08	1.23901
	1841.88	0.0245		1065.71	1.23733
	1843.45	0.02426		1066.35	1.2417
	1845.03	0.02499		1066.98	1.23754
	1846.6	0.02482		1067.61	1.23955
	1848.18	0.02452		1068.25	1.24165
	1849.75	0.02483		1068.88	1.23974
	1851.32	0.0253		1069.51	1.2417
	1852.89	0.02517		1070.15	1.24041
	1854.46	0.02511		1070.78	1.24155
	1856.04	0.02504		1071.41	1.24442
	1857.61	0.02494		1072.05	1.24128
	1859.18	0.02481		1072.68	1.23906
	1860.75	0.02632		1073.31	1.24204
	1862.32	0.02574		1073.95	1.24382
	1863.89	0.02664		1074.58	1.24212
	1865.46	0.02701		1075.21	1.24101
	1867.02	0.02719		1075.85	1.24565
	1868.59	0.02889		1076.48	1.24538
	1870.16	0.02908		1077.11	1.24281
	1871.73	0.03013		1077.74	1.24105
	1873.3	0.03013		1078.38	1.24279
	1874.86	0.03014		1079.01	1.24265
	1876.43	0.03216		1079.64	1.24412
	1877.99	0.03163		1080.27	1.24395
	1879.56	0.03172		1080.91	1.24293
	1881.12	0.03169		1081.54	1.24363
	1882.69	0.03053		1082.17	1.24493
	1884.25	0.03102		1082.81	1.24594
	1885.82	0.03014		1083.44	1.24379
	1887.38	0.02945		1084.07	1.24261
	1888.94	0.02944		1084.7	1.24415
	1890.51	0.02905		1085.34	1.24513
	1892.07	0.02712		1085.97	1.24479
	1893.63	0.02729		1086.6	1.24424
	1895.19	0.02659		1087.23	1.24512
	1896.75	0.02542		1087.86	1.24533
	1898.31	0.02604		1088.49	1.24397
	1899.87	0.0252		1089.13	1.24631
	1901.43	0.02451		1089.76	1.24403
	1902.99	0.02431		1090.39	1.24809
	1904.55	0.02442		1091.03	1.24118
	1906.11	0.02429		1091.66	1.24309
	1907.67	0.02457		1092.29	1.24358
	1909.23	0.02335		1092.92	1.24465
	1910.79	0.02424		1093.55	1.24929
	1912.34	0.02349		1094.18	1.24615
	1913.9	0.02328		1094.82	1.24638
	1915.46	0.02426		1095.45	1.24746
	1917.01	0.02369		1096.08	1.24499
	1918.57	0.02409		1096.71	1.24607
	1920.12	0.0231		1097.34	1.24939
	1921.68	0.02325		1097.97	1.2483
	1923.23	0.02328		1098.61	1.24731
	1924.79	0.02343		1099.24	1.24819
	1926.34	0.02366		1099.87	1.25222
	1927.89	0.0236		1100.5	1.24515
	1929.45	0.02342		1101.13	1.25131
	1931	0.02379		1101.76	1.25299
	1932.55	0.0233		1102.39	1.24901
	1934.1	0.02345		1103.02	1.24813
	1935.65	0.02339		1103.65	1.24773
	1937.21	0.0247		1104.29	1.25144
	1938.76	0.0237		1104.92	1.25163
	1940.31	0.02431		1105.55	1.25387
	1941.86	0.02535		1106.18	1.25013
	1943.41	0.02401		1106.81	1.25146
	1944.95	0.02433		1107.44	1.25501
	1946.5	0.02456		1108.07	1.25384
	1948.05	0.02459		1108.7	1.25385
	1949.6	0.02482		1109.33	1.25444
	1951.15	0.02496		1109.96	1.25527
	1952.69	0.02555		1110.59	1.26163
	1954.24	0.02594		1111.23	1.25338
	1955.79	0.02603		1111.86	1.25644
	1957.33	0.02619		1112.49	1.25621
	1958.88	0.02693		1113.12	1.25984
	1960.42	0.02707		1113.75	1.25645
	1961.97	0.0266		1114.38	1.26005
	1963.51	0.02671		1115.01	1.26054
	1965.06	0.02767		1115.64	1.26125
	1966.6	0.02755		1116.27	1.25984
	1968.14	0.02858		1116.9	1.26203
	1969.69	0.02789		1117.53	1.26913
	1971.23	0.02887		1118.16	1.26822
	1972.77	0.02857		1118.79	1.26557
	1974.31	0.02949		1119.42	1.26821
	1975.85	0.0294		1120.05	1.27092
	1977.39	0.02935		1120.68	1.27259
	1978.94	0.0293		1121.31	1.27545
	1980.48	0.0296		1121.94	1.27672
	1982.02	0.02974		1122.57	1.27594
	1983.55	0.02957		1123.2	1.28131
	1985.09	0.0309		1123.83	1.28363
	1986.63	0.03124		1124.46	1.28673
	1988.17	0.03243		1125.09	1.29224
	1989.71	0.03177		1125.72	1.28996
	1991.25	0.03241		1126.35	1.2928
	1992.78	0.03363		1126.98	1.3008
	1994.32	0.03458		1127.61	1.30479
	1995.86	0.03706		1128.24	1.30821
	1997.39	0.03646		1128.87	1.31019
	1998.93	0.03816		1129.5	1.31717
	2000.46	0.03875		1130.13	1.32009
	2002	0.04123		1130.76	1.32824
	2003.53	0.04295		1131.38	1.33464
	2005.06	0.04506		1132.01	1.34002
	2006.6	0.04799		1132.64	1.34489
	2008.13	0.05107		1133.27	1.35187
	2009.66	0.05349		1133.9	1.35996
	2011.2	0.05864		1134.53	1.36579
	2012.73	0.06246		1135.16	1.37435
	2014.26	0.06763		1135.79	1.38083
	2015.79	0.07398		1136.42	1.3876
	2017.32	0.08015		1137.05	1.39347
	2018.85	0.08878		1137.68	1.4046
	2020.38	0.09939		1138.31	1.40506
	2021.91	0.10782		1138.93	1.41133
	2023.44	0.12015		1139.56	1.41747
	2024.97	0.13488		1140.19	1.42324
	2026.5	0.14713		1140.82	1.42258
	2028.03	0.16531		1141.45	1.42624
	2029.56	0.1821		1142.08	1.42677
	2031.08	0.19983		1142.71	1.42537
	2032.61	0.21978		1143.34	1.42622
	2034.14	0.24382		1143.96	1.4239
	2035.66	0.2675		1144.59	1.41979
	2037.19	0.29444		1145.22	1.41598
	2038.72	0.3193		1145.85	1.41103
	2040.24	0.34434		1146.48	1.40663
	2041.77	0.36722		1147.11	1.40253
	2043.29	0.38483		1147.73	1.39434
	2044.81	0.39496		1148.36	1.3848
	2046.34	0.39056		1148.99	1.37846
	2047.86	0.38159		1149.62	1.36953
	2049.38	0.36061		1150.25	1.36503
	2050.91	0.33844		1150.88	1.35345
	2052.43	0.3112		1151.5	1.35244
	2053.95	0.28304		1152.13	1.34461
	2055.47	0.25779		1152.76	1.33691
	2056.99	0.23039		1153.39	1.33173
	2058.51	0.20917		1154.01	1.32431
	2060.03	0.18819		1154.64	1.31906
	2061.55	0.17328		1155.27	1.31601
	2063.07	0.15682		1155.9	1.31059
	2064.59	0.14532		1156.53	1.3067
	2066.11	0.13573		1157.15	1.30558
	2067.63	0.12529		1157.78	1.30056
	2069.15	0.11557		1158.41	1.2973
	2070.66	0.10933		1159.04	1.29168
	2072.18	0.10298		1159.66	1.29073
	2073.7	0.09655		1160.29	1.28682
	2075.22	0.09225		1160.92	1.28914
	2076.73	0.08696		1161.55	1.28547
	2078.25	0.08413		1162.17	1.28466
	2079.76	0.0805		1162.8	1.28119
	2081.28	0.07683		1163.43	1.27984
	2082.79	0.07432		1164.06	1.28018
	2084.31	0.07025		1164.68	1.2785
	2085.82	0.06927		1165.31	1.27638
	2087.33	0.06659		1165.94	1.27598
	2088.85	0.06408		1166.56	1.27618
	2090.36	0.06231		1167.19	1.27105
	2091.87	0.05959		1167.82	1.27143
	2093.38	0.05788		1168.44	1.27055
	2094.9	0.05804		1169.07	1.27243
	2096.41	0.05615		1169.7	1.26898
	2097.92	0.05439		1170.33	1.26799
	2099.43	0.05356		1170.95	1.2685
	2100.94	0.0531		1171.58	1.26635
	2102.45	0.05058		1172.21	1.26683
	2103.96	0.04908		1172.83	1.26449
	2105.47	0.04729		1173.46	1.2627
	2106.97	0.04583		1174.09	1.26401
	2108.48	0.04328		1174.71	1.26465
	2109.99	0.04183		1175.34	1.26024
	2111.5	0.04047		1175.97	1.26279
	2113.01	0.03767		1176.59	1.26053
	2114.51	0.03653		1177.22	1.26045
	2116.02	0.03536		1177.85	1.26181
	2117.52	0.03366		1178.47	1.25824
	2119.03	0.03325		1179.1	1.25887
	2120.54	0.03201		1179.72	1.25901
	2122.04	0.03029		1180.35	1.25671
	2123.54	0.02987		1180.97	1.25522
	2125.05	0.02932		1181.6	1.25698
	2126.55	0.0283		1182.23	1.25581
	2128.06	0.02754		1182.85	1.25516
	2129.56	0.02753		1183.48	1.25522
	2131.06	0.0263		1184.11	1.25291
	2132.56	0.02591		1184.73	1.25218
	2134.07	0.0253		1185.36	1.25079
	2135.57	0.02487		1185.98	1.25344
	2137.07	0.02413		1186.61	1.25576
	2138.57	0.02418		1187.23	1.25034
	2140.07	0.02371		1187.86	1.25211
	2141.57	0.02342		1188.48	1.25346
	2143.07	0.02252		1189.11	1.25014
	2144.57	0.02237		1189.74	1.25136
	2146.07	0.02189		1190.36	1.25269
	2147.57	0.02181		1190.99	1.25184
	2149.06	0.02094		1191.61	1.25225
	2150.56	0.02137		1192.24	1.25105
	2152.06	0.02187		1192.87	1.24934
	2153.56	0.02069		1193.49	1.24985
	2155.05	0.02093		1194.12	1.25068
	2156.55	0.0214		1194.74	1.25084
	2158.05	0.02099		1195.37	1.25064
	2159.54	0.02128		1195.99	1.24999
	2161.04	0.02114		1196.62	1.25047
	2162.53	0.02085		1197.24	1.25126
	2164.03	0.02019		1197.87	1.24646
	2165.52	0.02103		1198.49	1.24895
	2167.01	0.02051		1199.12	1.24626
	2168.51	0.02016		1199.74	1.25046
	2170	0.0204		1200.37	1.2504
	2171.49	0.02015		1200.99	1.24839
	2172.98	0.02084		1201.62	1.25068
	2174.48	0.01976		1202.24	1.24972
	2175.97	0.02049		1202.86	1.24907
	2177.46	0.01934		1203.49	1.25047
	2178.95	0.01985		1204.11	1.24915
	2180.44	0.01908		1204.74	1.24816
	2181.93	0.01929		1205.36	1.25035
	2183.42	0.01942		1205.99	1.24903
	2184.91	0.01934		1206.61	1.24692
	2186.4	0.01961		1207.24	1.24989
	2187.89	0.01883		1207.86	1.24955
	2189.37	0.01857		1208.48	1.24838
	2190.86	0.01831		1209.11	1.2494
	2192.35	0.01848		1209.73	1.24827
	2193.84	0.01873		1210.36	1.24562
	2195.32	0.01762		1210.98	1.24402
	2196.81	0.0179		1211.61	1.24811
	2198.3	0.01809		1212.23	1.24665
	2199.78	0.0173		1212.86	1.24495
	2201.27	0.01723		1213.48	1.24713
	2202.75	0.0174		1214.1	1.2472
	2204.24	0.01699		1214.73	1.24414
	2205.72	0.01671		1215.35	1.24307
	2207.2	0.01699		1215.97	1.24462
	2208.69	0.01605		1216.6	1.24578
	2210.17	0.01741		1217.22	1.24254
	2211.65	0.01699		1217.85	1.24024
	2213.14	0.01632		1218.47	1.24172
	2214.62	0.01649		1219.09	1.24275
	2216.1	0.01623		1219.72	1.24178
	2217.58	0.01587		1220.34	1.24373
	2219.06	0.01619		1220.96	1.24379
	2220.54	0.01585		1221.59	1.24286
	2222.02	0.01572		1222.21	1.24106
	2223.5	0.0164		1222.83	1.24212
	2224.98	0.01614		1223.46	1.24271
	2226.46	0.01536		1224.08	1.24213
	2227.94	0.01572		1224.7	1.24136
	2229.42	0.01558		1225.33	1.24263
	2230.9	0.0161		1225.95	1.24255
	2232.37	0.01611		1226.58	1.24626
	2233.85	0.01563		1227.2	1.24044
	2235.33	0.01646		1227.82	1.24221
	2236.81	0.01656		1228.44	1.24417
	2238.28	0.01712		1229.07	1.24288
	2239.76	0.01696		1229.69	1.24345
	2241.23	0.01653		1230.31	1.2459
	2242.71	0.01753		1230.93	1.24561
	2244.18	0.0176		1231.56	1.24527
	2245.66	0.01777		1232.18	1.24638
	2247.13	0.01722		1232.8	1.24669
	2248.6	0.01719		1233.43	1.24636
	2250.08	0.01731		1234.05	1.24738
	2251.55	0.01691		1234.67	1.24842
	2253.02	0.01617		1235.29	1.2483
	2254.5	0.01626		1235.92	1.24845
	2255.97	0.01605		1236.54	1.25003
	2257.44	0.01568		1237.16	1.25295
	2258.91	0.01575		1237.78	1.25173
	2260.38	0.01546		1238.41	1.25374
	2261.85	0.01561		1239.03	1.25258
	2263.32	0.01446		1239.65	1.25239
	2264.79	0.01536		1240.28	1.25371
	2266.26	0.01447		1240.9	1.25406
	2267.73	0.01449		1241.52	1.25586
	2269.2	0.0145		1242.14	1.25737
	2270.67	0.01454		1242.76	1.25664
	2272.13	0.01455		1243.38	1.25697
	2273.6	0.01393		1244.01	1.25841
	2275.07	0.01467		1244.63	1.26245
	2276.54	0.01434		1245.25	1.26026
	2278	0.01428		1245.87	1.25989
	2279.47	0.0141		1246.49	1.26273
	2280.93	0.01345		1247.12	1.2623
	2282.4	0.01373		1247.74	1.26071
	2283.86	0.01471		1248.36	1.26238
	2285.33	0.014		1248.98	1.26227
	2286.79	0.01399		1249.6	1.26308
	2288.26	0.01394		1250.22	1.26543
	2289.72	0.01397		1250.85	1.26786
	2291.18	0.01384		1251.47	1.26542
	2292.65	0.01338		1252.09	1.26707
	2294.11	0.01343		1252.71	1.26729
	2295.57	0.01315		1253.33	1.26295
	2297.03	0.01338		1253.95	1.26584
	2298.5	0.01337		1254.58	1.26797
	2299.96	0.01335		1255.2	1.26465
	2301.42	0.01335		1255.82	1.26795
	2302.88	0.01351		1256.44	1.2663
	2304.34	0.01397		1257.06	1.26728
	2305.8	0.01335		1257.68	1.26714
	2307.26	0.01411		1258.3	1.26224
	2308.72	0.01372		1258.92	1.26603
	2310.17	0.01386		1259.54	1.26525
	2311.63	0.01468		1260.16	1.26148
	2313.09	0.014		1260.79	1.25883
	2314.55	0.01446		1261.41	1.25893
	2316.01	0.01463		1262.03	1.26091
	2317.46	0.01516		1262.65	1.25971
	2318.92	0.01518		1263.27	1.25848
	2320.37	0.01541		1263.89	1.25397
	2321.83	0.01531		1264.51	1.25483
	2323.29	0.01527		1265.13	1.25253
	2324.74	0.01484		1265.75	1.25232
	2326.2	0.01626		1266.37	1.24985
	2327.65	0.0148		1266.99	1.24883
	2329.1	0.01499		1267.61	1.25028
	2330.56	0.01503		1268.23	1.24665
	2332.01	0.01472		1268.86	1.24818
	2333.46	0.01471		1269.48	1.2463
	2334.92	0.01451		1270.1	1.24478
	2336.37	0.01407		1270.72	1.24355
	2337.82	0.01386		1271.34	1.24373
	2339.27	0.01377		1271.96	1.24402
	2340.72	0.01425		1272.58	1.24279
	2342.17	0.01404		1273.2	1.24416
	2343.62	0.01456		1273.82	1.24414
	2345.07	0.01397		1274.44	1.24293
	2346.52	0.01421		1275.06	1.24357
	2347.97	0.01494		1275.68	1.24056
	2349.42	0.01458		1276.3	1.24432
	2350.87	0.01441		1276.92	1.23891
	2352.32	0.01482		1277.54	1.24042
	2353.77	0.01512		1278.16	1.24273
	2355.22	0.01558		1278.78	1.24086
	2356.66	0.01566		1279.4	1.24185
	2358.11	0.01545		1280.02	1.24115
	2359.56	0.01646		1280.64	1.24269
	2361	0.0162		1281.26	1.24402
	2362.45	0.01696		1281.88	1.24276
	2363.89	0.01721		1282.49	1.24071
	2365.34	0.01783		1283.12	1.24162
	2366.78	0.01782		1283.73	1.24293
	2368.23	0.01903		1284.35	1.24214
	2369.67	0.01855		1284.97	1.24177
	2371.12	0.0193		1285.59	1.24074
	2372.56	0.01948		1286.21	1.24062
	2374	0.01968		1286.83	1.24256
	2375.45	0.0196		1287.45	1.24302
	2376.89	0.01961		1288.07	1.24209
	2378.33	0.01968		1288.69	1.24449
	2379.77	0.01801		1289.31	1.24186
	2381.21	0.01794		1289.93	1.24239
	2382.66	0.01805		1290.55	1.242
	2384.1	0.01701		1291.17	1.24242
	2385.54	0.01581		1291.79	1.24446
	2386.98	0.01495		1292.4	1.24332
	2388.42	0.01479		1293.02	1.24096
	2389.86	0.01493		1293.64	1.24342
	2391.29	0.01393		1294.26	1.24202
	2392.73	0.01345		1294.88	1.24278
	2394.17	0.01372		1295.5	1.24372
	2395.61	0.01359		1296.12	1.24089
	2397.05	0.01346		1296.73	1.2407
	2398.48	0.01356		1297.35	1.24228
	2399.92	0.01326		1297.97	1.24331
	2401.36	0.01296		1298.59	1.24158
	2402.79	0.01303		1299.21	1.24008
	2404.23	0.01299		1299.83	1.24026
	2405.66	0.01321		1300.44	1.24118
	2407.1	0.01419		1301.06	1.24257
	2408.53	0.01331		1301.68	1.24074
	2409.97	0.01269		1302.3	1.24207
	2411.4	0.01339		1302.92	1.24016
	2412.84	0.01289		1303.54	1.24103
	2414.27	0.01273		1304.16	1.24059
	2415.7	0.01295		1304.77	1.24099
	2417.14	0.01253		1305.39	1.24201
	2418.57	0.01229		1306.01	1.24133
	2420	0.0124		1306.63	1.24263
	2421.43	0.01148		1307.24	1.24054
	2422.86	0.01135		1307.86	1.24371
	2424.29	0.0117		1308.48	1.24267
	2425.73	0.0113		1309.1	1.24256
	2427.16	0.0116		1309.72	1.24037
	2428.59	0.01147		1310.33	1.24125
	2430.01	0.01092		1310.95	1.2434
	2431.44	0.01088		1311.57	1.24462
	2432.87	0.01095		1312.19	1.24386
	2434.3	0.01151		1312.81	1.24342
	2435.73	0.01112		1313.42	1.24554
	2437.16	0.01032		1314.04	1.24561
	2438.59	0.01148		1314.66	1.24334
	2440.01	0.011		1315.28	1.24557
	2441.44	0.01076		1315.89	1.24529
	2442.87	0.01109		1316.51	1.24696
	2444.29	0.01105		1317.13	1.24575
	2445.72	0.01122		1317.74	1.24705
	2447.14	0.01093		1318.36	1.24734
	2448.57	0.01156		1318.98	1.24747
	2449.99	0.01154		1319.6	1.24706
	2451.42	0.01132		1320.21	1.24851
	2452.84	0.01196		1320.83	1.24602
	2454.27	0.01173		1321.45	1.24833
	2455.69	0.012		1322.07	1.24968
	2457.11	0.01216		1322.68	1.24968
	2458.54	0.01201		1323.3	1.25098
	2459.96	0.01238		1323.91	1.25073
	2461.38	0.01296		1324.53	1.25053
	2462.8	0.01348		1325.15	1.2494
	2464.22	0.01285		1325.77	1.25127
	2465.64	0.01296		1326.38	1.25122
	2467.06	0.01367		1327	1.249
	2468.49	0.0141		1327.62	1.24974
	2469.91	0.01408		1328.23	1.25182
	2471.32	0.01482		1328.85	1.25086
	2472.74	0.01477		1329.47	1.24864
	2474.16	0.01445		1330.08	1.25235
	2475.58	0.01551		1330.7	1.24906
	2477	0.01501		1331.31	1.24775
	2478.42	0.01522		1331.93	1.24861
	2479.84	0.01575		1332.55	1.24824
	2481.25	0.01583		1333.16	1.24816
	2482.67	0.01571		1333.78	1.24758
	2484.09	0.01554		1334.4	1.24646
	2485.5	0.0154		1335.01	1.24808
	2486.92	0.01473		1335.63	1.24696
	2488.33	0.0146		1336.24	1.2457
	2489.75	0.01393		1336.86	1.24629
	2491.17	0.01359		1337.48	1.24142
	2492.58	0.01249		1338.09	1.24127
	2493.99	0.01305		1338.71	1.24435
	2495.41	0.01239		1339.32	1.24505
	2496.82	0.01203		1339.94	1.24043
	2498.24	0.01218		1340.56	1.24245
	2499.65	0.01157		1341.17	1.24019
	2501.06	0.01184		1341.79	1.24293
	2502.47	0.01177		1342.4	1.24117
	2503.88	0.01139		1343.02	1.23763
	2505.3	0.01144		1343.63	1.23731
	2506.71	0.01087		1344.25	1.23538
	2508.12	0.01087		1344.87	1.23463
	2509.53	0.01097		1345.48	1.23545
	2510.94	0.01154		1346.1	1.23441
	2512.35	0.01036		1346.71	1.23605
	2513.76	0.01097		1347.33	1.23525
	2515.17	0.01112		1347.94	1.23214
	2516.58	0.01088		1348.56	1.23139
	2517.99	0.01145		1349.17	1.22951
	2519.39	0.01122		1349.79	1.22886
	2520.8	0.0111		1350.4	1.23415
	2522.21	0.01053		1351.02	1.23285
	2523.62	0.01127		1351.63	1.22795
	2525.02	0.01083		1352.25	1.2252
	2526.43	0.01131		1352.86	1.22645
	2527.84	0.01145		1353.48	1.22577
	2529.24	0.01079		1354.1	1.22406
	2530.65	0.01108		1354.71	1.22518
	2532.05	0.01085		1355.33	1.22688
	2533.46	0.01059		1355.94	1.22715
	2534.86	0.01044		1356.55	1.22242
	2536.27	0.01096		1357.17	1.22783
	2537.67	0.00981		1357.78	1.2213
	2539.07	0.01105		1358.4	1.22024
	2540.48	0.01045		1359.01	1.224
	2541.88	0.01013		1359.63	1.21688
	2543.28	0.01043		1360.24	1.22097
	2544.69	0.01084		1360.86	1.22306
	2546.09	0.01063		1361.47	1.22012
	2547.49	0.01085		1362.09	1.22206
	2548.89	0.01057		1362.7	1.22046
	2550.29	0.01118		1363.32	1.21932
	2551.69	0.01072		1363.93	1.22197
	2553.09	0.01095		1364.54	1.22019
	2554.49	0.01154		1365.16	1.21658
	2555.89	0.01139		1365.77	1.22031
	2557.29	0.01121		1366.38	1.22313
	2558.69	0.01088		1367	1.2208
	2560.09	0.0116		1367.62	1.22106
	2561.49	0.01156		1368.23	1.21873
	2562.88	0.01122		1368.84	1.22497
	2564.28	0.0114		1369.46	1.21689
	2565.68	0.01216		1370.07	1.22116
	2567.08	0.01195		1370.68	1.2239
	2568.47	0.0122		1371.3	1.2198
	2569.87	0.01175		1371.91	1.22041
	2571.26	0.01233		1372.53	1.22231
	2572.66	0.01242		1373.14	1.22191
	2574.06	0.01264		1373.75	1.22052
	2575.45	0.01315		1374.37	1.22092
	2576.84	0.0127		1374.98	1.22056
	2578.24	0.01266		1375.59	1.22029
	2579.63	0.01294		1376.21	1.22153
	2581.03	0.01347		1376.82	1.22146
	2582.42	0.01343		1377.43	1.22424
	2583.81	0.01322		1378.05	1.22219
	2585.21	0.01355		1378.66	1.22418
	2586.6	0.01408		1379.27	1.22174
	2587.99	0.01437		1379.89	1.21972
	2589.38	0.01447		1380.5	1.22539
	2590.77	0.01476		1381.11	1.2216
	2592.16	0.01536		1381.73	1.22471
	2593.55	0.01529		1382.34	1.22444
	2594.95	0.01633		1382.95	1.22277
	2596.34	0.01656		1383.57	1.22283
	2597.72	0.01726		1384.18	1.22533
	2599.11	0.01741		1384.79	1.22404
	2600.5	0.01836		1385.4	1.22493
	--	--		1386.02	1.22681
	--	--		1386.63	1.22638
	--	--		1387.24	1.22754
	--	--		1387.86	1.22337
	--	--		1388.47	1.22516
	--	--		1389.08	1.22987
	--	--		1389.7	1.23166
	--	--		1390.31	1.22726
	--	--		1390.92	1.2298
	--	--		1391.53	1.22777
	--	--		1392.14	1.22893
	--	--		1392.76	1.23154
	--	--		1393.37	1.22687
	--	--		1393.98	1.22943
	--	--		1394.59	1.23094
	--	--		1395.21	1.2319
	--	--		1395.82	1.23192
	--	--		1396.43	1.23211
	--	--		1397.04	1.23143
	--	--		1397.66	1.23009
	--	--		1398.27	1.23285
	--	--		1398.88	1.23257
	--	--		1399.49	1.23428
	--	--		1400.1	1.23229
	--	--		1400.72	1.23763
	--	--		1401.33	1.23316
	--	--		1401.94	1.23333
	--	--		1402.55	1.24055
	--	--		1403.16	1.23277
	--	--		1403.78	1.23667
	--	--		1404.39	1.23503
	--	--		1405	1.23859
	--	--		1405.61	1.23983
	--	--		1406.22	1.23771
	--	--		1406.83	1.23898
	--	--		1407.44	1.24218
	--	--		1408.06	1.23861
	--	--		1408.67	1.23502
	--	--		1409.28	1.24317
	--	--		1409.89	1.24226
	--	--		1410.5	1.2362
	--	--		1411.11	1.24538
	--	--		1411.72	1.24194
	--	--		1412.34	1.24508
	--	--		1412.95	1.24609
	--	--		1413.56	1.24471
	--	--		1414.17	1.24667
	--	--		1414.78	1.24494
	--	--		1415.39	1.24861
	--	--		1416	1.25133
	--	--		1416.62	1.24721
	--	--		1417.22	1.2483
	--	--		1417.84	1.25105
	--	--		1418.45	1.25252
	--	--		1419.06	1.25411
	--	--		1419.67	1.25241
	--	--		1420.28	1.25374
	--	--		1420.89	1.25384
	--	--		1421.5	1.25237
	--	--		1422.11	1.25592
	--	--		1422.72	1.25613
	--	--		1423.33	1.25352
	--	--		1423.94	1.26103
	--	--		1424.55	1.25769
	--	--		1425.16	1.25379
	--	--		1425.77	1.25818
	--	--		1426.38	1.25701
	--	--		1426.99	1.25534
	--	--		1427.6	1.25674
	--	--		1428.21	1.25547
	--	--		1428.82	1.25383
	--	--		1429.43	1.25524
	--	--		1430.04	1.25646
	--	--		1430.66	1.2565
	--	--		1431.27	1.25553
	--	--		1431.88	1.25227
	--	--		1432.48	1.25438
	--	--		1433.1	1.25342
	--	--		1433.7	1.25446
	--	--		1434.31	1.25558
	--	--		1434.92	1.25364
	--	--		1435.53	1.25043
	--	--		1436.14	1.25256
	--	--		1436.75	1.25059
	--	--		1437.36	1.2475
	--	--		1437.97	1.24983
	--	--		1438.58	1.25553
	--	--		1439.19	1.25605
	--	--		1439.8	1.25249
	--	--		1440.41	1.2532
	--	--		1441.02	1.25518
	--	--		1441.63	1.25164
	--	--		1442.24	1.25023
	--	--		1442.85	1.25335
	--	--		1443.46	1.25111
	--	--		1444.07	1.2539
	--	--		1444.68	1.24837
	--	--		1445.29	1.25015
	--	--		1445.89	1.25945
	--	--		1446.5	1.25323
	--	--		1447.11	1.25025
	--	--		1447.72	1.2568
	--	--		1448.33	1.25196
	--	--		1448.94	1.25263
	--	--		1449.55	1.25506
	--	--		1450.15	1.25546
	--	--		1450.76	1.25602
	--	--		1451.37	1.2554
	--	--		1451.98	1.25475
	--	--		1452.59	1.25675
	--	--		1453.2	1.25614
	--	--		1453.81	1.25393
	--	--		1454.42	1.26143
	--	--		1455.02	1.25832
	--	--		1455.63	1.25595
	--	--		1456.24	1.26218
	--	--		1456.85	1.26193
	--	--		1457.46	1.25935
	--	--		1458.07	1.26252
	--	--		1458.67	1.25874
	--	--		1459.28	1.26376
	--	--		1459.89	1.2619
	--	--		1460.5	1.26243
	--	--		1461.11	1.26299
	--	--		1461.71	1.26262
	--	--		1462.32	1.26413
	--	--		1462.93	1.26532
	--	--		1463.54	1.26502
	--	--		1464.15	1.26617
	--	--		1464.75	1.26647
	--	--		1465.36	1.2649
	--	--		1465.97	1.27305
	--	--		1466.58	1.26943
	--	--		1467.19	1.27221
	--	--		1467.79	1.27447
	--	--		1468.4	1.26634
	--	--		1469.01	1.2715
	--	--		1469.62	1.27492
	--	--		1470.22	1.27113
	--	--		1470.83	1.27649
	--	--		1471.44	1.27548
	--	--		1472.05	1.27865
	--	--		1472.65	1.28037
	--	--		1473.26	1.28199
	--	--		1473.87	1.28339
	--	--		1474.48	1.28355
	--	--		1475.08	1.28587
	--	--		1475.69	1.28741
	--	--		1476.3	1.28835
	--	--		1476.9	1.2914
	--	--		1477.51	1.29205
	--	--		1478.12	1.29302
	--	--		1478.72	1.29855
	--	--		1479.33	1.29876
	--	--		1479.94	1.30415
	--	--		1480.55	1.30139
	--	--		1481.15	1.30427
	--	--		1481.76	1.30568
	--	--		1482.37	1.30957
	--	--		1482.97	1.31291
	--	--		1483.58	1.31235
	--	--		1484.19	1.31489
	--	--		1484.79	1.31966
	--	--		1485.4	1.32184
	--	--		1486.01	1.32284
	--	--		1486.61	1.32516
	--	--		1487.22	1.33025
	--	--		1487.83	1.3371
	--	--		1488.43	1.33785
	--	--		1489.04	1.34178
	--	--		1489.64	1.34681
	--	--		1490.25	1.34812
	--	--		1490.86	1.35313
	--	--		1491.46	1.35419
	--	--		1492.07	1.36225
	--	--		1492.67	1.36806
	--	--		1493.28	1.37052
	--	--		1493.89	1.37549
	--	--		1494.49	1.38481
	--	--		1495.1	1.38709
	--	--		1495.7	1.39263
	--	--		1496.31	1.40063
	--	--		1496.92	1.40838
	--	--		1497.52	1.41847
	--	--		1498.13	1.42642
	--	--		1498.73	1.43118
	--	--		1499.34	1.44161
	--	--		1499.94	1.4579
	--	--		1500.55	1.45948
	--	--		1501.16	1.47726
	--	--		1501.76	1.49219
	--	--		1502.37	1.49603
	--	--		1502.97	1.51919
	--	--		1503.58	1.53405
	--	--		1504.18	1.54461
	--	--		1504.79	1.56438
	--	--		1505.39	1.58474
	--	--		1506	1.60607
	--	--		1506.6	1.62298
	--	--		1507.21	1.64141
	--	--		1507.82	1.66263
	--	--		1508.42	1.68603
	--	--		1509.03	1.71509
	--	--		1509.63	1.74204
	--	--		1510.23	1.76252
	--	--		1510.84	1.7905
	--	--		1511.44	1.8181
	--	--		1512.05	1.84623
	--	--		1512.65	1.88254
	--	--		1513.26	1.90534
	--	--		1513.86	1.93314
	--	--		1514.47	1.96456
	--	--		1515.07	1.99191
	--	--		1515.68	2.01863
	--	--		1516.28	2.05426
	--	--		1516.89	2.07638
	--	--		1517.49	2.09621
	--	--		1518.1	2.11844
	--	--		1518.7	2.13548
	--	--		1519.3	2.14877
	--	--		1519.91	2.16683
	--	--		1520.51	2.17971
	--	--		1521.12	2.18826
	--	--		1521.72	2.2
	--	--		1522.33	2.19944
	--	--		1522.93	2.1982
	--	--		1523.53	2.19691
	--	--		1524.14	2.18531
	--	--		1524.74	2.185
	--	--		1525.35	2.1687
	--	--		1525.95	2.1572
	--	--		1526.55	2.14501
	--	--		1527.16	2.12389
	--	--		1527.76	2.09412
	--	--		1528.37	2.08184
	--	--		1528.97	2.06102
	--	--		1529.57	2.02875
	--	--		1530.18	2.00086
	--	--		1530.78	1.97734
	--	--		1531.38	1.94876
	--	--		1531.99	1.92252
	--	--		1532.59	1.89943
	--	--		1533.19	1.87184
	--	--		1533.8	1.84298
	--	--		1534.4	1.81679
	--	--		1535.01	1.79845
	--	--		1535.61	1.76941
	--	--		1536.21	1.74778
	--	--		1536.82	1.72494
	--	--		1537.42	1.70549
	--	--		1538.02	1.68205
	--	--		1538.62	1.66067
	--	--		1539.23	1.64192
	--	--		1539.83	1.63202
	--	--		1540.43	1.60876
	--	--		1541.04	1.59152
	--	--		1541.64	1.57968
	--	--		1542.24	1.5654
	--	--		1542.85	1.548
	--	--		1543.45	1.53706
	--	--		1544.05	1.5274
	--	--		1544.65	1.5179
	--	--		1545.26	1.50839
	--	--		1545.86	1.49533
	--	--		1546.46	1.49131
	--	--		1547.06	1.47551
	--	--		1547.67	1.4666
	--	--		1548.27	1.46488
	--	--		1548.87	1.44991
	--	--		1549.47	1.44691
	--	--		1550.08	1.43534
	--	--		1550.68	1.4336
	--	--		1551.28	1.42844
	--	--		1551.88	1.42039
	--	--		1552.49	1.41376
	--	--		1553.09	1.40947
	--	--		1553.69	1.40577
	--	--		1554.29	1.4018
	--	--		1554.89	1.39246
	--	--		1555.5	1.38786
	--	--		1556.1	1.38526
	--	--		1556.7	1.37871
	--	--		1557.3	1.37546
	--	--		1557.9	1.37345
	--	--		1558.51	1.36757
	--	--		1559.11	1.36251
	--	--		1559.71	1.36299
	--	--		1560.31	1.35798
	--	--		1560.91	1.35294
	--	--		1561.52	1.34839
	--	--		1562.12	1.34633
	--	--		1562.72	1.34278
	--	--		1563.32	1.3399
	--	--		1563.92	1.34098
	--	--		1564.52	1.33692
	--	--		1565.12	1.33334
	--	--		1565.73	1.33175
	--	--		1566.33	1.32747
	--	--		1566.93	1.3231
	--	--		1567.53	1.32147
	--	--		1568.13	1.31986
	--	--		1568.73	1.31635
	--	--		1569.34	1.31707
	--	--		1569.94	1.32021
	--	--		1570.54	1.31363
	--	--		1571.14	1.30868
	--	--		1571.74	1.30962
	--	--		1572.34	1.30246
	--	--		1572.94	1.30233
	--	--		1573.54	1.30491
	--	--		1574.14	1.29545
	--	--		1574.74	1.30541
	--	--		1575.34	1.28886
	--	--		1575.94	1.30048
	--	--		1576.55	1.29435
	--	--		1577.15	1.28776
	--	--		1577.75	1.29125
	--	--		1578.35	1.2931
	--	--		1578.95	1.2893
	--	--		1579.55	1.28792
	--	--		1580.15	1.2872
	--	--		1580.75	1.28686
	--	--		1581.35	1.28607
	--	--		1581.95	1.28149
	--	--		1582.55	1.27935
	--	--		1583.15	1.2789
	--	--		1583.75	1.27551
	--	--		1584.35	1.2765
	--	--		1584.95	1.27467
	--	--		1585.55	1.27843
	--	--		1586.15	1.26907
	--	--		1586.75	1.27087
	--	--		1587.35	1.26703
	--	--		1587.95	1.27146
	--	--		1588.55	1.26635
	--	--		1589.15	1.2637
	--	--		1589.75	1.26502
	--	--		1590.35	1.26315
	--	--		1590.95	1.26401
	--	--		1591.55	1.26424
	--	--		1592.15	1.26145
	--	--		1592.75	1.26089
	--	--		1593.35	1.26068
	--	--		1593.95	1.25902
	--	--		1594.55	1.25993
	--	--		1595.15	1.2588
	--	--		1595.75	1.25558
	--	--		1596.35	1.25984
	--	--		1596.95	1.25779
	--	--		1597.55	1.25424
	--	--		1598.15	1.2468
	--	--		1598.75	1.2576
	--	--		1599.35	1.25329
	--	--		1599.94	1.24905
	--	--		1600.54	1.2465
	--	--		1601.14	1.25362
	--	--		1601.74	1.25217
	--	--		1602.34	1.24978
	--	--		1602.94	1.25258
	--	--		1603.54	1.25209
	--	--		1604.14	1.2494
	--	--		1604.74	1.25092
	--	--		1605.34	1.24892
	--	--		1605.94	1.24748
	--	--		1606.53	1.25039
	--	--		1607.13	1.24752
	--	--		1607.73	1.2451
	--	--		1608.33	1.24747
	--	--		1608.93	1.24874
	--	--		1609.53	1.24751
	--	--		1610.13	1.2503
	--	--		1610.73	1.2452
	--	--		1611.32	1.24419
	--	--		1611.92	1.24513
	--	--		1612.52	1.24921
	--	--		1613.12	1.2484
	--	--		1613.72	1.24446
	--	--		1614.32	1.24571
	--	--		1614.91	1.24568
	--	--		1615.51	1.24301
	--	--		1616.11	1.24483
	--	--		1616.71	1.24394
	--	--		1617.31	1.24508
	--	--		1617.91	1.24917
	--	--		1618.5	1.24791
	--	--		1619.1	1.24491
	--	--		1619.7	1.24598
	--	--		1620.3	1.24785
	--	--		1620.89	1.249
	--	--		1621.49	1.24438
	--	--		1622.09	1.24569
	--	--		1622.69	1.24601
	--	--		1623.29	1.25101
	--	--		1623.88	1.2415
	--	--		1624.48	1.24794
	--	--		1625.08	1.24868
	--	--		1625.68	1.24897
	--	--		1626.28	1.24368
	--	--		1626.87	1.24686
	--	--		1627.47	1.24925
	--	--		1628.07	1.24746
	--	--		1628.66	1.24721
	--	--		1629.26	1.2465
	--	--		1629.86	1.2468
	--	--		1630.46	1.24702
	--	--		1631.06	1.24592
	--	--		1631.65	1.24625
	--	--		1632.25	1.24725
	--	--		1632.85	1.24667
	--	--		1633.44	1.24828
	--	--		1634.04	1.25188
	--	--		1634.64	1.25016
	--	--		1635.23	1.24747
	--	--		1635.83	1.25137
	--	--		1636.43	1.24953
	--	--		1637.02	1.24549
	--	--		1637.62	1.24851
	--	--		1638.22	1.25164
	--	--		1638.82	1.25081
	--	--		1639.41	1.24706
	--	--		1640.01	1.24573
	--	--		1640.61	1.24653
	--	--		1641.2	1.24646
	--	--		1641.8	1.24532
	--	--		1642.39	1.24512
	--	--		1642.99	1.24367
	--	--		1643.59	1.24556
	--	--		1644.18	1.24836
	--	--		1644.78	1.24981
	--	--		1645.38	1.25262
	--	--		1645.97	1.25143
	--	--		1646.57	1.24724
	--	--		1647.17	1.24863
	--	--		1647.76	1.25072
	--	--		1648.36	1.24817
	--	--		1648.95	1.24963
	--	--		1649.55	1.25164
	--	--		1650.15	1.24949
	--	--		1650.74	1.24979
	--	--		1651.34	1.25072
	--	--		1651.94	1.24994
	--	--		1652.53	1.25234
	--	--		1653.13	1.24992
	--	--		1653.72	1.24997
	--	--		1654.32	1.24951
	--	--		1654.91	1.25315
	--	--		1655.51	1.25123
	--	--		1656.11	1.25428
	--	--		1656.7	1.25404
	--	--		1657.3	1.24992
	--	--		1657.89	1.25187
	--	--		1658.49	1.2513
	--	--		1659.09	1.24843
	--	--		1659.68	1.25248
	--	--		1660.28	1.25198
	--	--		1660.87	1.25242
	--	--		1661.47	1.2544
	--	--		1662.06	1.25072
	--	--		1662.66	1.25302
	--	--		1663.25	1.25305
	--	--		1663.85	1.25042
	--	--		1664.44	1.2474
	--	--		1665.04	1.24643
	--	--		1665.63	1.25073
	--	--		1666.23	1.25107
	--	--		1666.82	1.24922
	--	--		1667.42	1.24972
	--	--		1668.01	1.2507
	--	--		1668.61	1.25121
	--	--		1669.2	1.24702
	--	--		1669.8	1.24826
	--	--		1670.39	1.24887
	--	--		1670.98	1.24866
	--	--		1671.58	1.24787
	--	--		1672.18	1.24473
	--	--		1672.77	1.2495
	--	--		1673.37	1.24854
	--	--		1673.96	1.24629
	--	--		1674.55	1.24689
	--	--		1675.15	1.24703
	--	--		1675.74	1.24628
	--	--		1676.34	1.24962
	--	--		1676.93	1.25069
	--	--		1677.53	1.24202
	--	--		1678.12	1.25103
	--	--		1678.72	1.24169
	--	--		1679.31	1.24611
	--	--		1679.9	1.24112
	--	--		1680.5	1.24347
	--	--		1681.09	1.2471
	--	--		1681.69	1.24563
	--	--		1682.28	1.2443
	--	--		1682.87	1.24745
	--	--		1683.47	1.24514
	--	--		1684.06	1.2431
	--	--		1684.65	1.24442
	--	--		1685.25	1.2429
	--	--		1685.84	1.24328
	--	--		1686.44	1.24461
	--	--		1687.03	1.24369
	--	--		1687.62	1.24351
	--	--		1688.22	1.24148
	--	--		1688.81	1.24423
	--	--		1689.4	1.24144
	--	--		1690	1.24321
	--	--		1690.59	1.24599
	--	--		1691.18	1.24134
	--	--		1691.78	1.24212
	--	--		1692.37	1.2413
	--	--		1692.97	1.24058
	--	--		1693.56	1.24023
	--	--		1694.15	1.24189
	--	--		1694.75	1.24312
	--	--		1695.34	1.24253
	--	--		1695.93	1.24107
	--	--		1696.53	1.23875
	--	--		1697.12	1.23968
	--	--		1697.71	1.2444
	--	--		1698.3	1.24448
	--	--		1698.9	1.24134
	--	--		1699.49	1.24081
	--	--		1700.08	1.24032
	--	--		1700.68	1.24148
	--	--		1701.27	1.2397
	--	--		1701.86	1.24447
	--	--		1702.45	1.23596
	--	--		1703.05	1.24133
	--	--		1703.64	1.2375
	--	--		1704.23	1.23714
	--	--		1704.83	1.24278
	--	--		1705.42	1.24351
	--	--		1706.01	1.23935
	--	--		1706.6	1.2385
	--	--		1707.2	1.2425
	--	--		1707.79	1.23985
	--	--		1708.38	1.24102
	--	--		1708.97	1.24139
	--	--		1709.57	1.24162
	--	--		1710.16	1.2411
	--	--		1710.75	1.24012
	--	--		1711.34	1.23987
	--	--		1711.93	1.23988
	--	--		1712.53	1.23887
	--	--		1713.12	1.23948
	--	--		1713.71	1.24186
	--	--		1714.3	1.24022
	--	--		1714.89	1.23903
	--	--		1715.49	1.24126
	--	--		1716.08	1.24198
	--	--		1716.67	1.24188
	--	--		1717.26	1.24228
	--	--		1717.85	1.24219
	--	--		1718.44	1.24638
	--	--		1719.04	1.2401
	--	--		1719.63	1.23859
	--	--		1720.22	1.24322
	--	--		1720.81	1.24004
	--	--		1721.4	1.2409
	--	--		1722	1.24666
	--	--		1722.59	1.24303
	--	--		1723.18	1.2433
	--	--		1723.77	1.24178
	--	--		1724.36	1.24295
	--	--		1724.95	1.24514
	--	--		1725.54	1.24161
	--	--		1726.13	1.23951
	--	--		1726.73	1.24497
	--	--		1727.32	1.24653
	--	--		1727.91	1.24012
	--	--		1728.5	1.24147
	--	--		1729.09	1.24816
	--	--		1729.68	1.24617
	--	--		1730.27	1.24475
	--	--		1730.86	1.24237
	--	--		1731.45	1.24381
	--	--		1732.05	1.2433
	--	--		1732.64	1.24461
	--	--		1733.23	1.24759
	--	--		1733.82	1.24772
	--	--		1734.41	1.24379
	--	--		1735	1.2472
	--	--		1735.59	1.24933
	--	--		1736.18	1.24555
	--	--		1736.77	1.24727
	--	--		1737.36	1.24823
	--	--		1737.95	1.2477
	--	--		1738.54	1.24773
	--	--		1739.13	1.24927
	--	--		1739.72	1.25164
	--	--		1740.32	1.25052
	--	--		1740.91	1.24729
	--	--		1741.5	1.24639
	--	--		1742.09	1.24951
	--	--		1742.68	1.25162
	--	--		1743.27	1.2464
	--	--		1743.86	1.25079
	--	--		1744.45	1.24621
	--	--		1745.04	1.24621
	--	--		1745.63	1.25332
	--	--		1746.21	1.24486
	--	--		1746.81	1.25847
	--	--		1747.4	1.2502
	--	--		1747.99	1.24449
	--	--		1748.58	1.25189
	--	--		1749.17	1.25081
	--	--		1749.76	1.25096
	--	--		1750.35	1.24882
	--	--		1750.93	1.25175
	--	--		1751.52	1.24959
	--	--		1752.11	1.24971
	--	--		1752.7	1.25264
	--	--		1753.3	1.25246
	--	--		1753.88	1.24987
	--	--		1754.47	1.2485
	--	--		1755.06	1.25107
	--	--		1755.65	1.25443
	--	--		1756.24	1.25451
	--	--		1756.83	1.25084
	--	--		1757.42	1.24816
	--	--		1758.01	1.25459
	--	--		1758.6	1.2528
	--	--		1759.19	1.24795
	--	--		1759.78	1.25148
	--	--		1760.37	1.24664
	--	--		1760.95	1.25684
	--	--		1761.54	1.25017
	--	--		1762.13	1.25331
	--	--		1762.72	1.25291
	--	--		1763.31	1.25334
	--	--		1763.9	1.25017
	--	--		1764.49	1.25282
	--	--		1765.08	1.2527
	--	--		1765.66	1.25304
	--	--		1766.25	1.2503
	--	--		1766.85	1.25083
	--	--		1767.43	1.25609
	--	--		1768.02	1.25379
	--	--		1768.61	1.25077
	--	--		1769.2	1.2501
	--	--		1769.79	1.2528
	--	--		1770.38	1.2541
	--	--		1770.96	1.25111
	--	--		1771.55	1.24975
	--	--		1772.14	1.25034
	--	--		1772.73	1.25232
	--	--		1773.32	1.25139
	--	--		1773.91	1.25144
	--	--		1774.49	1.25404
	--	--		1775.08	1.24934
	--	--		1775.67	1.24983
	--	--		1776.26	1.25199
	--	--		1776.85	1.25099
	--	--		1777.43	1.25141
	--	--		1778.02	1.24958
	--	--		1778.61	1.251
	--	--		1779.2	1.2483
	--	--		1779.79	1.24989
	--	--		1780.38	1.25018
	--	--		1780.96	1.25002
	--	--		1781.55	1.24712
	--	--		1782.14	1.24668
	--	--		1782.72	1.24803
	--	--		1783.31	1.24576
	--	--		1783.9	1.24789
	--	--		1784.49	1.24887
	--	--		1785.08	1.24723
	--	--		1785.66	1.24767
	--	--		1786.25	1.24655
	--	--		1786.84	1.2444
	--	--		1787.43	1.24486
	--	--		1788.01	1.24684
	--	--		1788.6	1.24585
	--	--		1789.19	1.24413
	--	--		1789.78	1.24596
	--	--		1790.36	1.24346
	--	--		1790.95	1.24126
	--	--		1791.54	1.24618
	--	--		1792.12	1.24309
	--	--		1792.71	1.24392
	--	--		1793.3	1.24198
	--	--		1793.88	1.24282
	--	--		1794.47	1.24373
	--	--		1795.06	1.24251
	--	--		1795.65	1.24053
	--	--		1796.23	1.24099
	--	--		1796.82	1.24059
	--	--		1797.41	1.24068
	--	--		1797.99	1.23891
	--	--		1798.58	1.23942
	--	--		1799.16	1.24234
	--	--		1799.75	1.24021
	--	--		1800.34	1.24022
	--	--		1800.93	1.23828
	--	--		1801.51	1.23651
	--	--		1802.1	1.23955
	--	--		1802.69	1.24081
	--	--		1803.27	1.23749
	--	--		1803.86	1.238
	--	--		1804.44	1.23789
	--	--		1805.03	1.23876
	--	--		1805.62	1.23696
	--	--		1806.2	1.23666
	--	--		1806.79	1.23475
	--	--		1807.38	1.23905
	--	--		1807.96	1.23549
	--	--		1808.55	1.23656
	--	--		1809.13	1.23647
	--	--		1809.72	1.23534
	--	--		1810.31	1.23604
	--	--		1810.89	1.23573
	--	--		1811.48	1.2359
	--	--		1812.06	1.23449
	--	--		1812.65	1.23589
	--	--		1813.23	1.23369
	--	--		1813.82	1.23367
	--	--		1814.41	1.23248
	--	--		1814.99	1.23595
	--	--		1815.58	1.23257
	--	--		1816.16	1.23311
	--	--		1816.75	1.23352
	--	--		1817.34	1.23299
	--	--		1817.92	1.23473
	--	--		1818.51	1.23314
	--	--		1819.09	1.23084
	--	--		1819.68	1.23376
	--	--		1820.26	1.23372
	--	--		1820.85	1.22966
	--	--		1821.43	1.23282
	--	--		1822.02	1.22905
	--	--		1822.6	1.23216
	--	--		1823.19	1.23549
	--	--		1823.77	1.22934
	--	--		1824.36	1.23325
	--	--		1824.94	1.23304
	--	--		1825.53	1.22961
	--	--		1826.11	1.22983
	--	--		1826.7	1.2306
	--	--		1827.29	1.23145
	--	--		1827.87	1.23264
	--	--		1828.45	1.2306
	--	--		1829.04	1.22981
	--	--		1829.62	1.22999
	--	--		1830.21	1.23186
	--	--		1830.79	1.23284
	--	--		1831.38	1.23112
	--	--		1831.96	1.23
	--	--		1832.55	1.23076
	--	--		1833.13	1.2307
	--	--		1833.71	1.23008
	--	--		1834.3	1.23111
	--	--		1834.88	1.2328
	--	--		1835.47	1.23168
	--	--		1836.05	1.23418
	--	--		1836.64	1.22919
	--	--		1837.22	1.23107
	--	--		1837.81	1.23051
	--	--		1838.39	1.23138
	--	--		1838.97	1.23304
	--	--		1839.56	1.23196
	--	--		1840.14	1.23257
	--	--		1840.73	1.2335
	--	--		1841.31	1.23165
	--	--		1841.89	1.23435
	--	--		1842.48	1.23064
	--	--		1843.06	1.23441
	--	--		1843.65	1.2354
	--	--		1844.23	1.23304
	--	--		1844.81	1.23434
[truncated: 1,349 more rows]

## Sheet: Figure 3B
	chemical shift	monomer	chemical shift	PDDA
	0.50003	0.000799631	0.50009	1.22257
	0.50052	0.000732301	0.50058	1.21903
	0.50101	0.000487627	0.50106	1.21592
	0.5015	0.000478324	0.50155	1.21322
	0.50198	0.000808243	0.50204	1.21093
	0.50247	0.000649425	0.50253	1.20907
	0.50296	0.000686299	0.50302	1.20671
	0.50345	0.000529878	0.50351	1.2051
	0.50394	0.00060708	0.504	1.20734
	0.50443	0.000631983	0.50449	1.20635
	0.50492	0.000549486	0.50498	1.2023
	0.50541	0.00041656	0.50547	1.20272
	0.5059	0.000744353	0.50596	1.20292
	0.50639	0.000555296	0.50645	1.2039
	0.50688	0.000584492	0.50694	1.20658
	0.50736	0.00075692	0.50743	1.20944
	0.50785	0.000426824	0.50792	1.21111
	0.50834	0.000409572	0.5084	1.21009
	0.50883	0.00058651	0.50889	1.20944
	0.50932	0.000442804	0.50938	1.2073
	0.50981	0.000591899	0.50987	1.20322
	0.5103	0.000395448	0.51036	1.20283
	0.51079	0.00064975	0.51085	1.20431
	0.51128	0.000452622	0.51134	1.207
	0.51177	0.000363814	0.51183	1.2111
	0.51226	0.000615828	0.51232	1.2119
	0.51275	0.000348363	0.51281	1.21253
	0.51324	0.000684173	0.5133	1.21113
	0.51372	0.000728306	0.51379	1.2111
	0.51421	0.000537163	0.51428	1.21024
	0.5147	0.000553251	0.51477	1.20803
	0.51519	0.000795216	0.51525	1.20633
	0.51568	0.000643819	0.51574	1.20628
	0.51617	0.000677971	0.51623	1.20827
	0.51666	0.000760102	0.51672	1.20976
	0.51715	0.000747413	0.51721	1.20842
	0.51764	0.000753142	0.5177	1.20846
	0.51813	0.000562595	0.51819	1.20995
	0.51862	0.000760535	0.51868	1.20993
	0.51911	0.000648653	0.51917	1.20932
	0.5196	0.000301251	0.51966	1.21039
	0.52009	0.000871199	0.52015	1.21108
	0.52057	0.000451836	0.52064	1.21091
	0.52106	0.000205592	0.52112	1.21224
	0.52155	0.00067315	0.52162	1.21323
	0.52204	0.000564355	0.5221	1.21258
	0.52253	0.000386592	0.52259	1.21376
	0.52302	0.000809245	0.52308	1.21478
	0.52351	0.000629735	0.52357	1.21333
	0.524	0.000799035	0.52406	1.21597
	0.52449	0.00068676	0.52455	1.21685
	0.52498	0.000702427	0.52504	1.21609
	0.52547	0.000496687	0.52553	1.21403
	0.52595	0.000744082	0.52602	1.21309
	0.52645	0.000578371	0.52651	1.21276
	0.52693	0.000636614	0.527	1.21287
	0.52742	0.000495495	0.52749	1.21159
	0.52791	0.00074331	0.52797	1.20928
	0.5284	0.000494154	0.52846	1.20812
	0.52889	0.000483213	0.52895	1.20874
	0.52938	0.000426432	0.52944	1.20846
	0.52987	0.000832023	0.52993	1.20927
	0.53036	0.000469969	0.53042	1.21004
	0.53085	0.000782256	0.53091	1.21219
	0.53134	0.000416235	0.5314	1.21482
	0.53183	0.000511163	0.53189	1.21585
	0.53231	0.000600214	0.53238	1.2144
	0.5328	0.000688845	0.53287	1.21114
	0.53329	0.000583855	0.53336	1.21018
	0.53378	0.000659784	0.53385	1.21014
	0.53427	0.000621732	0.53434	1.20996
	0.53476	0.000782812	0.53482	1.20991
	0.53525	0.000536296	0.53531	1.2071
	0.53574	0.000341389	0.5358	1.20798
	0.53623	0.000687491	0.53629	1.20945
	0.53672	0.000707939	0.53678	1.20862
	0.53721	0.000674721	0.53727	1.21082
	0.5377	0.000661734	0.53776	1.21181
	0.53819	0.000595677	0.53825	1.21322
	0.53868	0.000719138	0.53874	1.2143
	0.53916	0.000797071	0.53923	1.21421
	0.53965	0.0008665	0.53972	1.214
	0.54014	0.000581472	0.54021	1.21059
	0.54063	0.00058804	0.5407	1.21254
	0.54112	0.000727994	0.54119	1.20947
	0.54161	0.000487072	0.54168	1.20866
	0.5421	0.000890361	0.54216	1.21065
	0.54259	0.000859743	0.54265	1.21409
	0.54308	0.00078311	0.54314	1.21342
	0.54357	0.000777246	0.54363	1.21499
	0.54406	0.000525206	0.54412	1.21428
	0.54454	0.000679325	0.54461	1.21343
	0.54504	0.000511799	0.5451	1.21142
	0.54552	0.000747603	0.54559	1.2131
	0.54601	0.000694032	0.54608	1.2094
	0.5465	0.000388501	0.54657	1.20959
	0.54699	0.000495116	0.54706	1.21054
	0.54748	0.000298976	0.54755	1.21243
	0.54797	0.000684823	0.54804	1.21277
	0.54846	0.00070301	0.54852	1.21269
	0.54895	0.000692122	0.54901	1.21089
	0.54944	0.000753521	0.5495	1.20886
	0.54993	0.000642532	0.54999	1.20891
	0.55042	0.000497391	0.55048	1.21473
	0.5509	0.000481168	0.55097	1.21541
	0.55139	0.000750948	0.55146	1.21646
	0.55188	0.000585927	0.55195	1.21662
	0.55237	0.000453691	0.55244	1.21461
	0.55286	0.000892704	0.55293	1.21372
	0.55335	0.000461884	0.55342	1.21172
	0.55384	0.00052442	0.55391	1.21158
	0.55433	0.000655762	0.5544	1.2101
	0.55482	0.000366523	0.55488	1.21183
	0.55531	0.000496795	0.55537	1.21294
	0.5558	0.000591506	0.55586	1.21321
	0.55629	0.000387959	0.55635	1.21088
	0.55678	0.000633405	0.55684	1.21114
	0.55727	0.000590843	0.55733	1.20957
	0.55775	0.000383816	0.55782	1.21371
	0.55824	0.000624183	0.55831	1.21409
	0.55873	0.000507141	0.5588	1.2155
	0.55922	0.000330082	0.55929	1.21649
	0.55971	0.000380159	0.55978	1.21555
	0.5602	0.000724785	0.56027	1.21338
	0.56069	0.000926138	0.56076	1.21367
	0.56118	0.000520331	0.56124	1.20801
	0.56167	0.000728238	0.56173	1.20707
	0.56216	0.000608312	0.56222	1.20595
	0.56265	0.000456644	0.56271	1.20807
	0.56314	0.000685974	0.5632	1.20753
	0.56363	0.00068959	0.56369	1.20729
	0.56411	0.000619714	0.56418	1.21009
	0.5646	0.000615503	0.56467	1.20946
	0.56509	0.000665472	0.56516	1.21276
	0.56558	0.000398657	0.56565	1.21332
	0.56607	0.000647312	0.56614	1.21281
	0.56656	0.000700843	0.56663	1.2138
	0.56705	0.000812888	0.56712	1.21215
	0.56754	0.000610343	0.56761	1.21279
	0.56803	0.000892649	0.5681	1.21196
	0.56852	0.000523811	0.56858	1.21044
	0.56901	0.000711338	0.56907	1.21274
	0.56949	0.000568296	0.56956	1.21094
	0.56998	0.000748239	0.57005	1.21358
	0.57047	0.000529945	0.57054	1.21298
	0.57096	0.000590816	0.57103	1.21212
	0.57145	0.000526208	0.57152	1.21291
	0.57194	0.000450157	0.57201	1.21314
	0.57243	0.000595528	0.5725	1.21434
	0.57292	0.000557693	0.57299	1.21142
	0.57341	0.000673394	0.57348	1.21052
	0.5739	0.000762946	0.57397	1.21041
	0.57439	0.000616748	0.57446	1.20959
	0.57488	0.000725408	0.57495	1.2111
	0.57537	0.000644577	0.57543	1.20942
	0.57586	0.000641191	0.57592	1.20747
	0.57634	0.000751489	0.57641	1.21135
	0.57683	0.00066688	0.5769	1.21561
	0.57732	0.000592698	0.57739	1.21403
	0.57781	0.000449196	0.57788	1.21185
	0.5783	0.000709781	0.57837	1.21209
	0.57879	0.000648545	0.57886	1.21307
	0.57928	0.000781512	0.57935	1.2137
	0.57977	0.000563651	0.57984	1.21637
	0.58026	0.000655952	0.58033	1.21317
	0.58075	0.000562486	0.58082	1.2122
	0.58124	0.000122323	0.5813	1.21424
	0.58173	0.000580727	0.58179	1.2146
	0.58222	0.000570368	0.58228	1.21133
	0.5827	0.000608217	0.58277	1.2104
	0.58319	0.000743568	0.58326	1.21406
	0.58368	0.000449101	0.58375	1.21546
	0.58417	0.000718326	0.58424	1.21732
	0.58466	0.000816301	0.58473	1.22045
	0.58515	0.000486923	0.58522	1.21652
	0.58564	0.000468899	0.58571	1.2162
	0.58613	0.000632944	0.5862	1.21491
	0.58662	0.000523838	0.58669	1.21596
	0.58711	0.000416154	0.58718	1.21403
	0.5876	0.00051723	0.58767	1.21269
	0.58808	0.000583192	0.58815	1.21354
	0.58857	0.000707411	0.58864	1.21144
	0.58906	0.000654991	0.58913	1.21199
	0.58955	0.000854814	0.58962	1.21223
	0.59004	0.000318883	0.59011	1.21148
	0.59053	0.000477363	0.5906	1.20968
	0.59102	0.000731949	0.59109	1.21028
	0.59151	0.000588284	0.59158	1.21054
	0.592	0.000579468	0.59207	1.2106
	0.59249	0.000890713	0.59256	1.20984
	0.59298	0.000603288	0.59305	1.20925
	0.59347	0.00070064	0.59354	1.20861
	0.59396	0.000667611	0.59403	1.21157
	0.59445	0.000504622	0.59452	1.2121
	0.59493	0.000564694	0.59501	1.21318
	0.59542	0.000539127	0.59549	1.21289
	0.59591	0.000559412	0.59598	1.21535
	0.5964	0.000618319	0.59647	1.21494
	0.59689	0.000479773	0.59696	1.21653
	0.59738	0.000674125	0.59745	1.21558
	0.59787	0.000621542	0.59794	1.21411
	0.59836	0.000535389	0.59843	1.21344
	0.59885	0.000545654	0.59892	1.21525
	0.59934	0.000587566	0.59941	1.2107
	0.59983	0.00062922	0.5999	1.21001
	0.60032	0.000674057	0.60039	1.21068
	0.60081	0.00027846	0.60088	1.20825
	0.60129	0.000436575	0.60137	1.20917
	0.60178	0.000338735	0.60186	1.2063
	0.60227	0.000425037	0.60234	1.20314
	0.60276	0.000601527	0.60283	1.20275
	0.60325	0.000624034	0.60332	1.20263
	0.60374	0.000616708	0.60381	1.20422
	0.60423	0.000761944	0.6043	1.20292
	0.60472	0.000608542	0.60479	1.20635
	0.60521	0.000670239	0.60528	1.20921
	0.6057	0.000426906	0.60577	1.20791
	0.60619	0.000651903	0.60626	1.20864
	0.60667	0.000779507	0.60675	1.20501
	0.60716	0.00066489	0.60724	1.20451
	0.60765	0.000502334	0.60773	1.20782
	0.60814	0.000701412	0.60821	1.20872
	0.60863	0.000657794	0.60871	1.20956
	0.60912	0.000617114	0.60919	1.21058
	0.60961	0.000561904	0.60968	1.2113
	0.6101	0.00056598	0.61017	1.21133
	0.61059	0.00060991	0.61066	1.20994
	0.61108	0.000494994	0.61115	1.20807
	0.61157	0.00053696	0.61164	1.20656
	0.61206	0.000837643	0.61213	1.20919
	0.61255	0.000945056	0.61262	1.21106
	0.61304	0.000710525	0.61311	1.21275
	0.61352	0.000655708	0.6136	1.21106
	0.61401	0.000504202	0.61409	1.20994
	0.6145	0.000557828	0.61458	1.21029
	0.61499	0.000425646	0.61506	1.21039
	0.61548	0.000555634	0.61555	1.20759
	0.61597	0.000446514	0.61604	1.20396
	0.61646	0.00048064	0.61653	1.20382
	0.61695	0.000675737	0.61702	1.20528
	0.61744	0.000712327	0.61751	1.20639
	0.61793	0.000698189	0.618	1.20824
	0.61842	0.000658064	0.61849	1.20642
	0.61891	0.00068156	0.61898	1.20865
	0.6194	0.00066451	0.61947	1.20938
	0.61988	0.000670807	0.61996	1.20687
	0.62037	0.00058632	0.62045	1.20237
	0.62086	0.000587011	0.62094	1.20277
	0.62135	0.000676454	0.62143	1.20497
	0.62184	0.000583463	0.62192	1.2096
	0.62233	0.000491053	0.6224	1.21465
	0.62282	0.000523811	0.62289	1.21584
	0.62331	0.00068615	0.62338	1.21715
	0.6238	0.000205484	0.62387	1.21763
	0.62429	0.000544015	0.62436	1.21486
	0.62478	0.000543257	0.62485	1.21199
	0.62526	0.000466353	0.62534	1.20895
	0.62575	0.000835286	0.62583	1.20845
	0.62624	0.00082081	0.62632	1.20834
	0.62673	0.000591777	0.62681	1.21168
	0.62722	0.000731407	0.6273	1.21327
	0.62771	0.000479963	0.62779	1.21002
	0.6282	0.000642857	0.62828	1.20757
	0.62869	0.000760414	0.62877	1.20672
	0.62918	0.000603843	0.62925	1.2073
	0.62967	0.000360808	0.62974	1.20744
	0.63016	0.000648639	0.63023	1.207
	0.63065	0.000722402	0.63072	1.20946
	0.63114	0.000903767	0.63121	1.21243
	0.63162	0.000729958	0.6317	1.2167
	0.63211	0.000584614	0.63219	1.21965
	0.6326	0.000803612	0.63268	1.21881
	0.63309	0.000471553	0.63317	1.22045
	0.63358	0.000670794	0.63366	1.22271
	0.63407	0.000439459	0.63415	1.21995
	0.63456	0.000751016	0.63464	1.21666
	0.63505	0.00060039	0.63513	1.21417
	0.63554	0.000729674	0.63561	1.21154
	0.63603	0.000789393	0.6361	1.21101
	0.63652	0.00071555	0.63659	1.21007
	0.63701	0.000584004	0.63708	1.21014
	0.6375	0.000708223	0.63757	1.20809
	0.63799	0.000743784	0.63806	1.21138
	0.63847	0.000579414	0.63855	1.21356
	0.63896	0.000532816	0.63904	1.20985
	0.63945	0.000673678	0.63953	1.20997
	0.63994	0.000949268	0.64002	1.21164
	0.64043	0.000735023	0.64051	1.20925
	0.64092	0.000482522	0.641	1.21054
	0.64141	0.000581811	0.64149	1.20814
	0.6419	0.000690267	0.64197	1.20662
	0.64239	0.000592454	0.64246	1.20545
	0.64288	0.000701899	0.64295	1.20654
	0.64337	0.000580389	0.64344	1.20875
	0.64385	0.000563272	0.64393	1.20646
	0.64434	0.000806347	0.64442	1.21126
	0.64483	0.000831522	0.64491	1.21157
	0.64532	0.000454355	0.6454	1.20999
	0.64581	0.00055344	0.64589	1.20972
	0.6463	0.000743337	0.64638	1.20988
	0.64679	0.000648748	0.64687	1.21312
	0.64728	0.000610397	0.64736	1.21381
	0.64777	0.000699028	0.64785	1.21402
	0.64826	0.000606281	0.64833	1.21447
	0.64875	0.000550001	0.64882	1.21234
	0.64924	0.000466001	0.64931	1.21227
	0.64973	0.000534861	0.6498	1.20735
	0.65021	0.000626634	0.65029	1.20418
	0.6507	0.000578561	0.65078	1.20098
	0.65119	0.000726451	0.65127	1.20037
	0.65168	0.000589719	0.65176	1.20316
	0.65217	0.000790138	0.65225	1.20345
	0.65266	0.000697444	0.65274	1.21054
	0.65315	0.000619254	0.65323	1.21386
	0.65364	0.000636817	0.65372	1.2175
	0.65413	0.000705231	0.65421	1.21688
	0.65462	0.00052354	0.6547	1.21604
	0.65511	0.000635057	0.65519	1.21572
	0.6556	0.000540494	0.65567	1.21381
	0.65609	0.000578601	0.65616	1.21273
	0.65658	0.000474735	0.65665	1.21147
	0.65706	0.000556745	0.65714	1.20947
	0.65755	0.000762458	0.65763	1.21158
	0.65804	0.000616112	0.65812	1.21108
	0.65853	0.000539045	0.65861	1.20959
	0.65902	0.000637792	0.6591	1.20746
	0.65951	0.000610438	0.65959	1.20747
	0.66	0.000649249	0.66008	1.20904
	0.66049	0.000518205	0.66057	1.21233
	0.66098	0.000788675	0.66106	1.21547
	0.66147	0.000616112	0.66155	1.21647
	0.66196	0.000707655	0.66204	1.21626
	0.66244	0.000617547	0.66252	1.2163
	0.66294	0.000597749	0.66301	1.21492
	0.66342	0.000487519	0.6635	1.21404
	0.66391	0.000777111	0.66399	1.21119
	0.6644	0.000720641	0.66448	1.209
	0.66489	0.000549202	0.66497	1.20704
	0.66538	0.000804194	0.66546	1.20774
	0.66587	0.000626864	0.66595	1.20573
	0.66636	0.000678418	0.66644	1.20605
	0.66685	0.000325098	0.66693	1.20291
	0.66734	0.00047418	0.66742	1.20253
	0.66783	0.000593822	0.66791	1.20481
	0.66832	0.000577139	0.66839	1.20728
	0.6688	0.000825699	0.66888	1.20665
	0.66929	0.000656561	0.66937	1.20989
	0.66978	0.000645335	0.66986	1.21034
	0.67027	0.000672175	0.67035	1.21197
	0.67076	0.000698487	0.67084	1.21129
	0.67125	0.000502401	0.67133	1.21416
	0.67174	0.000661748	0.67182	1.21054
	0.67223	0.000590789	0.67231	1.21286
	0.67272	0.000567781	0.6728	1.21408
	0.67321	0.000770055	0.67329	1.21291
	0.6737	0.00069066	0.67378	1.21146
	0.67419	0.000714872	0.67427	1.21224
	0.67468	0.000480599	0.67476	1.21102
	0.67517	0.000583991	0.67524	1.21134
	0.67565	0.000689495	0.67573	1.21179
	0.67614	0.000583544	0.67622	1.215
	0.67663	0.000495996	0.67671	1.21262
	0.67712	0.000798493	0.6772	1.21395
	0.67761	0.000841895	0.67769	1.21217
	0.6781	0.000591249	0.67818	1.21103
	0.67859	0.00102	0.67867	1.20974
	0.67908	0.000827581	0.67916	1.21127
	0.67957	0.000686881	0.67965	1.2099
	0.68006	0.000651294	0.68014	1.20985
	0.68055	0.000712069	0.68063	1.21322
	0.68103	0.000584695	0.68112	1.2156
	0.68153	0.000653528	0.68161	1.21706
	0.68201	0.000747264	0.6821	1.21936
	0.6825	0.000750095	0.68258	1.21772
	0.68299	0.0004447	0.68307	1.21666
	0.68348	0.000697986	0.68356	1.21514
	0.68397	0.000670388	0.68405	1.21142
	0.68446	0.000777111	0.68454	1.21032
	0.68495	0.000644645	0.68503	1.21154
	0.68544	0.000823803	0.68552	1.21185
	0.68593	0.000635192	0.68601	1.21045
	0.68642	0.000718854	0.6865	1.21403
	0.68691	0.000772574	0.68699	1.21399
	0.68739	0.000679352	0.68748	1.21204
	0.68788	0.00054973	0.68797	1.21216
	0.68837	0.00074522	0.68846	1.21025
	0.68886	0.000280519	0.68895	1.209
	0.68935	0.00064891	0.68943	1.21081
	0.68984	0.000818752	0.68992	1.21071
	0.69033	0.000812658	0.69041	1.2101
	0.69082	0.000762729	0.6909	1.20917
	0.69131	0.000674586	0.69139	1.21157
	0.6918	0.000671579	0.69188	1.20834
	0.69229	0.00077688	0.69237	1.20812
	0.69278	0.000385603	0.69286	1.21088
	0.69327	0.000624995	0.69335	1.20935
	0.69376	0.000258012	0.69384	1.21003
	0.69424	0.00064585	0.69433	1.2058
	0.69473	0.000582853	0.69482	1.20551
	0.69522	0.000683496	0.6953	1.20813
	0.69571	0.000528388	0.69579	1.20666
	0.6962	0.00096457	0.69628	1.20925
	0.69669	0.000427488	0.69677	1.20851
	0.69718	0.000777882	0.69726	1.21069
	0.69767	0.000583205	0.69775	1.2174
	0.69816	0.000703443	0.69824	1.22103
	0.69865	0.000712286	0.69873	1.22384
	0.69914	0.000702143	0.69922	1.22086
	0.69963	0.00045315	0.69971	1.22162
	0.70012	0.000649479	0.7002	1.21982
	0.7006	0.000393146	0.70069	1.21399
	0.70109	0.000870035	0.70118	1.20973
	0.70158	0.000753196	0.70167	1.20492
	0.70207	0.000438971	0.70215	1.20689
	0.70256	0.000714236	0.70264	1.20864
	0.70305	0.000711717	0.70313	1.21163
	0.70354	0.00066776	0.70362	1.21567
	0.70403	0.000525761	0.70411	1.21438
	0.70452	0.0006855	0.7046	1.2157
	0.70501	0.000853839	0.70509	1.21309
	0.7055	0.000638321	0.70558	1.21503
	0.70598	0.000563529	0.70607	1.21255
	0.70647	0.000795094	0.70656	1.21409
	0.70696	0.000644631	0.70705	1.21744
	0.70745	0.000651036	0.70754	1.21888
	0.70794	0.000796462	0.70803	1.22095
	0.70843	0.000559995	0.70852	1.22355
	0.70892	0.000574579	0.70901	1.22144
	0.70941	0.000586916	0.70949	1.21908
	0.7099	0.00093425	0.70998	1.21639
	0.71039	0.000680761	0.71047	1.21659
	0.71088	0.000667977	0.71096	1.21189
	0.71137	0.000810572	0.71145	1.21192
	0.71186	0.000714927	0.71194	1.21039
	0.71235	0.000556677	0.71243	1.21389
	0.71283	0.000638469	0.71292	1.21413
	0.71332	0.000575365	0.71341	1.21512
	0.71381	0.000570408	0.7139	1.21467
	0.7143	0.000774321	0.71439	1.21218
	0.71479	0.000720411	0.71488	1.21342
	0.71528	0.000604642	0.71537	1.21243
	0.71577	0.00101	0.71585	1.2127
	0.71626	0.000679406	0.71634	1.21427
	0.71675	0.000882114	0.71683	1.21337
	0.71724	0.000559792	0.71732	1.21364
	0.71773	0.000327793	0.71781	1.21488
	0.71822	0.000646947	0.7183	1.21476
	0.71871	0.000708318	0.71879	1.21343
	0.71919	0.000645633	0.71928	1.21141
	0.71968	0.000709767	0.71977	1.21004
	0.72017	0.000627365	0.72026	1.2086
	0.72066	0.000800023	0.72075	1.20718
	0.72115	0.000669981	0.72124	1.20718
	0.72164	0.000627799	0.72173	1.2033
	0.72213	0.000679786	0.72222	1.20218
	0.72262	0.000926396	0.7227	1.20731
	0.72311	0.000464186	0.72319	1.21018
	0.7236	0.000736797	0.72368	1.21275
	0.72409	0.000642505	0.72417	1.21085
	0.72457	0.000790287	0.72466	1.21069
	0.72506	0.000756635	0.72515	1.2143
	0.72555	0.000631672	0.72564	1.21269
	0.72604	0.000435302	0.72613	1.21244
	0.72653	0.000594743	0.72662	1.20895
	0.72702	0.000803829	0.72711	1.20656
	0.72751	0.000578412	0.7276	1.20813
	0.728	0.000843885	0.72809	1.20887
	0.72849	0.00059951	0.72857	1.20878
	0.72898	0.000490187	0.72906	1.20818
	0.72947	0.000681993	0.72955	1.21255
	0.72996	0.000679731	0.73004	1.21581
	0.73045	0.000743865	0.73053	1.21404
	0.73094	0.00058028	0.73102	1.21726
	0.73142	0.000729389	0.73151	1.21727
	0.73191	0.000759411	0.732	1.21505
	0.7324	0.000563786	0.73249	1.2156
	0.73289	0.000412023	0.73298	1.21563
	0.73338	0.000784369	0.73347	1.21525
	0.73387	0.000585792	0.73396	1.21425
	0.73436	0.000723864	0.73445	1.21247
	0.73485	0.00069804	0.73494	1.21156
	0.73534	0.000528212	0.73543	1.21009
	0.73583	0.000839728	0.73591	1.21543
	0.73632	0.000757367	0.7364	1.21559
	0.73681	0.000561701	0.73689	1.21651
	0.7373	0.000740764	0.73738	1.21856
	0.73778	0.000706774	0.73787	1.21995
	0.73827	0.000723309	0.73836	1.22157
	0.73876	0.000769798	0.73885	1.21875
	0.73925	0.000833715	0.73934	1.21706
	0.73974	0.000554957	0.73983	1.21647
	0.74023	0.000656169	0.74032	1.21454
	0.74072	0.000693287	0.74081	1.21496
	0.74121	0.000756568	0.7413	1.21106
	0.7417	0.000910497	0.74179	1.21207
	0.74219	0.00102	0.74228	1.21321
	0.74268	0.00084157	0.74276	1.21559
	0.74316	0.000795893	0.74325	1.21637
	0.74365	0.000829802	0.74374	1.21519
	0.74414	0.000717662	0.74423	1.21694
	0.74463	0.000685798	0.74472	1.21579
	0.74512	0.000635964	0.74521	1.21589
	0.74561	0.000554984	0.7457	1.21372
	0.7461	0.000645877	0.74619	1.21099
	0.74659	0.000855585	0.74668	1.20917
	0.74708	0.000537488	0.74717	1.20783
	0.74757	0.000707912	0.74766	1.20693
	0.74806	0.000627731	0.74815	1.20503
	0.74855	0.000733249	0.74864	1.20705
	0.74904	0.000768579	0.74913	1.21008
	0.74953	0.000630426	0.74961	1.20963
	0.75001	0.000637887	0.7501	1.21246
	0.7505	0.000518665	0.75059	1.21284
	0.75099	0.000619687	0.75108	1.21533
	0.75148	0.000759736	0.75157	1.21466
	0.75197	0.0006478	0.75206	1.21578
	0.75246	0.000681519	0.75255	1.2162
	0.75295	0.000674721	0.75304	1.21803
	0.75344	0.000788878	0.75353	1.21898
	0.75393	0.000949051	0.75402	1.21576
	0.75442	0.000677578	0.75451	1.21357
	0.75491	0.00047181	0.755	1.21489
	0.7554	0.000723377	0.75548	1.21369
	0.75589	0.000820851	0.75597	1.21697
	0.75637	0.000780239	0.75646	1.21432
	0.75686	0.000688466	0.75695	1.21558
	0.75735	0.000571099	0.75744	1.21298
	0.75784	0.000691513	0.75793	1.21321
	0.75833	0.000815651	0.75842	1.21195
	0.75882	0.000655045	0.75891	1.20913
	0.75931	0.000955456	0.7594	1.21
	0.7598	0.000797681	0.75989	1.21208
	0.76029	0.00056812	0.76038	1.21138
	0.76078	0.000709984	0.76087	1.21579
	0.76127	0.000756893	0.76136	1.21634
	0.76175	0.000898567	0.76185	1.21514
	0.76224	0.000579292	0.76233	1.21397
	0.76273	0.000782365	0.76282	1.2127
	0.76322	0.000536391	0.76331	1.21284
	0.76371	0.000950324	0.7638	1.21064
	0.7642	0.000620784	0.76429	1.20967
	0.76469	0.000817722	0.76478	1.20848
	0.76518	0.000767157	0.76527	1.20706
	0.76567	0.000613119	0.76576	1.20996
	0.76616	0.000702888	0.76625	1.21293
	0.76665	0.000789244	0.76674	1.21135
	0.76714	0.000687369	0.76723	1.21251
	0.76763	0.000746317	0.76772	1.21024
	0.76811	0.000742565	0.76821	1.21145
	0.7686	0.000766169	0.7687	1.21163
	0.76909	0.000747549	0.76919	1.21052
	0.76958	0.000766724	0.76967	1.20948
	0.77007	0.000947575	0.77016	1.20919
	0.77056	0.000871335	0.77065	1.21244
	0.77105	0.000677429	0.77114	1.21856
	0.77154	0.000629559	0.77163	1.21951
	0.77203	0.000696442	0.77212	1.21742
	0.77252	0.000804695	0.77261	1.21499
	0.77301	0.000880651	0.7731	1.21319
	0.7735	0.000645985	0.77359	1.21402
	0.77399	0.000521224	0.77408	1.21459
	0.77448	0.000957907	0.77457	1.21428
	0.77496	0.000666555	0.77506	1.21579
	0.77545	0.000796733	0.77555	1.21729
	0.77594	0.000967982	0.77604	1.21942
	0.77643	0.000879595	0.77652	1.21562
	0.77692	0.000872486	0.77701	1.21292
	0.77741	0.000775093	0.7775	1.21223
	0.7779	0.000713667	0.77799	1.21269
	0.77839	0.000611467	0.77848	1.21402
	0.77888	0.000781837	0.77897	1.21698
	0.77937	0.000847284	0.77946	1.21485
	0.77986	0.000686584	0.77995	1.21605
	0.78034	0.000801445	0.78044	1.21567
	0.78083	0.000521401	0.78093	1.21401
	0.78132	0.000866541	0.78142	1.21077
	0.78181	0.000899109	0.78191	1.21063
	0.7823	0.000895358	0.78239	1.2114
	0.78279	0.000863196	0.78288	1.21178
	0.78328	0.000854665	0.78337	1.21202
	0.78377	0.000776772	0.78386	1.21221
	0.78426	0.00119	0.78435	1.21004
	0.78475	0.000704675	0.78484	1.21206
	0.78524	0.000779115	0.78533	1.21372
	0.78573	0.000924689	0.78582	1.21428
	0.78622	0.000723214	0.78631	1.21459
	0.7867	0.000906516	0.7868	1.21672
	0.78719	0.000804749	0.78729	1.21605
	0.78768	0.000846174	0.78778	1.21702
	0.78817	0.000785926	0.78827	1.21659
	0.78866	0.000961306	0.78876	1.21704
	0.78915	0.00083381	0.78924	1.21695
	0.78964	0.00106	0.78973	1.21659
	0.79013	0.000774294	0.79022	1.21547
	0.79062	0.000912055	0.79071	1.21442
	0.79111	0.000990408	0.7912	1.21351
	0.7916	0.00074071	0.79169	1.21394
	0.79209	0.000900206	0.79218	1.21255
	0.79258	0.000711582	0.79267	1.21146
	0.79307	0.000739667	0.79316	1.20947
	0.79355	0.00118	0.79365	1.21189
	0.79404	0.00101	0.79414	1.21319
	0.79453	0.0007578	0.79463	1.21366
	0.79502	0.000902792	0.79512	1.21474
	0.79551	0.000763758	0.79561	1.21418
	0.796	0.000895019	0.7961	1.21257
	0.79649	0.000842815	0.79658	1.21234
	0.79698	0.000853148	0.79707	1.21468
	0.79747	0.00102	0.79756	1.21465
	0.79796	0.00108	0.79805	1.21731
	0.79845	0.000808907	0.79854	1.22038
	0.79893	0.00057397	0.79903	1.22226
	0.79943	0.00108	0.79952	1.22063
	0.79991	0.00092603	0.80001	1.21853
	0.8004	0.000917201	0.8005	1.21483
	0.80089	0.000856384	0.80099	1.21296
	0.80138	0.000870197	0.80148	1.21185
	0.80187	0.000998181	0.80197	1.2132
	0.80236	0.00107	0.80246	1.21212
	0.80285	0.00083163	0.80294	1.21247
	0.80334	0.000798886	0.80343	1.21143
	0.80383	0.00114	0.80392	1.20971
	0.80432	0.000912962	0.80441	1.20753
	0.80481	0.00101	0.8049	1.20622
	0.80529	0.00102	0.80539	1.20897
	0.80578	0.00109	0.80588	1.21438
	0.80627	0.000979493	0.80637	1.2174
	0.80676	0.00081519	0.80686	1.21726
	0.80725	0.00113	0.80735	1.21585
	0.80774	0.000803463	0.80784	1.21598
	0.80823	0.000971111	0.80833	1.21177
	0.80872	0.000790124	0.80882	1.20985
	0.80921	0.00081347	0.80931	1.20648
	0.8097	0.000855667	0.80979	1.20562
	0.81019	0.000872486	0.81028	1.20629
	0.81068	0.000808352	0.81077	1.20709
	0.81117	0.00115	0.81126	1.20772
	0.81166	0.000950134	0.81175	1.20793
	0.81214	0.000759425	0.81224	1.20875
	0.81263	0.000926436	0.81273	1.21208
	0.81312	0.000849641	0.81322	1.21222
	0.81361	0.00116	0.81371	1.21272
	0.8141	0.000961848	0.8142	1.2128
	0.81459	0.00111	0.81469	1.2123
	0.81508	0.000993996	0.81518	1.21121
	0.81557	0.00108	0.81566	1.21035
	0.81606	0.00101	0.81615	1.20996
	0.81655	0.000663549	0.81664	1.2122
	0.81704	0.000786603	0.81713	1.21293
	0.81752	0.00099401	0.81762	1.21772
	0.81802	0.000935469	0.81811	1.22058
	0.8185	0.000908168	0.8186	1.21802
	0.81899	0.000933816	0.81909	1.21624
	0.81948	0.000930417	0.81958	1.21166
	0.81997	0.000776731	0.82007	1.20981
	0.82046	0.000981226	0.82056	1.20792
	0.82095	0.00080892	0.82105	1.20559
	0.82144	0.000889535	0.82154	1.20864
	0.82193	0.000780659	0.82203	1.21099
	0.82242	0.000927506	0.82252	1.21587
	0.82291	0.000890875	0.823	1.21715
	0.8234	0.000954197	0.82349	1.21375
	0.82388	0.000611129	0.82398	1.21311
	0.82437	0.000870644	0.82447	1.20914
	0.82486	0.00106	0.82496	1.20508
	0.82535	0.00103	0.82545	1.20219
	0.82584	0.000721264	0.82594	1.2
	0.82633	0.00106	0.82643	1.20496
	0.82682	0.000772168	0.82692	1.20653
	0.82731	0.000994172	0.82741	1.20932
	0.8278	0.000972695	0.8279	1.2108
	0.82829	0.000957813	0.82839	1.21352
	0.82878	0.00086325	0.82888	1.21494
	0.82927	0.00090982	0.82937	1.2116
	0.82976	0.000926152	0.82985	1.21008
	0.83025	0.00114	0.83034	1.21068
	0.83073	0.00097562	0.83083	1.21261
	0.83122	0.000800335	0.83132	1.21452
	0.83171	0.00113	0.83181	1.21492
	0.8322	0.000686218	0.8323	1.21963
	0.83269	0.00116	0.83279	1.22167
	0.83318	0.00114	0.83328	1.22262
	0.83367	0.000964245	0.83377	1.2199
	0.83416	0.000807823	0.83426	1.22023
	0.83465	0.000688263	0.83475	1.21915
	0.83514	0.00078441	0.83524	1.21628
	0.83563	0.000720235	0.83573	1.21479
	0.83612	0.00070565	0.83622	1.20886
	0.83661	0.00083465	0.8367	1.20889
	0.83709	0.000956391	0.83719	1.21114
	0.83758	0.000837521	0.83768	1.21028
	0.83807	0.00108	0.83817	1.21234
	0.83856	0.000812685	0.83866	1.21486
	0.83905	0.000969323	0.83915	1.21788
	0.83954	0.000882168	0.83964	1.21811
	0.84003	0.00109	0.84013	1.21607
	0.84052	0.000881247	0.84062	1.21647
	0.84101	0.000704093	0.84111	1.21429
	0.8415	0.000895818	0.8416	1.21509
	0.84199	0.000971111	0.84209	1.21586
	0.84247	0.000971747	0.84257	1.21626
	0.84296	0.000789312	0.84306	1.21606
	0.84345	0.000856994	0.84355	1.21712
	0.84394	0.000678188	0.84404	1.21716
	0.84443	0.000818725	0.84453	1.21644
	0.84492	0.000916957	0.84502	1.21456
	0.84541	0.000889738	0.84551	1.21204
	0.8459	0.000764611	0.846	1.20962
	0.84639	0.000797152	0.84649	1.20943
	0.84688	0.00087816	0.84698	1.20956
	0.84737	0.00096304	0.84747	1.20882
	0.84786	0.000934927	0.84796	1.20587
	0.84835	0.000759872	0.84845	1.20837
	0.84884	0.000920397	0.84894	1.21265
	0.84932	0.000952396	0.84942	1.21022
	0.84981	0.000769067	0.84991	1.21307
	0.8503	0.000528849	0.8504	1.21058
	0.85079	0.000843059	0.85089	1.20826
	0.85128	0.000968253	0.85138	1.21091
	0.85177	0.000820905	0.85187	1.21049
	0.85226	0.000922997	0.85236	1.21164
	0.85275	0.000799428	0.85285	1.21057
	0.85324	0.000863927	0.85334	1.2121
	0.85373	0.000804587	0.85383	1.2139
	0.85422	0.000882236	0.85432	1.2097
	0.85471	0.000942118	0.85481	1.21171
	0.8552	0.000692271	0.8553	1.2073
	0.85568	0.000795676	0.85579	1.20545
	0.85617	0.000906462	0.85628	1.20605
	0.85666	0.000779562	0.85676	1.20682
	0.85715	0.000913125	0.85725	1.20803
	0.85764	0.000888316	0.85774	1.20833
	0.85813	0.00051291	0.85823	1.21087
	0.85862	0.000607987	0.85872	1.21137
	0.85911	0.000648341	0.85921	1.21033
	0.8596	0.000633662	0.8597	1.20907
	0.86009	0.000707411	0.86019	1.20647
	0.86058	0.000910511	0.86068	1.20705
	0.86106	0.000784843	0.86117	1.20636
	0.86155	0.000782229	0.86166	1.2089
	0.86204	0.000585074	0.86215	1.21022
	0.86253	0.000718623	0.86264	1.21249
	0.86302	0.000513343	0.86312	1.21654
	0.86351	0.000854529	0.86361	1.21737
	0.864	0.000640839	0.8641	1.21862
	0.86449	0.000698731	0.86459	1.21791
	0.86498	0.000365764	0.86508	1.21742
	0.86547	0.000872729	0.86557	1.21721
	0.86596	0.000788662	0.86606	1.21433
	0.86645	0.000741035	0.86655	1.2144
	0.86694	0.000817804	0.86704	1.21415
	0.86743	0.00103	0.86753	1.2161
	0.86791	0.000788188	0.86802	1.21714
	0.8684	0.000690023	0.86851	1.21854
	0.86889	0.000840595	0.869	1.21746
	0.86938	0.000686177	0.86948	1.21719
	0.86987	0.000607526	0.86997	1.21713
	0.87036	0.000933112	0.87046	1.21682
	0.87085	0.000769541	0.87095	1.21547
	0.87134	0.000871646	0.87144	1.21243
	0.87183	0.000771098	0.87193	1.21197
	0.87232	0.000841272	0.87242	1.21496
	0.87281	0.000493802	0.87291	1.21543
	0.8733	0.00081041	0.8734	1.21637
	0.87379	0.000883576	0.87389	1.21494
	0.87427	0.000615679	0.87438	1.21636
	0.87476	0.000846242	0.87487	1.21626
	0.87525	0.000797383	0.87536	1.21478
	0.87574	0.000704554	0.87584	1.21453
	0.87623	0.00062142	0.87633	1.21069
	0.87672	0.000796733	0.87682	1.21111
	0.87721	0.000838022	0.87731	1.20992
	0.8777	0.000726803	0.8778	1.20965
	0.87819	0.000820675	0.87829	1.20687
	0.87868	0.000495265	0.87878	1.20942
	0.87917	0.000553454	0.87927	1.21384
	0.87965	0.000769175	0.87976	1.21348
	0.88014	0.000840297	0.88025	1.2138
	0.88063	0.000776027	0.88074	1.21558
	0.88112	0.00080934	0.88123	1.21394
	0.88161	0.000683577	0.88172	1.21389
	0.8821	0.000795284	0.88221	1.21064
	0.88259	0.000658376	0.8827	1.21163
	0.88308	0.000735876	0.88319	1.21241
	0.88357	0.000595826	0.88367	1.21519
	0.88406	0.000887016	0.88416	1.21649
	0.88455	0.000677416	0.88465	1.21517
	0.88504	0.000602177	0.88514	1.21625
	0.88553	0.000712178	0.88563	1.21295
	0.88602	0.000788567	0.88612	1.21195
	0.8865	0.000609842	0.88661	1.21402
	0.88699	0.000414962	0.8871	1.21329
	0.88748	0.000665702	0.88759	1.21396
	0.88797	0.000636574	0.88808	1.21782
	0.88846	0.000770556	0.88857	1.21918
	0.88895	0.000678932	0.88906	1.21882
	0.88944	0.000774944	0.88955	1.21898
	0.88993	0.000749147	0.89003	1.21881
	0.89042	0.000729768	0.89052	1.21775
	0.89091	0.000641056	0.89101	1.21845
	0.8914	0.000636966	0.8915	1.21762
	0.89189	0.000710553	0.89199	1.21601
	0.89238	0.000705217	0.89248	1.21559
	0.89286	0.000817817	0.89297	1.21678
	0.89335	0.000798371	0.89346	1.21783
	0.89384	0.000493829	0.89395	1.21581
	0.89433	0.000700857	0.89444	1.21542
	0.89482	0.000567673	0.89493	1.217
	0.89531	0.000804709	0.89542	1.21998
	0.8958	0.000840297	0.89591	1.22099
	0.89629	0.000525666	0.8964	1.21751
	0.89678	0.000541916	0.89688	1.21658
	0.89727	0.000744732	0.89737	1.21342
	0.89776	0.000739803	0.89786	1.20957
	0.89824	0.000526425	0.89835	1.20935
	0.89873	0.000399741	0.89884	1.20482
	0.89922	0.000772655	0.89933	1.20292
	0.89971	0.000674978	0.89982	1.20744
	0.9002	0.000657753	0.90031	1.21379
	0.90069	0.000694668	0.9008	1.21689
	0.90118	0.000665187	0.90129	1.2141
	0.90167	0.000802488	0.90178	1.21448
	0.90216	0.000642221	0.90227	1.21382
	0.90265	0.00102	0.90275	1.21495
	0.90314	0.000632592	0.90324	1.21602
	0.90363	0.000877198	0.90373	1.21387
	0.90412	0.000834257	0.90422	1.21314
	0.9046	0.000978653	0.90471	1.21395
	0.90509	0.000806551	0.9052	1.21432
	0.90558	0.000873501	0.90569	1.21285
	0.90607	0.000686719	0.90618	1.21099
	0.90656	0.000786102	0.90667	1.2106
	0.90705	0.000512829	0.90716	1.20935
	0.90754	0.000580768	0.90765	1.21171
	0.90803	0.000641638	0.90814	1.21323
	0.90852	0.00085197	0.90863	1.21358
	0.90901	0.000521306	0.90912	1.21144
	0.9095	0.000877347	0.90961	1.21025
	0.90999	0.000726857	0.91009	1.2102
	0.91048	0.000785953	0.91058	1.20909
	0.91097	0.000632132	0.91107	1.21211
	0.91145	0.000496118	0.91156	1.21217
	0.91194	0.000701317	0.91205	1.21265
	0.91243	0.000837561	0.91254	1.21335
	0.91292	0.000524989	0.91303	1.21395
	0.91341	0.000658863	0.91352	1.21769
	0.9139	0.000570706	0.91401	1.21813
	0.91439	0.000846079	0.9145	1.22203
	0.91488	0.0005989	0.91499	1.22348
	0.91537	0.000604033	0.91548	1.22274
	0.91586	0.000809841	0.91597	1.22755
	0.91635	0.000708156	0.91646	1.22652
	0.91683	0.00069219	0.91694	1.22301
	0.91732	0.000696808	0.91743	1.21548
	0.91781	0.000683185	0.91792	1.21616
	0.9183	0.000825076	0.91841	1.21629
	0.91879	0.00103	0.9189	1.21447
	0.91928	0.000733953	0.91939	1.21772
	0.91977	0.000694181	0.91988	1.21665
	0.92026	0.000962403	0.92037	1.2149
	0.92075	0.000674301	0.92086	1.21841
	0.92124	0.000774145	0.92135	1.2164
	0.92173	0.000848544	0.92184	1.21307
	0.92222	0.000556758	0.92233	1.21354
	0.92271	0.00082318	0.92282	1.21656
	0.92319	0.000864171	0.92331	1.21901
	0.92368	0.000699177	0.92379	1.22193
	0.92417	0.000677781	0.92428	1.22308
	0.92466	0.000911608	0.92477	1.22279
	0.92515	0.000612523	0.92526	1.22332
	0.92564	0.000586157	0.92575	1.22318
	0.92613	0.000604114	0.92624	1.2174
	0.92662	0.000681045	0.92673	1.21388
	0.92711	0.000834866	0.92722	1.21332
	0.9276	0.000795243	0.92771	1.21096
	0.92809	0.000671985	0.9282	1.21326
	0.92858	0.000827269	0.92869	1.21176
	0.92907	0.000803355	0.92918	1.21389
	0.92956	0.00050125	0.92966	1.21636
	0.93004	0.00065625	0.93015	1.22116
	0.93053	0.0006842	0.93064	1.21991
	0.93102	0.00068504	0.93113	1.21651
	0.93151	0.000824737	0.93162	1.21432
	0.932	0.000611508	0.93211	1.2106
	0.93249	0.000904972	0.9326	1.20885
	0.93298	0.000579996	0.93309	1.20722
	0.93347	0.000767401	0.93358	1.20638
	0.93396	0.000827743	0.93407	1.20903
	0.93445	0.000694682	0.93456	1.21017
	0.93494	0.000798127	0.93505	1.21485
	0.93542	0.000374472	0.93554	1.21308
	0.93591	0.000687058	0.93603	1.21108
	0.9364	0.000675831	0.93651	1.20982
	0.93689	0.000575568	0.937	1.20658
	0.93738	0.000812698	0.93749	1.20575
	0.93787	0.000804438	0.93798	1.20456
	0.93836	0.000706801	0.93847	1.20419
	0.93885	0.000833323	0.93896	1.2051
	0.93934	0.000785913	0.93945	1.20794
	0.93983	0.000554212	0.93994	1.20999
	0.94032	0.000582948	0.94043	1.21263
	0.94081	0.000796123	0.94092	1.21386
	0.9413	0.000566766	0.94141	1.21447
	0.94178	0.000700329	0.9419	1.21278
	0.94227	0.000752979	0.94239	1.2119
	0.94276	0.000773806	0.94288	1.20748
	0.94325	0.000721752	0.94337	1.20259
	0.94374	0.000579441	0.94385	1.2033
	0.94423	0.000808636	0.94434	1.20561
	0.94472	0.000798899	0.94483	1.2065
	0.94521	0.000834203	0.94532	1.20989
	0.9457	0.00064004	0.94581	1.21253
	0.94619	0.000637264	0.9463	1.21403
	0.94668	0.000702279	0.94679	1.21471
	0.94717	0.000630195	0.94728	1.21483
	0.94766	0.000762174	0.94777	1.21296
	0.94815	0.00095482	0.94826	1.21355
	0.94863	0.000697024	0.94875	1.21692
	0.94912	0.000789853	0.94924	1.21344
	0.94961	0.000588581	0.94973	1.20964
	0.9501	0.000675412	0.95021	1.20957
	0.95059	0.000756825	0.9507	1.20731
	0.95108	0.000754022	0.95119	1.20792
	0.95157	0.00075604	0.95168	1.20642
	0.95206	0.000548105	0.95217	1.2071
	0.95255	0.000539587	0.95266	1.20954
	0.95304	0.000876656	0.95315	1.21273
	0.95353	0.000633703	0.95364	1.21516
	0.95401	0.000793117	0.95413	1.21359
	0.95451	0.00103	0.95462	1.21534
	0.95499	0.000734061	0.95511	1.21512
	0.95548	0.000452039	0.9556	1.21421
	0.95597	0.000558505	0.95609	1.21605
	0.95646	0.000883482	0.95657	1.21567
	0.95695	0.000552154	0.95706	1.21647
	0.95744	0.00107	0.95755	1.21718
	0.95793	0.000585521	0.95804	1.21754
	0.95842	0.001	0.95853	1.21628
	0.95891	0.000801161	0.95902	1.21756
	0.9594	0.000798723	0.95951	1.21718
	0.95989	0.000597411	0.96	1.2148
	0.96037	0.000694357	0.96049	1.21487
	0.96086	0.000875722	0.96098	1.2179
	0.96135	0.000975566	0.96147	1.21967
	0.96184	0.000703822	0.96196	1.21876
	0.96233	0.000688615	0.96245	1.22187
	0.96282	0.000824263	0.96293	1.21997
	0.96331	0.000723404	0.96342	1.2166
	0.9638	0.000749336	0.96391	1.21695
	0.96429	0.000653894	0.9644	1.21658
	0.96478	0.000551044	0.96489	1.21707
	0.96527	0.000922292	0.96538	1.21537
	0.96576	0.000682101	0.96587	1.21613
	0.96625	0.000866067	0.96636	1.21163
	0.96674	0.000672392	0.96685	1.21102
	0.96722	0.000753751	0.96734	1.2127
	0.96771	0.000398996	0.96783	1.20945
	0.9682	0.000673624	0.96832	1.20817
	0.96869	0.000593037	0.96881	1.20964
	0.96918	0.000808189	0.9693	1.21208
	0.96967	0.000482062	0.96979	1.21389
	0.97016	0.00111	0.97027	1.21459
	0.97065	0.000582596	0.97076	1.21324
	0.97114	0.000669169	0.97125	1.21312
	0.97163	0.00066554	0.97174	1.21243
	0.97212	0.000991112	0.97223	1.21078
	0.97261	0.000516268	0.97272	1.21178
	0.9731	0.000908195	0.97321	1.21051
	0.97358	0.000672703	0.9737	1.21235
	0.97407	0.000807377	0.97419	1.2106
	0.97456	0.000748483	0.97468	1.20935
	0.97505	0.000624643	0.97517	1.21141
	0.97554	0.000654787	0.97566	1.21159
	0.97603	0.000961496	0.97615	1.21284
	0.97652	0.00061293	0.97664	1.21072
	0.97701	0.000741794	0.97712	1.21151
	0.9775	0.000602367	0.97761	1.21128
	0.97799	0.000888858	0.9781	1.21292
	0.97848	0.000910701	0.97859	1.21661
	0.97896	0.000847257	0.97908	1.21907
	0.97945	0.00101	0.97957	1.21903
	0.97994	0.000881058	0.98006	1.22055
	0.98043	0.00070691	0.98055	1.21762
	0.98092	0.000650061	0.98104	1.21544
	0.98141	0.000672378	0.98153	1.2108
	0.9819	0.000632186	0.98202	1.20669
	0.98239	0.000455641	0.98251	1.20242
	0.98288	0.000939816	0.98299	1.20291
	0.98337	0.000702522	0.98349	1.20471
	0.98386	0.001	0.98397	1.20924
	0.98435	0.000750988	0.98446	1.20862
	0.98484	0.000726898	0.98495	1.20969
	0.98533	0.000682169	0.98544	1.21147
	0.98581	0.000722347	0.98593	1.21228
	0.9863	0.000722293	0.98642	1.2115
	0.98679	0.000912881	0.98691	1.21212
	0.98728	0.000799901	0.9874	1.21183
	0.98777	0.000893976	0.98789	1.21021
	0.98826	0.000802501	0.98838	1.21036
	0.98875	0.000756175	0.98887	1.21164
	0.98924	0.00059691	0.98936	1.20901
	0.98973	0.000721833	0.98984	1.21035
	0.99022	0.000779359	0.99033	1.21221
	0.99071	0.000616789	0.99082	1.2094
	0.9912	0.00055581	0.99131	1.21256
	0.99169	0.000886718	0.9918	1.21403
	0.99217	0.000802136	0.99229	1.21539
	0.99266	0.000733235	0.99278	1.21327
	0.99315	0.000637021	0.99327	1.21262
	0.99364	0.00121	0.99376	1.21163
	0.99413	0.000516539	0.99425	1.20903
	0.99462	0.000870007	0.99474	1.21097
	0.99511	0.000798439	0.99523	1.21037
	0.9956	0.000690619	0.99572	1.21338
	0.99609	0.000724568	0.99621	1.21667
	0.99658	0.000957135	0.9967	1.21763
	0.99707	0.000796936	0.99718	1.21978
	0.99755	0.000502862	0.99767	1.21763
	0.99804	0.000639065	0.99816	1.21995
	0.99853	0.000829247	0.99865	1.21841
	0.99902	0.000761036	0.99914	1.21437
	0.99951	0.000599388	0.99963	1.21123
	1	0.000621637	1.00012	1.21131
	1.00049	0.000816883	1.00061	1.21048
	1.00098	0.000715969	1.0011	1.20994
	1.00147	0.000870861	1.00159	1.20933
	1.00196	0.000654313	1.00208	1.21203
	1.00245	0.000593375	1.00257	1.21271
	1.00294	0.00094358	1.00306	1.21624
	1.00343	0.000759628	1.00354	1.21801
	1.00391	0.000780306	1.00403	1.21531
	1.0044	0.000753602	1.00452	1.21622
	1.00489	0.000394162	1.00501	1.21627
	1.00538	0.000629369	1.0055	1.21301
	1.00587	0.000847406	1.00599	1.21372
	1.00636	0.00090527	1.00648	1.21126
	1.00685	0.00103	1.00697	1.20927
	1.00734	0.000844942	1.00746	1.20419
	1.00783	0.000891959	1.00795	1.20181
	1.00832	0.000740791	1.00844	1.20436
	1.00881	0.000673258	1.00893	1.20255
	1.0093	0.0011	1.00942	1.20732
	1.00979	0.000490904	1.00991	1.20768
	1.01027	0.000782351	1.01039	1.20911
	1.01076	0.000888194	1.01088	1.21039
	1.01125	0.000759872	1.01137	1.21104
	1.01174	0.000719206	1.01186	1.20931
	1.01223	0.000888397	1.01235	1.20817
	1.01272	0.000747332	1.01284	1.20636
	1.01321	0.000783827	1.01333	1.20924
	1.0137	0.000751381	1.01382	1.21017
	1.01419	0.00103	1.01431	1.21442
	1.01468	0.00065476	1.0148	1.2149
	1.01517	0.000779074	1.01529	1.21648
	1.01566	0.000732287	1.01578	1.21576
	1.01615	0.000785845	1.01627	1.21628
	1.01663	0.000516173	1.01675	1.21787
	1.01712	0.000878769	1.01724	1.21788
	1.01761	0.000580659	1.01773	1.21488
	1.0181	0.000735618	1.01822	1.21527
	1.01859	0.000550624	1.01871	1.21393
	1.01908	0.000861219	1.0192	1.21422
	1.01957	0.000896631	1.01969	1.21216
	1.02006	0.000940601	1.02018	1.21208
	1.02055	0.000800998	1.02067	1.21108
	1.02104	0.000752993	1.02116	1.2099
	1.02153	0.000795473	1.02165	1.21218
	1.02202	0.000865105	1.02214	1.21075
	1.0225	0.000629126	1.02263	1.2123
	1.02299	0.000704174	1.02312	1.21274
	1.02348	0.000753182	1.0236	1.21514
	1.02397	0.000651944	1.02409	1.21591
	1.02446	0.000494886	1.02458	1.21511
	1.02495	0.000729728	1.02507	1.21746
	1.02544	0.000768078	1.02556	1.21653
	1.02593	0.000702969	1.02605	1.21335
	1.02642	0.000836735	1.02654	1.21527
	1.02691	0.000767388	1.02703	1.21292
	1.0274	0.000838428	1.02752	1.21385
	1.02789	0.000675696	1.02801	1.2141
	1.02838	0.000721467	1.0285	1.21521
	1.02886	0.00071972	1.02899	1.21234
	1.02935	0.000764964	1.02948	1.21281
	1.02984	0.000783597	1.02997	1.21329
	1.03033	0.000565168	1.03045	1.21044
	1.03082	0.000903077	1.03094	1.21196
	1.03131	0.000806957	1.03143	1.21318
	1.0318	0.000762079	1.03192	1.212
	1.03229	0.000686204	1.03241	1.21283
	1.03278	0.000755241	1.0329	1.2162
	1.03327	0.000665756	1.03339	1.21713
	1.03376	0.000671444	1.03388	1.21608
	1.03425	0.000530975	1.03437	1.21742
	1.03474	0.000841069	1.03486	1.21996
	1.03522	0.000721562	1.03535	1.21858
	1.03571	0.000815217	1.03584	1.21823
	1.0362	0.000951895	1.03633	1.21566
	1.03669	0.000574024	1.03682	1.2123
	1.03718	0.000554781	1.0373	1.21494
	1.03767	0.000799428	1.03779	1.21703
	1.03816	0.000468466	1.03828	1.21811
	1.03865	0.000910836	1.03877	1.21715
	1.03914	0.000859689	1.03926	1.21907
	1.03963	0.000846851	1.03975	1.22326
	1.04012	0.00107	1.04024	1.22409
	1.04061	0.000903253	1.04073	1.22425
	1.04109	0.000860203	1.04122	1.22355
	1.04158	0.000481967	1.04171	1.22033
	1.04207	0.00098774	1.0422	1.22259
	1.04256	0.000868504	1.04269	1.21982
	1.04305	0.000709104	1.04318	1.21637
	1.04354	0.00070259	1.04366	1.21263
	1.04403	0.000955362	1.04415	1.20926
	1.04452	0.000693991	1.04464	1.20836
	1.04501	0.000637887	1.04513	1.21052
	1.0455	0.000842206	1.04562	1.21236
	1.04599	0.000710837	1.04611	1.21378
	1.04648	0.000803802	1.0466	1.21238
	1.04697	0.000675547	1.04709	1.21409
	1.04745	0.000733127	1.04758	1.21228
	1.04794	0.000553386	1.04807	1.20978
	1.04843	0.000818494	1.04856	1.20968
	1.04892	0.000740751	1.04905	1.2078
	1.04941	0.000710255	1.04954	1.21083
	1.0499	0.00088252	1.05003	1.21592
	1.05039	0.000712733	1.05051	1.22026
	1.05088	0.000579075	1.051	1.22124
	1.05137	0.000841461	1.05149	1.22119
	1.05186	0.000635098	1.05198	1.22165
	1.05235	0.000847474	1.05247	1.21848
	1.05284	0.00089032	1.05296	1.2169
	1.05333	0.00062727	1.05345	1.21491
	1.05381	0.000680205	1.05394	1.21119
	1.0543	0.000846214	1.05443	1.21128
	1.05479	0.000830276	1.05492	1.2092
	1.05528	0.00114	1.05541	1.20937
	1.05577	0.000674748	1.0559	1.20979
	1.05626	0.000830831	1.05639	1.21365
	1.05675	0.000699245	1.05688	1.2152
	1.05724	0.000556975	1.05736	1.21783
	1.05773	0.000948712	1.05785	1.22085
	1.05822	0.000967238	1.05834	1.22245
	1.05871	0.000938136	1.05883	1.2203
	1.0592	0.00106	1.05932	1.21846
	1.05968	0.000964746	1.05981	1.21506
	1.06017	0.00112	1.0603	1.21413
	1.06066	0.000946911	1.06079	1.21193
	1.06115	0.000610844	1.06128	1.21293
	1.06164	0.000789393	1.06177	1.21155
	1.06213	0.000586929	1.06226	1.2127
	1.06262	0.0007253	1.06275	1.21122
	1.06311	0.00090156	1.06324	1.21281
	1.0636	0.000890821	1.06372	1.21421
	1.06409	0.000760657	1.06421	1.21325
	1.06458	0.000452297	1.0647	1.21224
	1.06507	0.000771802	1.06519	1.21496
	1.06556	0.000696591	1.06568	1.21412
	1.06604	0.000563678	1.06617	1.21609
	1.06653	0.00083878	1.06666	1.21645
	1.06702	0.000759601	1.06715	1.21231
	1.06751	0.00113	1.06764	1.2096
	1.068	0.000806104	1.06813	1.21042
	1.06849	0.000908845	1.06862	1.2129
	1.06898	0.00092909	1.06911	1.21095
	1.06947	0.000746303	1.0696	1.21212
	1.06996	0.000565791	1.07009	1.21629
	1.07045	0.000844481	1.07057	1.21839
	1.07094	0.000965897	1.07106	1.22041
	1.07143	0.00062899	1.07155	1.21793
	1.07192	0.000562121	1.07204	1.2107
	1.0724	0.000729267	1.07253	1.20868
	1.07289	0.000776136	1.07302	1.20852
	1.07338	0.000758179	1.07351	1.21086
	1.07387	0.000695101	1.074	1.2112
	1.07436	0.000644536	1.07449	1.21483
	1.07485	0.000675818	1.07498	1.21746
	1.07534	0.000895818	1.07547	1.21929
	1.07583	0.000997761	1.07596	1.21709
	1.07632	0.000777422	1.07645	1.21147
	1.07681	0.00069911	1.07694	1.2064
	1.0773	0.00080395	1.07742	1.20524
	1.07779	0.00107	1.07791	1.20548
	1.07828	0.000789027	1.0784	1.20893
	1.07876	0.000922509	1.07889	1.21192
	1.07925	0.000640487	1.07938	1.21592
	1.07974	0.000460056	1.07987	1.21786
	1.08023	0.000719842	1.08036	1.21789
	1.08072	0.000990205	1.08085	1.21546
	1.08121	0.000824845	1.08134	1.21416
	1.0817	0.00090592	1.08183	1.21431
	1.08219	0.00081477	1.08232	1.21809
	1.08268	0.000765492	1.08281	1.21922
	1.08317	0.00105	1.0833	1.22028
	1.08366	0.000741144	1.08378	1.22156
	1.08415	0.00085285	1.08427	1.22436
	1.08463	0.000687992	1.08476	1.22299
	1.08512	0.00096629	1.08525	1.22106
	1.08561	0.000998438	1.08574	1.2186
	1.0861	0.000752817	1.08623	1.21623
	1.08659	0.000664524	1.08672	1.21428
	1.08708	0.000930092	1.08721	1.21026
	1.08757	0.000855139	1.0877	1.20653
	1.08806	0.000549703	1.08819	1.20398
	1.08855	0.00064195	1.08868	1.2039
	1.08904	0.000744299	1.08917	1.20669
	1.08953	0.000740358	1.08966	1.20784
	1.09002	0.000958354	1.09015	1.21403
	1.09051	0.00123	1.09063	1.2185
	1.09099	0.000770204	1.09112	1.22081
	1.09148	0.000782961	1.09161	1.22288
	1.09197	0.000778207	1.0921	1.21969
	1.09246	0.00094962	1.09259	1.21869
	1.09295	0.000802271	1.09308	1.21556
	1.09344	0.000869439	1.09357	1.21212
	1.09393	0.000919774	1.09406	1.20935
	1.09442	0.000785317	1.09455	1.21067
	1.09491	0.00072079	1.09504	1.216
	1.0954	0.0011	1.09553	1.21883
	1.09589	0.000944907	1.09602	1.22077
	1.09638	0.000881301	1.09651	1.22238
	1.09687	0.000978152	1.097	1.22246
	1.09735	0.000774971	1.09748	1.2215
	1.09784	0.000713843	1.09797	1.21914
	1.09833	0.000800389	1.09846	1.21882
	1.09882	0.00084226	1.09895	1.21346
	1.09931	0.000681532	1.09944	1.21181
	1.0998	0.000916903	1.09993	1.20949
	1.10029	0.000696645	1.10042	1.21138
	1.10078	0.000752952	1.10091	1.21205
	1.10127	0.000851482	1.1014	1.21107
	1.10176	0.000794038	1.10189	1.21435
	1.10225	0.00104	1.10238	1.21471
	1.10274	0.00106	1.10287	1.21685
	1.10322	0.00094251	1.10336	1.21594
	1.10371	0.00112	1.10384	1.21058
	1.1042	0.000911026	1.10433	1.20818
	1.10469	0.00103	1.10482	1.20657
	1.10518	0.00088187	1.10531	1.21069
	1.10567	0.00133	1.1058	1.21134
	1.10616	0.00123	1.10629	1.21166
	1.10665	0.00133	1.10678	1.21502
	1.10714	0.00163	1.10727	1.2172
	1.10763	0.00289	1.10776	1.21706
	1.10812	0.00342	1.10825	1.21673
	1.10861	0.00358	1.10874	1.21531
	1.1091	0.00398	1.10923	1.21608
	1.10958	0.00315	1.10972	1.21607
	1.11007	0.00251	1.11021	1.21795
	1.11056	0.00201	1.11069	1.21947
	1.11105	0.00178	1.11118	1.22236
	1.11154	0.00122	1.11167	1.22265
	1.11203	0.00143	1.11216	1.22377
	1.11252	0.00127	1.11265	1.22119
	1.11301	0.00126	1.11314	1.22257
	1.1135	0.00104	1.11363	1.21819
	1.11399	0.000884741	1.11412	1.21595
	1.11448	0.00089575	1.11461	1.21427
	1.11497	0.00128	1.1151	1.21513
	1.11546	0.00119	1.11559	1.21656
	1.11594	0.00129	1.11608	1.21868
	1.11643	0.00139	1.11657	1.21945
	1.11692	0.0014	1.11706	1.22056
	1.11741	0.00144	1.11754	1.21989
	1.1179	0.00168	1.11803	1.21894
	1.11839	0.00225	1.11852	1.2178
	1.11888	0.00304	1.11901	1.21703
	1.11937	0.00465	1.1195	1.21926
	1.11986	0.00582	1.11999	1.22088
	1.12035	0.00656	1.12048	1.22066
	1.12084	0.00736	1.12097	1.22001
	1.12133	0.00569	1.12146	1.21962
	1.12181	0.00454	1.12195	1.2174
	1.1223	0.00353	1.12244	1.21585
	1.12279	0.00295	1.12293	1.21382
	1.12328	0.00211	1.12342	1.21385
	1.12377	0.00181	1.1239	1.21121
	1.12426	0.00147	1.12439	1.21296
	1.12475	0.00117	1.12488	1.21263
	1.12524	0.00164	1.12537	1.21069
	1.12573	0.00114	1.12586	1.2095
	1.12622	0.00118	1.12635	1.20879
	1.12671	0.00107	1.12684	1.21057
	1.1272	0.00112	1.12733	1.21411
	1.12769	0.00107	1.12782	1.21576
	1.12817	0.00114	1.12831	1.21686
	1.12866	0.00135	1.1288	1.21631
	1.12915	0.00114	1.12929	1.21685
	1.12964	0.00121	1.12978	1.2158
	1.13013	0.00141	1.13027	1.21375
	1.13062	0.00181	1.13075	1.21236
	1.13111	0.00256	1.13124	1.21239
	1.1316	0.00347	1.13173	1.21338
	1.13209	0.00384	1.13222	1.21297
	1.13258	0.00419	1.13271	1.2126
	1.13307	0.00349	1.1332	1.2134
	1.13356	0.00295	1.13369	1.21538
	1.13405	0.00252	1.13418	1.21523
	1.13453	0.00189	1.13467	1.21545
	1.13502	0.00169	1.13516	1.2165
	1.13551	0.00109	1.13565	1.21667
	1.136	0.00118	1.13614	1.21577
	1.13649	0.000963636	1.13663	1.21557
	1.13698	0.00139	1.13712	1.2125
	1.13747	0.00107	1.1376	1.21342
	1.13796	0.00108	1.13809	1.21413
	1.13845	0.00108	1.13858	1.21632
	1.13894	0.00104	1.13907	1.21866
	1.13943	0.000957934	1.13956	1.21909
	1.13992	0.00104	1.14005	1.22128
	1.1404	0.000854448	1.14054	1.22019
	1.14089	0.00104	1.14103	1.21744
	1.14138	0.00103	1.14152	1.21561
	1.14187	0.00105	1.14201	1.21306
	1.14236	0.00103	1.1425	1.21347
	1.14285	0.00115	1.14299	1.20902
	1.14334	0.000958151	1.14348	1.20826
	1.14383	0.00102	1.14396	1.21154
	1.14432	0.00102	1.14445	1.21312
	1.14481	0.00118	1.14494	1.21755
	1.1453	0.00117	1.14543	1.21921
	1.14579	0.000912637	1.14592	1.21988
	1.14628	0.00133	1.14641	1.22194
	1.14676	0.000846336	1.1469	1.22684
	1.14725	0.00105	1.14739	1.22594
	1.14774	0.000947954	1.14788	1.22298
	1.14823	0.000907586	1.14837	1.22142
	1.14872	0.000896739	1.14886	1.21997
	1.14921	0.00105	1.14935	1.21961
	1.1497	0.00116	1.14984	1.21824
	1.15019	0.0011	1.15033	1.21711
	1.15068	0.000876589	1.15081	1.21633
	1.15117	0.00102	1.1513	1.21637
	1.15166	0.00092557	1.15179	1.21762
	1.15215	0.000930742	1.15228	1.21699
	1.15264	0.000957718	1.15277	1.2176
	1.15312	0.00117	1.15326	1.2154
	1.15361	0.000929564	1.15375	1.21341
	1.1541	0.00113	1.15424	1.21391
	1.15459	0.00111	1.15473	1.21479
	1.15508	0.00108	1.15522	1.21587
	1.15557	0.000704025	1.15571	1.21762
	1.15606	0.00128	1.1562	1.21699
	1.15655	0.000908101	1.15669	1.21591
	1.15704	0.00102	1.15718	1.21676
	1.15753	0.00113	1.15766	1.21471
	1.15802	0.000898269	1.15815	1.21326
	1.15851	0.00112	1.15864	1.21432
	1.15899	0.00124	1.15913	1.21546
	1.15948	0.00112	1.15962	1.21618
	1.15997	0.00106	1.16011	1.21741
	1.16046	0.00106	1.1606	1.22056
	1.16095	0.00102	1.16109	1.21851
	1.16144	0.00119	1.16158	1.21837
	1.16193	0.00104	1.16207	1.22132
	1.16242	0.00090588	1.16256	1.22009
	1.16291	0.00126	1.16305	1.22082
	1.1634	0.00109	1.16354	1.22219
	1.16389	0.0012	1.16403	1.22426
	1.16438	0.00128	1.16451	1.22372
	1.16487	0.00133	1.165	1.22088
	1.16535	0.00115	1.16549	1.21897
	1.16584	0.00116	1.16598	1.21633
	1.16633	0.00116	1.16647	1.21927
	1.16682	0.00118	1.16696	1.22235
	1.16731	0.00106	1.16745	1.22256
	1.1678	0.00123	1.16794	1.2237
	1.16829	0.00135	1.16843	1.22414
	1.16878	0.00115	1.16892	1.22564
	1.16927	0.000861476	1.16941	1.22417
	1.16976	0.0011	1.1699	1.21853
	1.17025	0.00105	1.17039	1.2136
	1.17074	0.00090718	1.17087	1.21363
	1.17123	0.00123	1.17136	1.21568
	1.17171	0.00133	1.17185	1.21693
	1.1722	0.00106	1.17234	1.21487
	1.17269	0.00119	1.17283	1.2136
	1.17318	0.0012	1.17332	1.21701
	1.17367	0.000967143	1.17381	1.21905
	1.17416	0.00111	1.1743	1.21964
	1.17465	0.000990746	1.17479	1.21921
	1.17514	0.00113	1.17528	1.21551
	1.17563	0.00094377	1.17577	1.21802
	1.17612	0.00108	1.17626	1.21798
	1.17661	0.00105	1.17675	1.21673
	1.1771	0.0011	1.17724	1.21163
	1.17758	0.00113	1.17772	1.2107
	1.17807	0.00116	1.17821	1.21555
	1.17856	0.000996149	1.1787	1.21596
	1.17905	0.00113	1.17919	1.22197
	1.17954	0.00103	1.17968	1.22487
	1.18003	0.00080005	1.18017	1.22574
	1.18052	0.00108	1.18066	1.22957
	1.18101	0.00097367	1.18115	1.22866
	1.1815	0.000985912	1.18164	1.22644
	1.18199	0.000809191	1.18213	1.22525
	1.18248	0.00106	1.18262	1.2215
	1.18297	0.00124	1.18311	1.21918
	1.18346	0.00103	1.1836	1.21706
	1.18394	0.000791709	1.18409	1.2192
	1.18443	0.00116	1.18457	1.21913
	1.18492	0.00114	1.18506	1.21982
	1.18541	0.00117	1.18555	1.22145
	1.1859	0.000824561	1.18604	1.2223
	1.18639	0.00134	1.18653	1.22004
	1.18688	0.0011	1.18702	1.2204
	1.18737	0.000933844	1.18751	1.22013
	1.18786	0.00124	1.188	1.2204
	1.18835	0.0011	1.18849	1.21741
	1.18884	0.00121	1.18898	1.21704
	1.18933	0.00117	1.18947	1.2185
	1.18982	0.00121	1.18996	1.21503
	1.1903	0.00109	1.19045	1.2145
	1.19079	0.0013	1.19093	1.21286
	1.19128	0.000948144	1.19142	1.20929
	1.19177	0.00106	1.19191	1.20934
	1.19226	0.00122	1.1924	1.21217
	1.19275	0.0013	1.19289	1.21273
	1.19324	0.00106	1.19338	1.2135
	1.19373	0.00106	1.19387	1.21725
	1.19422	0.00127	1.19436	1.21734
	1.19471	0.00115	1.19485	1.21757
	1.1952	0.00101	1.19534	1.21785
	1.19569	0.00115	1.19583	1.21454
	1.19617	0.00115	1.19632	1.21288
	1.19666	0.000908872	1.19681	1.21413
	1.19715	0.00112	1.1973	1.21364
	1.19764	0.00119	1.19778	1.21575
	1.19813	0.0011	1.19827	1.21627
	1.19862	0.00118	1.19876	1.21642
	1.19911	0.00103	1.19925	1.21621
	1.1996	0.00122	1.19974	1.21769
	1.20009	0.00111	1.20023	1.21727
	1.20058	0.00102	1.20072	1.2183
	1.20107	0.0012	1.20121	1.21808
	1.20156	0.00147	1.2017	1.21891
	1.20205	0.00134	1.20219	1.21892
	1.20253	0.00136	1.20268	1.21959
	1.20302	0.00132	1.20317	1.21468
	1.20351	0.00111	1.20366	1.21267
	1.204	0.00114	1.20415	1.21418
	1.20449	0.00122	1.20463	1.21414
	1.20498	0.00107	1.20512	1.21916
	1.20547	0.00101	1.20561	1.22289
	1.20596	0.00135	1.2061	1.22165
	1.20645	0.000900368	1.20659	1.2204
	1.20694	0.00118	1.20708	1.22205
	1.20743	0.00119	1.20757	1.22186
	1.20792	0.00112	1.20806	1.2197
	1.20841	0.001	1.20855	1.21804
	1.20889	0.0012	1.20904	1.22149
	1.20938	0.00112	1.20953	1.2207
	1.20987	0.00138	1.21002	1.22468
	1.21036	0.000944135	1.21051	1.22343
	1.21085	0.00117	1.21099	1.22343
	1.21134	0.00159	1.21148	1.22282
	1.21183	0.00151	1.21197	1.22451
	1.21232	0.00114	1.21246	1.22457
	1.21281	0.00149	1.21295	1.22282
	1.2133	0.00115	1.21344	1.21961
	1.21379	0.00138	1.21393	1.22185
	1.21428	0.00134	1.21442	1.22015
	1.21476	0.00155	1.21491	1.22242
	1.21525	0.00105	1.2154	1.21878
	1.21574	0.00124	1.21589	1.22058
	1.21623	0.00136	1.21638	1.22028
	1.21672	0.00153	1.21687	1.21679
	1.21721	0.00138	1.21736	1.21709
	1.2177	0.00145	1.21784	1.2199
	1.21819	0.00136	1.21833	1.2193
	1.21868	0.00125	1.21882	1.22222
	1.21917	0.00132	1.21931	1.22221
	1.21966	0.00131	1.2198	1.22204
	1.22015	0.00151	1.22029	1.21772
	1.22064	0.00139	1.22078	1.21762
	1.22112	0.00162	1.22127	1.21455
	1.22161	0.00142	1.22176	1.21126
	1.2221	0.00152	1.22225	1.21403
	1.22259	0.00139	1.22274	1.21501
	1.22308	0.00157	1.22323	1.21507
	1.22357	0.00139	1.22372	1.21618
	1.22406	0.00137	1.22421	1.21894
	1.22455	0.00147	1.22469	1.21966
	1.22504	0.00107	1.22518	1.22011
	1.22553	0.00123	1.22567	1.22114
	1.22602	0.00113	1.22616	1.22318
	1.22651	0.00147	1.22665	1.22262
	1.227	0.00121	1.22714	1.22169
	1.22748	0.00132	1.22763	1.21886
	1.22797	0.00135	1.22812	1.21863
	1.22846	0.00132	1.22861	1.21478
	1.22895	0.00141	1.2291	1.21352
	1.22944	0.00116	1.22959	1.21572
	1.22993	0.00127	1.23008	1.21867
	1.23042	0.00123	1.23057	1.21782
	1.23091	0.0011	1.23105	1.21659
	1.2314	0.00121	1.23154	1.21635
	1.23189	0.00134	1.23203	1.21919
	1.23238	0.00113	1.23252	1.21853
	1.23287	0.00122	1.23301	1.21806
	1.23336	0.00115	1.2335	1.2156
	1.23384	0.00102	1.23399	1.21453
	1.23433	0.00113	1.23448	1.21921
	1.23482	0.00102	1.23497	1.22065
	1.23531	0.00102	1.23546	1.21956
	1.2358	0.00114	1.23595	1.22117
	1.23629	0.00102	1.23644	1.22353
	1.23678	0.00112	1.23693	1.22438
	1.23727	0.000990299	1.23742	1.22528
	1.23776	0.00117	1.2379	1.22585
	1.23825	0.00129	1.23839	1.2241
	1.23874	0.00103	1.23888	1.22155
	1.23923	0.00108	1.23937	1.22198
	1.23971	0.00127	1.23986	1.22006
	1.2402	0.00114	1.24035	1.21953
	1.24069	0.000967332	1.24084	1.22104
	1.24118	0.0011	1.24133	1.22067
	1.24167	0.00124	1.24182	1.22259
	1.24216	0.00121	1.24231	1.22375
	1.24265	0.0011	1.2428	1.2241
	1.24314	0.00112	1.24329	1.2243
	1.24363	0.001	1.24378	1.22419
	1.24412	0.00137	1.24427	1.22363
	1.24461	0.000996	1.24475	1.2236
	1.2451	0.00103	1.24524	1.22154
	1.24559	0.00125	1.24573	1.21888
	1.24607	0.00113	1.24622	1.21989
	1.24656	0.00109	1.24671	1.21946
	1.24705	0.001	1.2472	1.2154
	1.24754	0.00102	1.24769	1.21459
	1.24803	0.000981687	1.24818	1.21454
	1.24852	0.00101	1.24867	1.21473
	1.24901	0.00122	1.24916	1.21702
	1.2495	0.00114	1.24965	1.21873
	1.24999	0.00125	1.25014	1.21815
	1.25048	0.00122	1.25063	1.21683
	1.25097	0.00118	1.25111	1.22112
	1.25146	0.00115	1.2516	1.21851
	1.25195	0.00104	1.25209	1.21668
	1.25243	0.000853839	1.25258	1.21854
	1.25292	0.00105	1.25307	1.21967
	1.25341	0.00113	1.25356	1.21898
	1.2539	0.00104	1.25405	1.22128
	1.25439	0.000910172	1.25454	1.21707
	1.25488	0.00113	1.25503	1.2159
	1.25537	0.000852674	1.25552	1.21617
	1.25586	0.00098732	1.25601	1.21922
	1.25635	0.00121	1.2565	1.21684
	1.25684	0.0011	1.25699	1.21729
	1.25733	0.000837033	1.25748	1.21976
	1.25782	0.000949836	1.25796	1.21877
	1.2583	0.00106	1.25845	1.21629
	1.25879	0.0012	1.25894	1.21794
	1.25928	0.000924825	1.25943	1.21423
	1.25977	0.00105	1.25992	1.21524
	1.26026	0.000902535	1.26041	1.21754
	1.26075	0.00136	1.2609	1.22167
	1.26124	0.00122	1.26139	1.22544
	1.26173	0.0013	1.26188	1.22921
	1.26222	0.00137	1.26237	1.2302
	1.26271	0.00139	1.26286	1.22857
	1.2632	0.00124	1.26335	1.22658
	1.26369	0.00127	1.26384	1.22599
	1.26418	0.00156	1.26433	1.2234
	1.26466	0.000958964	1.26481	1.22132
	1.26515	0.001	1.2653	1.21965
	1.26564	0.000963135	1.26579	1.22206
	1.26613	0.0012	1.26628	1.22318
	1.26662	0.00109	1.26677	1.22612
	1.26711	0.0012	1.26726	1.22379
	1.2676	0.00107	1.26775	1.22492
	1.26809	0.00107	1.26824	1.22494
	1.26858	0.00105	1.26873	1.22431
	1.26907	0.0011	1.26922	1.2249
	1.26956	0.00111	1.26971	1.22225
	1.27005	0.000963338	1.2702	1.22491
	1.27054	0.00115	1.27069	1.22683
	1.27102	0.00105	1.27117	1.22631
	1.27151	0.00119	1.27166	1.22428
	1.272	0.000961686	1.27215	1.21906
	1.27249	0.00133	1.27264	1.22065
	1.27298	0.00121	1.27313	1.22147
	1.27347	0.00124	1.27362	1.2205
	1.27396	0.00141	1.27411	1.22445
	1.27445	0.00125	1.2746	1.22238
	1.27494	0.00127	1.27509	1.22555
	1.27543	0.00103	1.27558	1.22295
	1.27592	0.00102	1.27607	1.22175
	1.27641	0.00121	1.27656	1.21753
	1.27689	0.00113	1.27705	1.21516
	1.27738	0.00103	1.27754	1.21621
	1.27787	0.000909346	1.27802	1.21814
	1.27836	0.000902724	1.27851	1.21958
	1.27885	0.00105	1.279	1.22519
	1.27934	0.000878254	1.27949	1.2251
	1.27983	0.000940276	1.27998	1.22796
	1.28032	0.000846282	1.28047	1.2256
	1.28081	0.00121	1.28096	1.22623
	1.2813	0.00103	1.28145	1.22882
	1.28179	0.000874124	1.28194	1.22752
	1.28228	0.00102	1.28243	1.225
	1.28277	0.000507872	1.28292	1.22663
	1.28325	0.000726708	1.28341	1.2283
	1.28374	0.000907911	1.2839	1.23062
	1.28423	0.00103	1.28439	1.2322
	1.28472	0.000773305	1.28487	1.22997
	1.28521	0.00101	1.28536	1.22613
	1.2857	0.000809638	1.28585	1.22158
	1.28619	0.00102	1.28634	1.22233
	1.28668	0.000798033	1.28683	1.21946
	1.28717	0.00111	1.28732	1.21442
	1.28766	0.000841407	1.28781	1.21655
	1.28815	0.000968037	1.2883	1.21669
	1.28864	0.00098625	1.28879	1.21857
	1.28913	0.000887314	1.28928	1.22085
	1.28961	0.000953479	1.28977	1.2189
	1.2901	0.000751273	1.29026	1.22154
	1.29059	0.000996813	1.29075	1.22061
	1.29108	0.000813579	1.29123	1.22052
	1.29157	0.000879825	1.29172	1.22048
	1.29206	0.00104	1.29221	1.22044
	1.29255	0.000964407	1.2927	1.22295
	1.29304	0.000800037	1.29319	1.22152
	1.29353	0.000826281	1.29368	1.22459
	1.29402	0.000854272	1.29417	1.22486
	1.29451	0.00089204	1.29466	1.22404
	1.295	0.000947412	1.29515	1.22582
	1.29548	0.000839796	1.29564	1.2214
	1.29597	0.000833783	1.29613	1.21627
	1.29646	0.000710783	1.29662	1.21416
	1.29695	0.00124	1.29711	1.21716
	1.29744	0.000699638	1.2976	1.21814
	1.29793	0.000999372	1.29808	1.21992
	1.29842	0.000853486	1.29857	1.22271
	1.29891	0.000817628	1.29906	1.22649
	1.2994	0.000816544	1.29955	1.22843
	1.29989	0.000972519	1.30004	1.2285
	1.30038	0.000887016	1.30053	1.22563
	1.30087	0.000832402	1.30102	1.22076
	1.30136	0.000587051	1.30151	1.21827
	1.30184	0.00106	1.302	1.21824
	1.30233	0.000848517	1.30249	1.21508
	1.30282	0.00105	1.30298	1.21589
	1.30331	0.000951543	1.30347	1.21789
	1.3038	0.000686963	1.30396	1.22303
	1.30429	0.0012	1.30445	1.22336
	1.30478	0.000685311	1.30493	1.2218
	1.30527	0.00109	1.30542	1.22074
	1.30576	0.00101	1.30591	1.21707
	1.30625	0.000899799	1.3064	1.21701
	1.30674	0.000734522	1.30689	1.21506
	1.30723	0.00074392	1.30738	1.21348
	1.30772	0.000918094	1.30787	1.2189
	1.3082	0.000808297	1.30836	1.22227
	1.30869	0.000871565	1.30885	1.22671
	1.30918	0.000849465	1.30934	1.22866
	1.30967	0.000968335	1.30983	1.22604
	1.31016	0.000987049	1.31032	1.22732
	1.31065	0.000755945	1.31081	1.22599
	1.31114	0.00116	1.3113	1.2245
	1.31163	0.000811453	1.31178	1.22325
	1.31212	0.000976473	1.31227	1.22211
	1.31261	0.000987171	1.31276	1.22349
	1.3131	0.00082035	1.31325	1.21961
	1.31359	0.000970555	1.31374	1.22028
	1.31407	0.00104	1.31423	1.22116
	1.31456	0.000985858	1.31472	1.21789
	1.31505	0.000888573	1.31521	1.22165
	1.31554	0.000850372	1.3157	1.22355
	1.31603	0.000759222	1.31619	1.22615
	1.31652	0.000899867	1.31668	1.22625
	1.31701	0.000910308	1.31717	1.22444
	1.3175	0.000973995	1.31766	1.22387
	1.31799	0.000751313	1.31814	1.22111
	1.31848	0.000719436	1.31863	1.22266
	1.31897	0.000694763	1.31912	1.22255
	1.31946	0.0007916	1.31961	1.22078
	1.31995	0.00078403	1.3201	1.22348
	1.32043	0.000812983	1.32059	1.22317
	1.32092	0.000736688	1.32108	1.22374
	1.32141	0.000914885	1.32157	1.21954
	1.3219	0.000766413	1.32206	1.21901
	1.32239	0.00107	1.32255	1.2169
	1.32288	0.000899989	1.32304	1.21549
	1.32337	0.0008392	1.32353	1.22076
	1.32386	0.000968809	1.32402	1.22135
	1.32435	0.0011	1.32451	1.22426
	1.32484	0.000870901	1.32499	1.22556
	1.32533	0.000685934	1.32548	1.22493
	1.32582	0.00104	1.32597	1.22468
	1.32631	0.00076086	1.32646	1.22187
	1.32679	0.000736187	1.32695	1.2189
	1.32728	0.000843533	1.32744	1.21422
	1.32777	0.000752952	1.32793	1.2154
	1.32826	0.000862614	1.32842	1.21747
	1.32875	0.000775811	1.32891	1.21482
	1.32924	0.000766223	1.3294	1.21617
	1.32973	0.00058502	1.32989	1.21808
	1.33022	0.000912529	1.33038	1.21978
	1.33071	0.000678987	1.33087	1.22158
	1.3312	0.000800199	1.33136	1.22334
	1.33169	0.000692664	1.33184	1.22278
	1.33218	0.000798981	1.33233	1.2267
	1.33266	0.001	1.33282	1.22823
	1.33315	0.000840215	1.33331	1.22508
	1.33364	0.000946207	1.3338	1.22234
	1.33413	0.000929253	1.33429	1.2221
	1.33462	0.000885459	1.33478	1.22085
	1.33511	0.000987699	1.33527	1.21944
	1.3356	0.000936742	1.33576	1.21725
	1.33609	0.00105	1.33625	1.21748
	1.33658	0.000852999	1.33674	1.21586
	1.33707	0.000721508	1.33723	1.21865
	1.33756	0.000546074	1.33772	1.21881
	1.33805	0.00123	1.3382	1.21963
	1.33854	0.000787687	1.33869	1.22183
	1.33902	0.000990408	1.33918	1.22463
	1.33951	0.00060838	1.33967	1.22505
	1.34	0.000807634	1.34016	1.22475
	1.34049	0.000952139	1.34065	1.21976
	1.34098	0.000851442	1.34114	1.22091
	1.34147	0.00103	1.34163	1.21509
	1.34196	0.00093104	1.34212	1.21569
	1.34245	0.00099317	1.34261	1.21278
	1.34294	0.000730743	1.3431	1.21222
	1.34343	0.0011	1.34359	1.21342
	1.34392	0.00089376	1.34408	1.21482
	1.34441	0.000745937	1.34457	1.21775
	1.3449	0.000812292	1.34505	1.21777
	1.34538	0.000647448	1.34554	1.21841
	1.34587	0.00104	1.34603	1.22128
	1.34636	0.000526262	1.34652	1.21769
	1.34685	0.000514101	1.34701	1.22007
	1.34734	0.000949877	1.3475	1.21664
	1.34783	0.00113	1.34799	1.21276
	1.34832	0.000904024	1.34848	1.21319
	1.34881	0.000743595	1.34897	1.2112
	1.3493	0.000891498	1.34946	1.21194
	1.34979	0.000891539	1.34995	1.20994
	1.35028	0.000916171	1.35044	1.21315
	1.35077	0.00107	1.35093	1.21237
	1.35125	0.00082494	1.35142	1.21173
	1.35174	0.000905866	1.3519	1.21393
	1.35223	0.000834298	1.35239	1.2135
	1.35272	0.000938488	1.35288	1.21307
	1.35321	0.00078594	1.35337	1.21712
	1.3537	0.000858578	1.35386	1.21449
	1.35419	0.00099726	1.35435	1.213
	1.35468	0.000815881	1.35484	1.21256
	1.35517	0.000778573	1.35533	1.21424
	1.35566	0.000772858	1.35582	1.21324
	1.35615	0.000803124	1.35631	1.21254
	1.35664	0.000726302	1.3568	1.21483
	1.35713	0.000927127	1.35729	1.21947
	1.35761	0.000930025	1.35778	1.22338
	1.3581	0.000540765	1.35826	1.22361
	1.35859	0.00104	1.35875	1.22261
	1.35908	0.000983	1.35924	1.22384
	1.35957	0.000854908	1.35973	1.22286
	1.36006	0.000477457	1.36022	1.22381
	1.36055	0.000749499	1.36071	1.21998
	1.36104	0.000831643	1.3612	1.21667
	1.36153	0.000943296	1.36169	1.21699
	1.36202	0.00070886	1.36218	1.21838
	1.36251	0.000799509	1.36267	1.21686
	1.363	0.000670144	1.36316	1.21514
	1.36349	0.000811466	1.36365	1.21846
	1.36397	0.00079978	1.36414	1.21972
	1.36446	0.000793198	1.36463	1.21883
	1.36495	0.000778289	1.36511	1.22083
	1.36544	0.000939572	1.3656	1.21882
	1.36593	0.000702861	1.36609	1.22093
	1.36642	0.00103	1.36658	1.22245
	1.36691	0.000827269	1.36707	1.22107
	1.3674	0.000933668	1.36756	1.22252
	1.36789	0.000690416	1.36805	1.2219
	1.36838	0.000723336	1.36854	1.22345
	1.36887	0.000769784	1.36903	1.21947
	1.36936	0.000803179	1.36952	1.21776
	1.36984	0.000529268	1.37001	1.21725
	1.37033	0.000807241	1.3705	1.21605
	1.37082	0.000737365	1.37099	1.21686
	1.37131	0.000707303	1.37148	1.21799
	1.3718	0.000875194	1.37196	1.21835
	1.37229	0.000747413	1.37245	1.21995
	1.37278	0.000745761	1.37294	1.22089
	1.37327	0.000713911	1.37343	1.22475
	1.37376	0.000984178	1.37392	1.22515
	1.37425	0.000846363	1.37441	1.22661
	1.37474	0.000874436	1.3749	1.22476
	1.37523	0.000962078	1.37539	1.22256
	1.37572	0.000806916	1.37588	1.22016
	1.3762	0.000814635	1.37637	1.21837
	1.37669	0.000636601	1.37686	1.21637
	1.37718	0.000785073	1.37735	1.21344
	1.37767	0.00095031	1.37784	1.21394
	1.37816	0.000769636	1.37832	1.21401
	1.37865	0.000801838	1.37881	1.21515
	1.37914	0.000741834	1.3793	1.21688
	1.37963	0.000821406	1.37979	1.21564
	1.38012	0.000756933	1.38028	1.2164
	1.38061	0.000677009	1.38077	1.21463
	1.3811	0.000712828	1.38126	1.21621
	1.38159	0.000758355	1.38175	1.22029
	1.38208	0.000758166	1.38224	1.22206
	1.38256	0.000634813	1.38273	1.22293
	1.38305	0.000899217	1.38322	1.22538
	1.38354	0.000684092	1.38371	1.22508
	1.38403	0.0008873	1.3842	1.22535
	1.38452	0.000718921	1.38469	1.22397
	1.38501	0.000932557	1.38517	1.22212
	1.3855	0.000723824	1.38566	1.21992
	1.38599	0.000840283	1.38615	1.22054
	1.38648	0.00108	1.38664	1.22106
	1.38697	0.000798832	1.38713	1.21846
	1.38746	0.000775472	1.38762	1.21799
	1.38795	0.000797667	1.38811	1.21825
	1.38844	0.000776813	1.3886	1.21644
	1.38892	0.000799739	1.38909	1.21776
	1.38941	0.000812847	1.38958	1.21798
	1.3899	0.000849167	1.39007	1.2196
	1.39039	0.00088252	1.39056	1.22254
	1.39088	0.000733113	1.39105	1.22181
	1.39137	0.000844535	1.39154	1.22236
	1.39186	0.00109	1.39202	1.22358
	1.39235	0.000838252	1.39251	1.22382
	1.39284	0.000820458	1.393	1.22346
	1.39333	0.000691513	1.39349	1.22457
	1.39382	0.000633364	1.39398	1.22164
	1.39431	0.000894098	1.39447	1.22045
	1.39479	0.000846905	1.39496	1.22006
	1.39528	0.000807905	1.39545	1.22106
	1.39577	0.00101	1.39594	1.22053
	1.39626	0.000693233	1.39643	1.22132
	1.39675	0.000822584	1.39692	1.22214
	1.39724	0.000943553	1.39741	1.21997
	1.39773	0.000807106	1.3979	1.21996
	1.39822	0.00088141	1.39838	1.21937
	1.39871	0.000933221	1.39887	1.21666
	1.3992	0.00059431	1.39936	1.2188
	1.39969	0.00104	1.39985	1.21917
	1.40018	0.000981226	1.40034	1.22202
	1.40067	0.00057592	1.40083	1.22095
	1.40115	0.00101	1.40132	1.21942
	1.40164	0.000839064	1.40181	1.2192
	1.40213	0.000783909	1.4023	1.21638
	1.40262	0.000984463	1.40279	1.21514
	1.40311	0.000868085	1.40328	1.21414
	1.4036	0.000647488	1.40377	1.21418
	1.40409	0.000833323	1.40426	1.21748
	1.40458	0.00108	1.40475	1.21784
	1.40507	0.000978681	1.40523	1.21903
	1.40556	0.000736336	1.40572	1.21763
	1.40605	0.000784708	1.40621	1.22087
	1.40654	0.00089854	1.4067	1.22178
	1.40703	0.000377167	1.40719	1.22223
	1.40751	0.00104	1.40768	1.22334
	1.408	0.000864063	1.40817	1.22369
	1.40849	0.00105	1.40866	1.2232
	1.40898	0.000857766	1.40915	1.21906
	1.40947	0.000647664	1.40964	1.21503
	1.40996	0.000923972	1.41013	1.2139
	1.41045	0.000846539	1.41062	1.21153
	1.41094	0.000533602	1.41111	1.21069
	1.41143	0.000960521	1.4116	1.20971
	1.41192	0.000800091	1.41208	1.21332
	1.41241	0.000976121	1.41257	1.22112
	1.4129	0.000918731	1.41306	1.22415
	1.41338	0.000695982	1.41355	1.22732
	1.41387	0.000989609	1.41404	1.22373
	1.41436	0.000925691	1.41453	1.22346
	1.41485	0.00062964	1.41502	1.22101
	1.41534	0.000906015	1.41551	1.21925
	1.41583	0.000914154	1.416	1.21826
	1.41632	0.000730039	1.41649	1.2174
	1.41681	0.000769608	1.41698	1.21733
	1.4173	0.000751476	1.41747	1.22026
	1.41779	0.000863142	1.41796	1.22039
	1.41828	0.000936146	1.41844	1.22317
	1.41877	0.000848029	1.41893	1.22032
	1.41926	0.000933031	1.41942	1.21906
	1.41974	0.001	1.41991	1.21838
	1.42023	0.000956296	1.4204	1.22245
	1.42072	0.000891823	1.42089	1.22529
	1.42121	0.000881085	1.42138	1.22503
	1.4217	0.000689075	1.42187	1.22369
	1.42219	0.000865701	1.42236	1.22285
	1.42268	0.000823762	1.42285	1.22308
	1.42317	0.00102	1.42334	1.22269
	1.42366	0.000901479	1.42383	1.21958
	1.42415	0.000838265	1.42432	1.21727
	1.42464	0.000925068	1.42481	1.21607
	1.42513	0.00101	1.42529	1.21585
	1.42562	0.000873217	1.42578	1.2145
	1.4261	0.000675628	1.42627	1.21639
	1.42659	0.00085044	1.42676	1.21848
	1.42708	0.000897091	1.42725	1.22072
	1.42757	0.000902454	1.42774	1.2224
	1.42806	0.00078139	1.42823	1.22349
	1.42855	0.000679068	1.42872	1.22226
	1.42904	0.000707235	1.42921	1.2226
	1.42953	0.000865769	1.4297	1.21858
	1.43002	0.000953506	1.43019	1.21697
	1.43051	0.000652905	1.43068	1.2163
	1.431	0.000718894	1.43117	1.21957
	1.43149	0.000854949	1.43166	1.22114
	1.43197	0.0009479	1.43214	1.2227
	1.43246	0.00088122	1.43263	1.22482
	1.43295	0.00102	1.43312	1.22479
	1.43344	0.000903077	1.43361	1.22579
	1.43393	0.000810979	1.4341	1.22609
	1.43442	0.000726139	1.43459	1.22117
	1.43491	0.00102	1.43508	1.22346
	1.4354	0.00079072	1.43557	1.22174
	1.43589	0.000941048	1.43606	1.22171
	1.43638	0.000877266	1.43655	1.21901
	1.43687	0.000941088	1.43704	1.21847
	1.43736	0.000757448	1.43753	1.21571
	1.43785	0.000980996	1.43802	1.21642
	1.43833	0.000981037	1.43851	1.21759
	1.43882	0.00105	1.43899	1.21679
	1.43931	0.00103	1.43948	1.21631
	1.4398	0.00109	1.43997	1.22185
	1.44029	0.000824331	1.44046	1.22188
	1.44078	0.000914208	1.44095	1.22444
	1.44127	0.00118	1.44144	1.22322
	1.44176	0.000990245	1.44193	1.22236
	1.44225	0.000982039	1.44242	1.21598
	1.44274	0.00104	1.44291	1.21732
	1.44323	0.000735253	1.4434	1.2146
	1.44372	0.00087969	1.44389	1.21514
	1.44421	0.00076969	1.44438	1.21453
	1.44469	0.00103	1.44487	1.21766
	1.44518	0.000711433	1.44535	1.21898
	1.44567	0.00106	1.44584	1.21943
	1.44616	0.000717919	1.44633	1.22032
	1.44665	0.000959356	1.44682	1.22032
	1.44714	0.00099791	1.44731	1.21843
	1.44763	0.001	1.4478	1.2201
	1.44812	0.000849058	1.44829	1.2194
	1.44861	0.000964827	1.44878	1.22057
	1.4491	0.000867258	1.44927	1.22195
	1.44959	0.000730974	1.44976	1.22553
	1.45008	0.000821758	1.45025	1.22803
	1.45056	0.00085136	1.45074	1.22607
	1.45105	0.00088038	1.45123	1.22735
	1.45154	0.000802623	1.45172	1.22721
	1.45203	0.00090007	1.4522	1.22602
	1.45252	0.000934345	1.45269	1.22463
	1.45301	0.000689671	1.45318	1.22206
	1.4535	0.00108	1.45367	1.21609
	1.45399	0.000569203	1.45416	1.21684
	1.45448	0.000899393	1.45465	1.22023
	1.45497	0.000871876	1.45514	1.22095
	1.45546	0.00112	1.45563	1.21824
	1.45595	0.000881044	1.45612	1.21876
	1.45644	0.001	1.45661	1.21813
	1.45692	0.000869168	1.4571	1.21802
	1.45741	0.00101	1.45759	1.21973
	1.4579	0.00085652	1.45808	1.22098
	1.45839	0.00107	1.45857	1.219
	1.45888	0.000953506	1.45905	1.22344
	1.45937	0.00113	1.45954	1.22699
	1.45986	0.000914005	1.46003	1.22832
	1.46035	0.00123	1.46052	1.22598
	1.46084	0.000891756	1.46101	1.22408
	1.46133	0.00111	1.4615	1.22399
	1.46182	0.000946248	1.46199	1.22458
	1.46231	0.000857671	1.46248	1.2242
	1.4628	0.000730852	1.46297	1.2257
	1.46328	0.00103	1.46346	1.22614
	1.46377	0.0007955	1.46395	1.22642
	1.46426	0.000818007	1.46444	1.22652
	1.46475	0.00106	1.46493	1.23015
	1.46524	0.000924148	1.46541	1.23004
	1.46573	0.000883956	1.4659	1.22964
	1.46622	0.00107	1.46639	1.22841
	1.46671	0.00116	1.46688	1.22662
	1.4672	0.000848151	1.46737	1.22405
	1.46769	0.00089617	1.46786	1.22533
	1.46818	0.000933437	1.46835	1.22629
	1.46867	0.000912204	1.46884	1.22517
	1.46915	0.00093123	1.46933	1.22277
	1.46964	0.000738584	1.46982	1.2246
	1.47013	0.00101	1.47031	1.22112
	1.47062	0.00109	1.4708	1.21959
	1.47111	0.00102	1.47129	1.22063
	1.4716	0.00128	1.47178	1.21987
	1.47209	0.00109	1.47226	1.2196
	1.47258	0.000920843	1.47275	1.22151
	1.47307	0.0011	1.47324	1.22204
	1.47356	0.00104	1.47373	1.21902
	1.47405	0.00090504	1.47422	1.21299
	1.47454	0.00102	1.47471	1.21
	1.47503	0.0012	1.4752	1.20586
	1.47551	0.000711324	1.47569	1.2085
	1.476	0.00101	1.47618	1.21296
	1.47649	0.00102	1.47667	1.21547
	1.47698	0.00107	1.47716	1.21664
	1.47747	0.00106	1.47765	1.21899
[truncated: 6,204 more rows]

## Sheet: Figure 3C
	wavenumber	1000	800	600	400	200	100	1	PDDA conc / uM
	1692.29	0	0	0	0	0	0	0.01453
	1692.92	0.0113	-0.00454	-0.0116	-0.00829	-0.00136	-0.00419	0.01413
	1693.55	0.01965	-0.00907	-0.02243	-0.01573	-0.00282	-0.00801	0.01374
	1694.18	0.02505	-0.01358	-0.03246	-0.02232	-0.00438	-0.01145	0.01338
	1694.81	0.0275	-0.01807	-0.04171	-0.02806	-0.00605	-0.01452	0.01303
	1695.44	0.027	-0.02255	-0.05017	-0.03294	-0.00783	-0.0172	0.0127
	1696.07	0.02354	-0.02703	-0.05785	-0.03699	-0.00971	-0.01952	0.0124
	1696.69	0.01714	-0.03148	-0.06474	-0.04017	-0.01169	-0.02146	0.01211
	1697.32	0.00779	-0.03591	-0.07085	-0.04251	-0.01378	-0.02302	0.01184
	1697.95	-0.00453	-0.04034	-0.07617	-0.044	-0.01598	-0.02421	0.01159
	1698.58	-0.01978	-0.04475	-0.08071	-0.04463	-0.01828	-0.02502	0.01136
	1699.21	-0.05246	-0.05116	-0.08773	-0.04478	-0.02148	-0.0265	0.01165
	1699.84	-0.07435	-0.03296	-0.07631	-0.03588	-0.02402	-0.02182	0.01152
	1700.46	-0.12777	-0.05371	-0.08389	-0.0449	-0.028	-0.02498	0.01099
	1701.09	-0.13071	-0.05566	-0.08622	-0.03823	-0.03191	-0.02383	0.01054
	1701.72	-0.17772	-0.06746	-0.09855	-0.04072	-0.03543	-0.02464	0.01073
	1702.35	-0.18783	-0.07344	-0.09204	-0.03424	-0.04018	-0.02309	0.01044
	1702.98	-0.18796	-0.07569	-0.10671	-0.03416	-0.04072	-0.02216	0.01068
	1703.61	-0.15289	-0.08437	-0.10549	-0.02391	-0.03656	-0.02126	0.01089
	1704.23	-0.1584	-0.09994	-0.12151	-0.03236	-0.03752	-0.01774	0.01121
	1704.86	-0.17866	-0.10243	-0.12252	-0.02313	-0.03657	-0.01405	0.01133
	1705.49	-0.1533	-0.09509	-0.11443	-0.0216	-0.03483	-0.01206	0.0112
	1706.12	-0.15818	-0.0897	-0.10691	-0.02037	-0.03017	-0.01046	0.01114
	1706.74	-0.13373	-0.09536	-0.11607	-0.01977	-0.03332	-0.00857	0.01133
	1707.37	-0.12435	-0.09214	-0.11387	-0.02194	-0.02583	-0.00968	0.01131
	1708	-0.05396	-0.08826	-0.11865	-0.01609	-0.0221	-0.01072	0.01094
	1708.63	-0.06746	-0.12302	-0.12878	-0.01789	-0.01299	-0.01258	0.01049
	1709.25	-0.05656	-0.13329	-0.12701	-0.01415	-0.00773	-0.01985	0.01038
	1709.88	-0.06058	-0.13919	-0.12408	-0.01089	-0.00604	-0.02139	0.01015
	1710.51	-0.0475	-0.14764	-0.13189	-0.01341	-0.00543	-0.02175	0.00956
	1711.14	-0.02931	-0.15169	-0.12207	-0.01017	-0.0051	-0.02163	0.0097
	1711.76	-0.04206	-0.15696	-0.11573	-0.00745	-0.00201	-0.02522	0.00908
	1712.39	-0.03438	-0.16556	-0.10503	0	-0.00037643	-0.02256	0.00887
	1713.02	-0.06392	-0.18736	-0.11796	-0.00722	-0.000153685	-0.02706	0.00818
	1713.64	-0.03519	-0.17763	-0.12225	-0.00105	-0.000390812	-0.02587	0.00782
	1714.27	-0.06406	-0.18293	-0.12377	-0.00419	-0.003	-0.02429	0.00763
	1714.9	-0.07928	-0.18181	-0.11843	0.00275	-0.00308	-0.02552	0.00789
	1715.53	-0.08816	-0.18255	-0.13013	-0.00234	-0.00719	-0.02516	0.00787
	1716.15	-0.07879	-0.17661	-0.1197	-0.00419	-0.00616	-0.02504	0.00812
	1716.78	-0.0876	-0.16346	-0.12085	-0.00215	-0.01164	-0.02249	0.00831
	1717.4	-0.10214	-0.16517	-0.12179	0.00152	-0.02109	-0.0205	0.00861
	1718.03	-0.11502	-0.14282	-0.10594	0.00224	-0.01868	-0.02293	0.00853
	1718.66	-0.15394	-0.14218	-0.11198	0.00364	-0.02178	-0.02392	0.00848
	1719.28	-0.15891	-0.13714	-0.11303	0.00911	-0.02847	-0.02382	0.00853
	1719.91	-0.20164	-0.13685	-0.11832	0.0091	-0.03387	-0.02625	0.00859
	1720.54	-0.18434	-0.14023	-0.11982	0.02134	-0.04192	-0.0256	0.00868
	1721.16	-0.23912	-0.14669	-0.12752	0.0282	-0.03881	-0.0273	0.00822
	1721.79	-0.22635	-0.12907	-0.11654	0.03882	-0.03658	-0.02648	0.00845
	1722.42	-0.23704	-0.13373	-0.11661	0.03545	-0.03801	-0.02367	0.00842
	1723.04	-0.20881	-0.11934	-0.09977	0.03238	-0.03558	-0.02236	0.00868
	1723.67	-0.213	-0.12565	-0.09674	0.02125	-0.0343	-0.02556	0.00849
	1724.29	-0.19398	-0.12495	-0.09497	0.00819	-0.03567	-0.02717	0.00814
	1724.92	-0.18274	-0.12701	-0.0851	0.01033	-0.03101	-0.02667	0.008
	1725.55	-0.16443	-0.12189	-0.0917	0.00967	-0.02737	-0.02696	0.00796
	1726.17	-0.12982	-0.09081	-0.07857	0.01043	-0.01386	-0.02172	0.0083
	1726.8	-0.12117	-0.08976	-0.07154	0.011	-0.0153	-0.01936	0.00859
	1727.42	-0.11725	-0.09592	-0.07169	0.00762	-0.01973	-0.022	0.00874
	1728.05	-0.07808	-0.07791	-0.06268	0.01154	-0.01612	-0.02254	0.00869
	1728.67	-0.04997	-0.08844	-0.055	0.00417	-0.01755	-0.0265	0.00879
	1729.3	-0.03528	-0.0777	-0.05708	0.00578	-0.01929	-0.02693	0.0088
	1729.92	-0.04563	-0.07792	-0.05083	-0.00173	-0.02455	-0.02751	0.00848
	1730.55	-0.03746	-0.07493	-0.04022	-0.00228	-0.0216	-0.02966	0.00837
	1731.18	-0.01117	-0.08867	-0.0427	0.00337	-0.02423	-0.02796	0.00885
	1731.8	-0.00909	-0.08293	-0.04256	0.01057	-0.02454	-0.024	0.00891
	1732.43	-0.0139	-0.08273	-0.05538	0.01135	-0.02857	-0.01797	0.00924
	1733.05	0.00466	-0.07257	-0.041	0.02023	-0.02262	-0.01094	0.00894
	1733.68	-0.0321	-0.07791	-0.0462	0.02046	-0.01839	-0.0098	0.00832
	1734.3	-0.01402	-0.08126	-0.04161	0.01775	-0.01206	-0.00783	0.00847
	1734.93	-0.01871	-0.07358	-0.03284	0.0112	-0.01161	-0.0062	0.00812
	1735.55	-0.01727	-0.07597	-0.02828	0.00458	-0.01226	-0.00776	0.00789
	1736.18	-0.06724	-0.10277	-0.04719	-0.00572	-0.01481	-0.01213	0.0077
	1736.8	-0.08092	-0.08013	-0.03621	0.00159	-0.00899	-0.01064	0.00772
	1737.43	-0.09494	-0.083	-0.05176	0.00633	-0.00629	-0.01262	0.00795
	1738.05	-0.07884	-0.05864	-0.04321	0.0149	-0.000690617	-0.00935	0.00861
	1738.68	-0.07484	-0.03138	-0.02856	0.01587	0.0033	-0.00727	0.00883
	1739.3	-0.08343	-0.03419	-0.02365	0.0152	-0.00339	-0.00972	0.00892
	1739.92	-0.11072	-0.03876	-0.02653	0.01235	-0.00898	-0.01658	0.00852
	1740.55	-0.08325	-0.0305	-0.01662	0.01457	-0.00205	-0.021	0.00893
	1741.17	-0.11005	-0.03234	-0.01822	0.01159	-0.0057	-0.02342	0.00844
	1741.8	-0.12749	-0.03709	-0.02025	0.01136	-0.00176	-0.02649	0.00822
	1742.42	-0.11829	-0.04074	-0.01486	0.00357	-0.000628336	-0.02552	0.0077
	1743.05	-0.05222	-0.03572	-0.01136	0.00556	0.00468	-0.02637	0.00794
	1743.67	-0.02602	-0.02693	-0.01498	0.01309	0.00668	-0.02412	0.0081
	1744.3	-0.02071	-0.00479	-0.01758	0.01745	0.00791	-0.02055	0.00793
	1744.92	-0.00974	-0.00436	-0.0172	0.01479	0.00291	-0.01564	0.00819
	1745.54	0.00507	0.00453	-0.00904	0.01959	0.01053	-0.01189	0.00797
	1746.17	0.00732	-0.00156	-0.01567	0.01993	0.01446	-0.01159	0.00788
	1746.79	0.0321	0.01378	-0.01617	0.02689	0.02261	-0.00753	0.00818
	1747.41	0.01345	0.01846	-0.0288	0.03075	0.01938	-0.00707	0.00816
	1748.04	-0.01455	0.0101	-0.03573	0.03069	0.0165	-0.00297	0.00842
	1748.66	-0.0613	0.01554	-0.03853	0.02797	0.01252	0.00125	0.00876
	1749.29	-0.07282	0.02293	-0.03012	0.03613	0.00779	0.00339	0.00916
	1749.91	-0.08232	0.02301	-0.02079	0.03794	0.000459158	0.00593	0.00966
	1750.53	-0.08639	0.03389	0.000358555	0.04309	0.0019	0.01052	0.01003
	1751.16	-0.11103	0.02907	0.00671	0.04207	-0.000943012	0.01064	0.01
	1751.78	-0.16135	0.00939	0.00266	0.02946	-0.00811	0.0102	0.01012
	1752.4	-0.19344	0.0014	0.00572	0.02938	-0.01114	0.00782	0.01005
	1753.03	-0.17807	0.00562	0.01562	0.03503	-0.000185525	0.008	0.01003
	1753.65	-0.19955	0.008	0.01066	0.04028	-0.0017	0.00478	0.00904
	1754.27	-0.17164	0.000899343	0.01158	0.03401	-0.000178949	0.0042	0.00871
	1754.89	-0.12983	0.01188	0.00985	0.02979	0.0015	0.0048	0.00845
	1755.52	-0.09738	0.01879	-0.000155617	0.03743	-0.000497639	0.00385	0.00859
	1756.14	-0.11477	0.02049	-0.0071	0.04676	-0.000452756	0.00484	0.00784
	1756.76	-0.09635	0.03328	0	0.05099	0.00409	0.00699	0.00747
	1757.39	-0.06282	0.02545	-0.01275	0.04226	0.00416	0.00592	0.00747
	1758.01	-0.02787	0.04246	-0.01695	0.0364	0.0139	0.00651	0.00775
	1758.63	-0.01543	0.04924	-0.0166	0.04068	0.01776	0.00758	0.00796
	1759.26	-0.0058	0.05711	-0.01761	0.0402	0.01869	0.00587	0.00786
	1759.88	0.00885	0.04843	-0.02336	0.03645	0.01848	0.00583	0.00785
	1760.5	0.00784	0.04068	-0.01605	0.03019	0.01059	0.00808	0.00807
	1761.12	0	0.0255	-0.01012	0.02548	0.00335	0.0057	0.00842
	1761.74	0.03152	0.01852	0.00795	0.03043	0.00678	0.00293	0.00861
	1762.37	0.0382	0.00966	0.01418	0.02388	0.00616	0.00145	0.00871
	1762.99	0.04668	0.01318	0.01904	0.01905	0.00689	-0.000993282	0.00891
	1763.61	0.02905	-0.00317	0.02329	0.00391	0.000562733	-0.00417	0.00894
	1764.23	-0.00297	-0.00952	0.03585	-0.0053	5.75107e-05	-0.0042	0.00906
	1764.86	-0.00799	0.00448	0.05514	0.00516	0.01272	-0.00394	0.00886
	1765.48	0.01665	0.01034	0.05131	-0.00202	0.01141	-0.00391	0.00852
	1766.1	0.0293	0.01298	0.05011	-2.68083e-05	0.00457	-0.00295	0.00816
	1766.72	0.03991	0.00974	0.04868	-0.00501	0.00378	-0.000398741	0.00763
	1767.35	0.00763	0.01307	0.04975	-0.00157	0	-0.000605802	0.00721
	1767.97	-0.032	0.01166	0.04772	-0.00197	-0.00346	0.000517403	0.00707
	1768.59	-0.06939	0	0.04756	-2.91127e-05	-0.00566	-0.00235	0.00579
	1769.21	-0.0438	0.00808	0.04506	-0.00206	-0.00785	-0.0051	0.00608
	1769.83	-0.0543	0.00116	0.03191	-0.01055	-0.00953	-0.00874	0.00678
	1770.45	-0.07793	0.00314	0.03859	-0.01199	-0.01147	-0.00763	0.00664
	1771.08	-0.06731	0.00336	0.05181	-0.00245	-0.00978	-0.0042	0.00622
	1771.7	-0.05775	-0.01436	0.04409	-0.00693	-0.01532	-0.00847	0.0056
	1772.32	-0.08001	-0.01984	0.03438	-0.00425	-0.01585	-0.00665	0.00611
	1772.94	-0.05996	-0.01588	0.04115	0.00333	-0.01237	-0.00728	0.00623
	1773.56	-0.05502	-0.01685	0.04069	-0.000684577	-0.01179	-0.00852	0.00626
	1774.18	-0.03666	-0.00833	0.04249	-0.00158	-0.00301	-0.00682	0.00644
	1774.8	-0.03824	-0.00341	0.04391	0.000348027	-0.00262	-0.00542	0.00691
	1775.42	-0.05123	0.00913	0.05395	0	0.00289	-0.00463	0.00721
	1776.05	-0.06994	-0.0037	0.06183	0.00321	0.00485	-0.00231	0.00731
	1776.67	-0.05714	0.00228	0.07725	0.01323	0.01245	3.54996e-05	0.00737
	1777.29	-0.03661	0.0155	0.07552	0.01467	0.02051	0.004	0.00748
	1777.91	-0.01541	0.02148	0.07193	0.0045	0.01232	0.00558	0.00762
	1778.53	-0.03411	0.02045	0.07458	0.00723	0.0134	0.00627	0.00739
	1779.15	-0.02234	0.03452	0.07818	0.00183	0.01842	0.00743	0.00706
	1779.77	-0.02343	0.02204	0.07464	0.000808655	0.01305	0.00494	0.00736
	1780.39	-0.01488	0.00905	0.06319	-0.00519	0.0148	0.00309	0.008
	1781.01	0.000915387	-0.01501	0.05391	-0.01228	0.01138	0.00028018	0.00781
	1781.63	0.00164	-0.01378	0.0458	-0.01459	0.00793	0	0.00826
	1782.25	-0.00759	-0.02284	0.04736	-0.02481	0.00848	-0.00302	0.00819
	1782.87	0.02873	-0.01899	0.05066	-0.02505	0.01003	-0.00123	0.00813
	1783.49	0.04256	-0.02123	0.05005	-0.03183	0.01111	-0.00261	0.00826
	1784.11	0.01439	-0.04282	0.03567	-0.03319	0.00637	-0.00839	0.00818
	1784.73	0.00962	-0.03686	0.0356	-0.02961	0.01348	-0.006	0.0082
	1785.36	0.03243	-0.02589	0.03862	-0.02069	0.02127	-0.00392	0.00811
	1785.97	-0.00262	-0.02812	0.02969	-0.03082	0.01966	-0.00532	0.00794
	1786.6	-0.00718	-0.04464	0.01396	-0.03194	0.02151	-0.00414	0.00776
	1787.21	-0.02695	-0.0512	0.01077	-0.02907	0.02384	-0.00244	0.00736
	1787.84	-0.02962	-0.05896	0.0015	-0.0335	0.02397	-0.00104	0.00742
	1788.45	-0.03242	-0.07713	-0.00312	-0.03245	0.01968	-0.000791916	0.00705
	1789.08	-0.0139	-0.0685	-0.00734	-0.02593	0.0178	-0.00382	0.00693
	1789.69	0.01243	-0.0543	-0.01816	-0.02792	0.01848	-0.00224	0.00669
	1790.31	0.00432	-0.05802	-0.02617	-0.03594	0.01289	-0.0022	0.00663
	1790.93	-0.02774	-0.06352	-0.03499	-0.03221	0.01622	-0.00195	0.00656
	1791.55	0.00479	-0.06412	-0.03979	-0.02523	0.01591	-0.0015	0.00701
	1792.17	-0.00355	-0.09978	-0.05831	-0.03079	0.00831	-0.00309	0.00714
	1792.79	-0.0256	-0.10829	-0.05724	-0.02692	0.00589	-0.00556	0.00725
	1793.41	-0.02935	-0.12962	-0.07123	-0.03523	-0.00528	-0.01058	0.00696
	1794.03	-0.04015	-0.12672	-0.07765	-0.03134	-0.01312	-0.01297	0.00691
	1794.65	-0.01838	-0.12262	-0.06801	-0.02755	-0.00887	-0.01735	0.00688
	1795.27	-0.01903	-0.12546	-0.06447	-0.01682	-0.00939	-0.01746	0.00748
	1795.89	-0.07755	-0.13244	-0.06076	-0.01695	-0.01102	-0.0215	0.00709
	1796.51	-0.12374	-0.13299	-0.045	-0.00791	-0.00938	-0.02255	0.00684
	1797.13	-0.15813	-0.13125	-0.02854	-0.00262	-0.00458	-0.0225	0.00681
	1797.75	-0.20144	-0.13019	-0.01481	0.01022	-0.00336	-0.02323	0.00722
	1798.37	-0.21339	-0.15117	-0.01377	-0.00111	-0.00367	-0.02552	0.00697
	1798.98	-0.22085	-0.16134	-0.02324	-0.00121	-0.00359	-0.02644	0.00635
	1799.6	-0.21547	-0.15904	-0.01573	0.0062	-0.000832624	-0.02129	0.00644
	1800.22	-0.23083	-0.15716	-0.01697	0.00911	-0.00259	-0.02093	0.00693
	1800.84	-0.22709	-0.17183	-0.01518	0.01365	-0.00316	-0.02831	0.00662
	1801.46	-0.21199	-0.17268	-0.0093	0.01714	0.00123	-0.03118	0.0071
	1802.08	-0.20835	-0.18594	-0.01296	0.01088	0.00498	-0.03167	0.00716
	1802.7	-0.22613	-0.21106	-0.01821	0.00619	0.00468	-0.03264	0.00758
	1803.32	-0.23335	-0.23579	-0.03321	0.00296	0.00183	-0.03574	0.00779
	1803.93	-0.18802	-0.24937	-0.04286	0.0036	-0.00229	-0.04034	0.00783
	1804.55	-0.1951	-0.27014	-0.06286	-0.00954	-0.00764	-0.04323	0.00732
	1805.17	-0.16864	-0.2872	-0.06765	-0.00639	-0.01362	-0.04516	0.0073
	1805.79	-0.13731	-0.29148	-0.08035	-0.01156	-0.02067	-0.04664	0.00702
	1806.41	-0.11731	-0.29094	-0.07807	-0.00813	-0.02246	-0.04234	0.00655
	1807.03	-0.11329	-0.28784	-0.07743	-0.01092	-0.01859	-0.04377	0.00611
	1807.64	-0.13473	-0.28812	-0.07823	-0.00891	-0.01898	-0.045	0.00592
	1808.26	-0.16843	-0.28335	-0.07763	-0.01361	-0.01826	-0.04745	0.0055
	1808.88	-0.19752	-0.28277	-0.07142	-0.01957	-0.01704	-0.04777	0.00548
	1809.5	-0.22038	-0.28407	-0.05971	-0.01536	-0.01684	-0.04648	0.00567
	1810.12	-0.22428	-0.29508	-0.06024	-0.01833	-0.01837	-0.04709	0.00594
	1810.73	-0.22538	-0.29254	-0.069	-0.0264	-0.01822	-0.0443	0.0056
	1811.35	-0.24524	-0.27201	-0.06082	-0.01596	-0.01509	-0.03911	0.00552
	1811.97	-0.2691	-0.27052	-0.06602	-0.01955	-0.0204	-0.03536	0.00628
	1812.59	-0.31058	-0.27103	-0.07204	-0.02439	-0.02143	-0.03695	0.00663
	1813.2	-0.29965	-0.27723	-0.06613	-0.02072	-0.01952	-0.03999	0.00673
	1813.82	-0.27445	-0.28424	-0.06567	-0.02491	-0.02221	-0.0368	0.0074
	1814.44	-0.2807	-0.29253	-0.07931	-0.0241	-0.01991	-0.03634	0.00719
	1815.06	-0.28625	-0.29953	-0.0855	-0.02398	-0.02905	-0.03467	0.00719
	1815.67	-0.27339	-0.32625	-0.10146	-0.02496	-0.03328	-0.03836	0.00758
	1816.29	-0.2678	-0.31978	-0.09282	-0.01175	-0.02618	-0.03777	0.00765
	1816.91	-0.26192	-0.32035	-0.10893	-0.00452	-0.02268	-0.03446	0.00754
	1817.53	-0.23786	-0.33095	-0.11276	-0.000165735	-0.01967	-0.03347	0.00775
	1818.14	-0.25926	-0.323	-0.10944	0.00422	-0.01933	-0.03582	0.0078
	1818.76	-0.22888	-0.33388	-0.10826	-0.00417	-0.01795	-0.03859	0.00759
	1819.38	-0.23567	-0.34127	-0.11969	-0.01273	-0.01622	-0.04589	0.00727
	1819.99	-0.2284	-0.34114	-0.11965	-0.00895	-0.01436	-0.04976	0.00686
	1820.61	-0.23325	-0.35765	-0.12483	-0.01638	-0.0136	-0.05679	0.00656
	1821.23	-0.27765	-0.36222	-0.11503	-0.01627	-0.01057	-0.05917	0.00597
	1821.84	-0.29588	-0.36494	-0.11323	-0.01989	-0.01397	-0.06095	0.00604
	1822.46	-0.30114	-0.38282	-0.12453	-0.03491	-0.01581	-0.06399	0.00605
	1823.08	-0.28469	-0.35342	-0.11074	-0.029	-0.01089	-0.06254	0.00578
	1823.69	-0.2758	-0.36736	-0.12261	-0.02897	-0.01186	-0.0622	0.00589
	1824.31	-0.27917	-0.36854	-0.13959	-0.03923	-0.01967	-0.06435	0.00583
	1824.93	-0.26513	-0.35931	-0.13408	-0.02878	-0.01996	-0.0618	0.00569
	1825.54	-0.19701	-0.36323	-0.13797	-0.02972	-0.02442	-0.0618	0.00539
	1826.16	-0.21749	-0.37769	-0.14069	-0.02865	-0.02342	-0.05938	0.00571
	1826.78	-0.26295	-0.39473	-0.1469	-0.02421	-0.0282	-0.05798	0.00543
	1827.39	-0.27941	-0.40556	-0.14961	-0.02497	-0.0393	-0.05706	0.00524
	1828.01	-0.27383	-0.41588	-0.14826	-0.01555	-0.03771	-0.05601	0.00596
	1828.62	-0.26927	-0.40217	-0.1424	-0.00969	-0.03413	-0.0529	0.00596
	1829.24	-0.26926	-0.40152	-0.14554	-0.00718	-0.03694	-0.05152	0.00616
	1829.86	-0.2689	-0.40515	-0.14204	-0.0139	-0.03933	-0.05177	0.00699
	1830.47	-0.26157	-0.40831	-0.13085	-0.01834	-0.04358	-0.05274	0.00745
	1831.09	-0.24347	-0.41484	-0.13422	-0.02505	-0.04742	-0.05297	0.0075
	1831.7	-0.27711	-0.42301	-0.14397	-0.02754	-0.04477	-0.05393	0.00763
	1832.32	-0.27212	-0.40931	-0.13354	-0.01611	-0.04578	-0.05457	0.00755
	1832.93	-0.29479	-0.40905	-0.12485	-0.01594	-0.04383	-0.05912	0.00756
	1833.55	-0.31754	-0.38778	-0.11799	-0.00944	-0.04425	-0.05915	0.00723
	1834.17	-0.30463	-0.3891	-0.12786	-0.01343	-0.04418	-0.05824	0.00735
	1834.78	-0.27911	-0.37942	-0.11311	-0.01109	-0.03497	-0.05749	0.00781
	1835.4	-0.23002	-0.37597	-0.11548	0	-0.03161	-0.06153	0.00731
	1836.01	-0.23846	-0.38304	-0.12734	-0.00942	-0.03444	-0.05882	0.00716
	1836.63	-0.22325	-0.36357	-0.11748	-0.00979	-0.03562	-0.06143	0.00708
	1837.24	-0.18974	-0.36361	-0.11439	-0.0035	-0.03386	-0.06134	0.00686
	1837.86	-0.15395	-0.36616	-0.11525	-0.00361	-0.03254	-0.06507	0.00642
	1838.47	-0.18514	-0.37463	-0.10844	-0.00295	-0.02892	-0.06665	0.00645
	1839.09	-0.20338	-0.38021	-0.11168	-0.00881	-0.03015	-0.06741	0.0059
	1839.7	-0.1982	-0.38082	-0.11094	-0.00996	-0.03086	-0.06874	0.0059
	1840.32	-0.1469	-0.3725	-0.09768	-0.00499	-0.02512	-0.06923	0.0062
	1840.93	-0.12654	-0.37477	-0.09315	-0.00811	-0.02266	-0.06838	0.00632
	1841.55	-0.13693	-0.37996	-0.08045	-0.01095	-0.02042	-0.07009	0.00688
	1842.16	-0.13718	-0.37067	-0.08502	-0.01742	-0.01548	-0.06945	0.00694
	1842.78	-0.13577	-0.36401	-0.08063	-0.02375	-0.01241	-0.07136	0.00699
	1843.39	-0.14294	-0.35244	-0.08414	-0.02158	-0.01365	-0.07155	0.00722
	1844.01	-0.15384	-0.35476	-0.08463	-0.02532	-0.01217	-0.06972	0.00754
	1844.62	-0.16271	-0.33929	-0.07014	-0.01701	-0.01335	-0.07079	0.00717
	1845.24	-0.14586	-0.33321	-0.07142	-0.01954	-0.00695	-0.06932	0.00698
	1845.85	-0.13407	-0.31899	-0.06508	-0.01148	-0.00299	-0.06892	0.00706
	1846.46	-0.13244	-0.32609	-0.06109	-0.01292	-0.00189	-0.06534	0.00718
	1847.08	-0.08783	-0.30733	-0.04989	-0.01533	0.000837319	-0.06246	0.00732
	1847.69	-0.05474	-0.30472	-0.04668	-0.02126	0	-0.06296	0.0069
	1848.31	-0.06264	-0.27764	-0.02852	-0.01758	0.000889542	-0.05672	0.00637
	1848.92	-0.01116	-0.26493	-0.01615	-0.01309	-0.00138	-0.05889	0.00621
	1849.54	0.01066	-0.262	-0.01646	-0.01925	-0.00187	-0.05796	0.00562
	1850.15	-0.02645	-0.24706	-0.00522	-0.02078	-0.00438	-0.05807	0.00562
	1850.76	-0.01997	-0.25175	-0.00258	-0.03368	-0.00361	-0.0547	0.0053
	1851.38	-0.05997	-0.24269	0	-0.0397	-0.000362671	-0.05085	0.00532
	1851.99	-0.05369	-0.23275	0.00276	-0.04452	-0.00589	-0.04992	0.0057
	1852.61	-0.0492	-0.22319	0.00743	-0.04906	-0.004	-0.04698	0.00585
	1853.22	-0.04177	-0.21239	0.00922	-0.04408	-0.00796	-0.04252	0.00607
	1853.83	-0.03231	-0.20029	0.01371	-0.0478	-0.00707	-0.0434	0.00619
	1854.45	-0.03969	-0.20234	0.00761	-0.05025	-0.00872	-0.04299	0.00601
	1855.06	0	-0.18372	0.0322	-0.03889	-0.00617	-0.04294	0.00584
	1855.67	-0.000631198	-0.19046	0.03868	-0.03109	-0.00977	-0.04232	0.00581
	1856.29	-0.01931	-0.18569	0.04956	-0.02605	-0.00715	-0.04071	0.00568
	1856.9	-0.00121	-0.16893	0.06877	-0.00954	0.000267875	-0.04537	0.00545
	1857.51	0.05432	-0.16972	0.06441	-0.00808	0.00344	-0.04165	0.00559
	1858.13	0.09868	-0.15691	0.08925	0.00411	0.00505	-0.04126	0.00578
	1858.74	0.16531	-0.14633	0.09741	0.01314	0.00749	-0.03732	0.00561
	1859.35	0.22258	-0.13941	0.09012	0.01431	0.01122	-0.03634	0.00543
	1859.97	0.28231	-0.12229	0.09851	0.02202	0.01687	-0.0337	0.00577
	1860.58	0.2964	-0.10966	0.10697	0.03182	0.01554	-0.03331	0.00572
	1861.19	0.31864	-0.10195	0.10602	0.02585	0.01111	-0.03847	0.00599
	1861.81	0.30916	-0.09986	0.09472	0.0193	0.01012	-0.03948	0.0056
	1862.42	0.31	-0.08661	0.09678	0.01283	0.00467	-0.03751	0.00589
	1863.03	0.30021	-0.09663	0.09271	0.00421	0.00249	-0.03695	0.00566
	1863.64	0.27244	-0.07623	0.09295	-0.000703155	0.00331	-0.03327	0.00619
	1864.26	0.25108	-0.08128	0.08135	-0.00703	-0.00336	-0.03271	0.00685
	1864.87	0.25258	-0.06866	0.0814	-0.00282	-0.00218	-0.02828	0.00698
	1865.48	0.27041	-0.0569	0.07627	-0.00152	-0.00405	-0.02527	0.00692
	1866.1	0.23673	-0.0538	0.07596	-0.00844	-0.00419	-0.0226	0.00711
	1866.71	0.20731	-0.0527	0.09069	-0.00649	-0.00825	-0.02484	0.0072
	1867.32	0.2093	-0.03184	0.10157	-0.00316	-0.00469	-0.02399	0.00679
	1867.93	0.16946	-0.03477	0.09919	-0.00859	-0.00841	-0.02644	0.00735
	1868.55	0.16851	0	0.11825	-0.0036	-0.0049	-0.02647	0.0073
	1869.16	0.15763	0.00101	0.12265	-0.01022	-0.00631	-0.02803	0.00699
	1869.77	0.17121	0.00914	0.12466	-0.01327	-0.00731	-0.0249	0.00718
	1870.38	0.1978	0.03311	0.15058	-0.00188	-0.00577	-0.02357	0.00771
	1870.99	0.23107	0.03958	0.15088	-0.000182314	-0.000371327	-0.02574	0.00821
	1871.61	0.27301	0.04668	0.1492	0.000694818	0.00135	-0.02585	0.00849
	1872.22	0.31677	0.06634	0.16658	0.01511	0.000118018	-0.02504	0.00916
	1872.83	0.32592	0.07466	0.18158	0.02339	-0.00266	-0.02521	0.00893
	1873.44	0.33965	0.09533	0.18217	0.03315	-0.00297	-0.02625	0.00833
	1874.05	0.3785	0.10049	0.17926	0.03346	-0.00217	-0.02373	0.0081
	1874.66	0.41045	0.10671	0.18805	0.03902	-0.00154	-0.0257	0.00854
	1875.28	0.42164	0.12434	0.20196	0.04664	0.000299016	-0.02193	0.00837
	1875.89	0.45712	0.14444	0.20051	0.04143	0.00279	-0.01522	0.00802
	1876.5	0.43985	0.14493	0.19532	0.04275	-0.000185462	-0.01121	0.00775
	1877.11	0.47169	0.17648	0.19957	0.04467	0.00143	-0.00745	0.00704
	1877.72	0.47477	0.18428	0.20382	0.04484	-0.00118	-0.00482	0.00693
	1878.33	0.48967	0.1967	0.20467	0.04886	-0.00378	-0.00241	0.00665
	1878.94	0.49994	0.19687	0.20584	0.04526	-0.00313	-0.00707	0.00642
	1879.56	0.50623	0.20541	0.19628	0.04343	-0.00143	-0.00556	0.00599
	1880.17	0.49891	0.22416	0.2208	0.04595	0.00133	-0.00699	0.00589
	1880.78	0.47811	0.22077	0.22253	0.0508	-0.00387	-0.0093	0.00593
	1881.39	0.45846	0.21954	0.23372	0.05053	0	-0.00723	0.00585
	1882	0.45156	0.20454	0.22643	0.04846	0.000727412	-0.00851	0.00631
	1882.61	0.45828	0.20815	0.23205	0.05028	0.00429	-0.0105	0.00672
	1883.22	0.49144	0.2032	0.22331	0.04566	0.00652	-0.01407	0.00689
	1883.83	0.54577	0.21056	0.22527	0.05368	0.01244	-0.01446	0.00658
	1884.44	0.53148	0.21067	0.22966	0.06266	0.01633	-0.01434	0.00685
	1885.06	0.55525	0.22302	0.24523	0.06522	0.01937	-0.00822	0.00688
	1885.67	0.55698	0.22149	0.25068	0.06837	0.02052	-0.00858	0.00703
	1886.28	0.59936	0.21197	0.24214	0.06086	0.02346	-0.00911	0.00733
	1886.89	0.59565	0.22538	0.25343	0.06111	0.0252	-0.00887	0.00757
	1887.5	0.58478	0.2526	0.25849	0.05471	0.02198	-0.00336	0.00739
	1888.11	0.53826	0.2526	0.2593	0.04319	0.02185	3.98728e-05	0.00743
	1888.72	0.50591	0.26961	0.26648	0.05238	0.02239	0.00219	0.00776
	1889.33	0.53737	0.2734	0.2655	0.04729	0.01868	0.000571005	0.00815
	1889.94	0.5216	0.27596	0.27749	0.04806	0.02366	-0.00118	0.0082
	1890.55	0.52236	0.27708	0.28386	0.04881	0.02883	0	0.00812
	1891.16	0.52399	0.2747	0.27953	0.04185	0.03265	-0.00397	0.00803
	1891.77	0.51688	0.29444	0.29021	0.04356	0.03526	-0.00243	0.00817
	1892.38	0.49801	0.30373	0.29961	0.05157	0.03995	-0.00414	0.00823
	1892.99	0.47988	0.2797	0.29342	0.05378	0.03426	-0.00465	0.00836
	1893.6	0.50315	0.307	0.3036	0.05318	0.04565	-0.00273	0.00804
	1894.21	0.47677	0.27471	0.27297	0.03666	0.04471	-0.00797	0.00787
	1894.82	0.49571	0.30206	0.27085	0.0413	0.05257	-0.00653	0.00777
	1895.43	0.52243	0.30913	0.27006	0.03731	0.06026	-0.00585	0.00776
	1896.04	0.55666	0.31683	0.2707	0.04365	0.06606	-0.00457	0.00751
	1896.65	0.55438	0.32758	0.28499	0.04521	0.06766	-0.000150472	0.00824
	1897.26	0.56821	0.3494	0.29845	0.04597	0.06412	0.00612	0.00863
	1897.87	0.55708	0.34397	0.29188	0.04146	0.06291	0.00631	0.00868
	1898.48	0.58539	0.34396	0.28158	0.03864	0.05916	0.00509	0.00937
	1899.09	0.52929	0.35103	0.29939	0.03971	0.05579	0.00737	0.00967
	1899.69	0.5155	0.35651	0.30841	0.03775	0.05202	0.00773	0.01015
	1900.3	0.50237	0.36214	0.32624	0.04064	0.05116	0.00967	0.0103
	1900.91	0.4912	0.36138	0.32327	0.03997	0.04363	0.00741	0.01032
	1901.52	0.51493	0.36439	0.34061	0.03983	0.04121	0.00898	0.01027
	1902.13	0.51284	0.36243	0.35643	0.04351	0.04973	0.00905	0.00978
	1902.74	0.50531	0.36747	0.37067	0.04904	0.0463	0.01255	0.00953
	1903.35	0.49782	0.38146	0.37553	0.04671	0.04429	0.00996	0.00927
	1903.96	0.48844	0.39202	0.38035	0.04899	0.04676	0.01182	0.00874
	1904.57	0.49589	0.38708	0.37477	0.04518	0.04342	0.0117	0.00837
	1905.18	0.49152	0.38371	0.37733	0.0395	0.04012	0.01074	0.00789
	1905.79	0.50646	0.3983	0.36851	0.03002	0.04769	0.00949	0.0077
	1906.39	0.52659	0.37454	0.35796	0.01958	0.04881	0.01133	0.00733
	1907	0.53257	0.38566	0.34996	0.0116	0.04948	0.01436	0.00716
	1907.61	0.53221	0.39369	0.34466	0.00469	0.05275	0.01586	0.0072
	1908.22	0.52948	0.39176	0.34211	0	0.05116	0.01596	0.00722
	1908.83	0.55329	0.3855	0.33593	-0.00881	0.05482	0.01696	0.00756
	1909.44	0.55097	0.37856	0.32095	-0.01486	0.05227	0.01889	0.00782
	1910.05	0.56652	0.363	0.30539	-0.02128	0.05063	0.0164	0.00807
	1910.65	0.59185	0.3536	0.30202	-0.01866	0.04525	0.01486	0.00857
	1911.26	0.59163	0.34144	0.29841	-0.02099	0.04423	0.01391	0.00805
	1911.87	0.63589	0.34803	0.29512	-0.02108	0.046	0.01477	0.00803
	1912.48	0.62126	0.35649	0.28986	-0.01718	0.0449	0.01392	0.00802
	1913.09	0.60744	0.3379	0.2734	-0.01713	0.03508	0.01458	0.00808
	1913.69	0.61891	0.34047	0.2796	-0.00567	0.0403	0.01695	0.00802
	1914.3	0.61718	0.32942	0.27463	0.0028	0.04344	0.01517	0.00822
	1914.91	0.5891	0.33704	0.26765	0.00414	0.04007	0.01547	0.00827
	1915.52	0.57728	0.33426	0.27851	0.00568	0.04534	0.01634	0.00833
	1916.13	0.56236	0.32391	0.26827	0.000946918	0.04662	0.01957	0.00809
	1916.73	0.54599	0.32067	0.27564	-0.00812	0.04157	0.02022	0.00825
	1917.34	0.53562	0.33425	0.28085	0.000442098	0.04036	0.02045	0.00806
	1917.95	0.51833	0.33358	0.26811	-0.00791	0.03864	0.01865	0.0084
	1918.56	0.50933	0.32464	0.25886	-0.01859	0.0342	0.01891	0.00788
	1919.16	0.4651	0.33105	0.2515	-0.02117	0.03761	0.02026	0.0074
	1919.77	0.44999	0.3166	0.24041	-0.03058	0.0353	0.02063	0.00728
	1920.38	0.44747	0.31226	0.23943	-0.02946	0.03902	0.02246	0.00722
	1920.99	0.48717	0.30257	0.21649	-0.03275	0.03926	0.0206	0.00713
	1921.59	0.4796	0.29748	0.21369	-0.03153	0.03311	0.01869	0.00745
	1922.2	0.52741	0.30469	0.22108	-0.02499	0.03459	0.01601	0.00747
	1922.81	0.57264	0.30602	0.21375	-0.02347	0.02978	0.01803	0.00755
	1923.41	0.59559	0.28794	0.20194	-0.03218	0.02691	0.01295	0.00694
	1924.02	0.6104	0.28686	0.19403	-0.03028	0.02251	0.014	0.00712
	1924.63	0.60949	0.26569	0.18289	-0.03338	0.01747	0.00858	0.00705
	1925.23	0.64384	0.24928	0.17801	-0.02862	0.01231	0.01038	0.00718
	1925.84	0.65506	0.24016	0.17831	-0.03159	0.01353	0.00709	0.0071
	1926.45	0.66918	0.25258	0.19302	-0.03023	0.01716	0.00782	0.00779
	1927.06	0.64782	0.24409	0.19356	-0.03484	0.01701	0.00731	0.00767
	1927.66	0.64648	0.23432	0.21143	-0.03958	0.01628	0.0075	0.00758
	1928.27	0.62685	0.24301	0.21509	-0.04583	0.01475	0.00957	0.00804
	1928.88	0.58122	0.25038	0.22213	-0.04562	0.00852	0.00816	0.00801
	1929.48	0.53022	0.24856	0.20652	-0.03777	0.00585	0.00776	0.00819
	1930.09	0.46735	0.23938	0.19665	-0.04277	0.00331	0.00465	0.00834
	1930.69	0.44012	0.23752	0.19607	-0.04763	0.00725	0.00767	0.00736
	1931.3	0.40191	0.22848	0.19277	-0.0506	0.01446	0.00883	0.0072
	1931.91	0.37906	0.2203	0.18815	-0.05253	0.01942	0.00826	0.00731
	1932.51	0.33498	0.23359	0.18629	-0.04133	0.02679	0.00884	0.00729
	1933.12	0.32032	0.21929	0.17577	-0.04508	0.02193	0.00104	0.00787
	1933.73	0.28625	0.21579	0.1792	-0.05092	0.01957	0.00175	0.00819
	1934.33	0.29957	0.22197	0.1819	-0.05188	0.01624	0.00147	0.00791
	1934.94	0.29498	0.21206	0.15779	-0.06473	0.01558	0.000401731	0.0074
	1935.54	0.25656	0.19956	0.15276	-0.0689	0.01429	-0.00296	0.00711
	1936.15	0.27647	0.19039	0.15083	-0.07656	0.01345	-0.00352	0.00715
	1936.76	0.27888	0.16824	0.14774	-0.08536	0.01399	-0.00873	0.00708
	1937.36	0.28354	0.15979	0.15341	-0.08879	0.01426	-0.0058	0.00734
	1937.97	0.25415	0.14822	0.14302	-0.10635	0.0106	-0.01115	0.00747
	1938.57	0.2691	0.16104	0.14775	-0.10758	0.01528	-0.00936	0.00789
	1939.18	0.28184	0.13931	0.13742	-0.10719	0.01164	-0.01272	0.00785
	1939.78	0.28607	0.13313	0.12723	-0.11619	0.006	-0.01063	0.00797
	1940.39	0.25563	0.13408	0.11598	-0.11999	0.00207	-0.01059	0.00859
	1940.99	0.243	0.12638	0.09746	-0.11465	-0.000851585	-0.01122	0.00884
	1941.6	0.20814	0.10905	0.0809	-0.11067	0.00112	-0.00913	0.00885
	1942.2	0.19192	0.10043	0.07571	-0.10605	0.00206	-0.00835	0.00899
	1942.81	0.15345	0.10533	0.06724	-0.10874	0.00443	-0.00693	0.00873
	1943.42	0.10512	0.10739	0.06148	-0.10433	0.01142	-0.00794	0.00935
	1944.02	0.08571	0.12293	0.06504	-0.09308	0.00908	-0.00683	0.00927
	1944.63	0.07041	0.11613	0.04541	-0.10163	0.00139	-0.00698	0.00966
	1945.23	0.05531	0.10345	0.03229	-0.11442	-0.00484	-0.00739	0.00999
	1945.84	0.04517	0.10251	0.02109	-0.11644	-0.00784	-0.00517	0.00964
	1946.44	0.06706	0.09811	0.01191	-0.1187	-0.01041	-0.00466	0.00913
	1947.05	0.07742	0.09422	0.00727	-0.11904	-0.00448	-0.00564	0.00893
	1947.65	0.06685	0.08665	0.00801	-0.11371	-0.00722	-0.0025	0.00869
	1948.26	0.10808	0.07059	0.00523	-0.12566	-0.00818	-0.0053	0.00888
	1948.86	0.11497	0.0675	0.00474	-0.12224	-0.01025	-0.00414	0.0088
	1949.46	0.11114	0.05397	0	-0.12564	-0.0114	-0.00255	0.00862
	1950.07	0.09757	0.05442	-0.00227	-0.13053	-0.01487	-0.00178	0.00865
	1950.67	0.13818	0.05362	-0.000770022	-0.1236	-0.0183	0	0.00853
	1951.28	0.12498	0.0454	-0.00562	-0.12296	-0.02628	-0.000694354	0.0084
	1951.88	0.11254	0.04141	-0.01116	-0.13484	-0.03641	-1.60656e-05	0.00804
	1952.49	0.10092	0.04437	-0.00763	-0.13442	-0.03882	-0.00113	0.00859
	1953.09	0.07481	0.0351	-0.01233	-0.12455	-0.03712	-0.000174223	0.0087
	1953.69	0.03297	0.03388	-0.01523	-0.12312	-0.03815	-0.0015	0.0089
	1954.3	0.00678	0.02437	-0.01644	-0.12228	-0.03823	-0.00519	0.00942
	1954.9	-0.03441	0.03493	-0.01351	-0.12551	-0.0333	-0.0066	0.00925
	1955.51	-0.02812	0.03164	-0.00601	-0.13262	-0.03243	-0.01134	0.00961
	1956.11	-0.01476	0.03098	-0.01104	-0.13836	-0.03511	-0.01264	0.00945
	1956.71	0.01228	0.01559	-0.0208	-0.15061	-0.03614	-0.0139	0.00948
	1957.32	0.00909	0	-0.02448	-0.15558	-0.03625	-0.01668	0.00947
	1957.92	0.04343	-0.00392	-0.01822	-0.14692	-0.03313	-0.01836	0.00943
	1958.53	0.07151	-0.01906	-0.01944	-0.15098	-0.03138	-0.01985	0.00883
	1959.13	0.11075	-0.01967	-0.01679	-0.13882	-0.02478	-0.02178	0.00873
	1959.73	0.11293	-0.04529	-0.03478	-0.1427	-0.02496	-0.02105	0.00846
	1960.34	0.15559	-0.04389	-0.02989	-0.14704	-0.02426	-0.02227	0.00911
	1960.94	0.1375	-0.03616	-0.03158	-0.14359	-0.02839	-0.02199	0.00881
	1961.54	0.11511	-0.05799	-0.04162	-0.15268	-0.03091	-0.02376	0.00845
	1962.15	0.10763	-0.05702	-0.03667	-0.15009	-0.03407	-0.02149	0.00854
	1962.75	0.12243	-0.04226	-0.03424	-0.14123	-0.03352	-0.02095	0.00841
	1963.36	0.05963	-0.0534	-0.03398	-0.14695	-0.03699	-0.01935	0.00818
	1963.96	0.02792	-0.06998	-0.03747	-0.15411	-0.03551	-0.02299	0.00788
	1964.56	-0.00401	-0.06788	-0.037	-0.14672	-0.03287	-0.02087	0.00821
	1965.16	-0.04346	-0.09002	-0.05677	-0.15349	-0.03387	-0.02337	0.00791
	1965.77	-0.08614	-0.07754	-0.05778	-0.15318	-0.03193	-0.0233	0.00855
	1966.37	-0.11226	-0.09309	-0.06478	-0.15691	-0.03092	-0.02686	0.00851
	1966.97	-0.11904	-0.0926	-0.07388	-0.16022	-0.03354	-0.02779	0.0082
	1967.58	-0.1492	-0.09715	-0.07711	-0.1698	-0.04187	-0.02678	0.00826
	1968.18	-0.13803	-0.10698	-0.08562	-0.16316	-0.0425	-0.02414	0.00798
	1968.78	-0.11585	-0.10764	-0.07935	-0.16558	-0.04806	-0.02254	0.00802
	1969.38	-0.12614	-0.11427	-0.08284	-0.16695	-0.04912	-0.02143	0.00816
	1969.99	-0.10554	-0.11761	-0.08481	-0.16391	-0.05012	-0.02092	0.00802
	1970.59	-0.07846	-0.11972	-0.0817	-0.16313	-0.05016	-0.02108	0.00774
	1971.19	-0.06977	-0.12584	-0.08459	-0.1514	-0.04695	-0.01922	0.00821
	1971.79	-0.07626	-0.14131	-0.09858	-0.15662	-0.05021	-0.0188	0.00882
	1972.4	-0.06716	-0.1307	-0.09353	-0.1513	-0.05296	-0.01844	0.00956
	1973	-0.06444	-0.11766	-0.10637	-0.14702	-0.05302	-0.01643	0.00938
	1973.6	-0.03343	-0.13232	-0.11269	-0.14754	-0.0488	-0.01648	0.00897
	1974.2	-0.00366	-0.1235	-0.10801	-0.1378	-0.04205	-0.01924	0.00967
	1974.81	0.02675	-0.12856	-0.10021	-0.13349	-0.03424	-0.01751	0.01016
	1975.41	0.00602	-0.15201	-0.10852	-0.13883	-0.03246	-0.01762	0.01036
	1976.01	0.01996	-0.1692	-0.11027	-0.14074	-0.02351	-0.01979	0.01009
	1976.61	0.02324	-0.15717	-0.10527	-0.13346	-0.02164	-0.02008	0.0101
	1977.21	0.00245	-0.16818	-0.11661	-0.13922	-0.01826	-0.02085	0.01013
	1977.82	-0.00819	-0.16673	-0.11015	-0.13044	-0.01291	-0.0199	0.01082
	1978.42	0.01774	-0.17648	-0.11562	-0.13502	-0.01714	-0.02235	0.01046
	1979.02	-0.00347	-0.17218	-0.11075	-0.1432	-0.01726	-0.0204	0.01034
	1979.62	-0.02837	-0.17045	-0.09987	-0.14735	-0.0179	-0.01575	0.01011
	1980.22	0.00123	-0.17395	-0.09303	-0.14881	-0.0172	-0.01696	0.01004
	1980.83	0.00916	-0.15437	-0.08905	-0.15496	-0.01817	-0.01626	0.01032
	1981.43	0	-0.15742	-0.09522	-0.152	-0.02082	-0.01877	0.01002
	1982.03	0.0051	-0.15331	-0.08375	-0.15185	-0.02315	-0.02202	0.0102
	1982.63	-0.00235	-0.14456	-0.06723	-0.14526	-0.01806	-0.02082	0.0102
	1983.23	-0.00903	-0.15244	-0.08058	-0.13921	-0.02322	-0.02448	0.0103
	1983.83	-0.01019	-0.15039	-0.08704	-0.14287	-0.02563	-0.02854	0.01052
	1984.43	-0.0242	-0.14292	-0.08274	-0.1385	-0.02741	-0.02622	0.00992
	1985.03	0.00928	-0.13192	-0.08686	-0.14088	-0.0263	-0.02531	0.00908
	1985.63	0.03634	-0.13054	-0.08907	-0.14033	-0.02632	-0.02745	0.00901
	1986.24	0.04896	-0.12308	-0.08295	-0.13728	-0.02389	-0.02589	0.00941
	1986.84	0.05319	-0.11829	-0.08145	-0.13358	-0.02081	-0.02037	0.00943
	1987.44	0.04338	-0.11599	-0.08021	-0.13677	-0.01789	-0.02016	0.00933
	1988.04	0.04766	-0.12798	-0.08321	-0.13814	-0.01362	-0.02164	0.00913
	1988.64	0.02685	-0.11093	-0.08728	-0.13624	-0.01089	-0.02162	0.00929
	1989.24	0.02023	-0.11174	-0.09263	-0.1374	-0.01314	-0.01877	0.00961
	1989.84	0.02083	-0.10928	-0.08315	-0.13742	-0.01315	-0.01453	0.00964
	1990.44	0.0248	-0.0973	-0.08728	-0.1355	-0.01023	-0.01606	0.00946
	1991.04	0.01267	-0.10167	-0.08773	-0.1478	-0.00925	-0.01896	0.00958
	1991.64	0.03017	-0.10129	-0.08439	-0.14488	-0.0121	-0.01611	0.00924
	1992.24	0.05607	-0.09929	-0.08637	-0.15065	-0.01267	-0.01986	0.00928
	1992.85	0.05737	-0.10939	-0.09878	-0.14498	-0.01577	-0.02291	0.00954
	1993.44	0.05603	-0.10947	-0.10466	-0.13639	-0.0177	-0.02592	0.01011
	1994.05	0.03883	-0.10335	-0.08717	-0.13424	-0.01598	-0.02544	0.0104
	1994.65	0.03516	-0.11526	-0.09832	-0.12988	-0.01448	-0.02542	0.01007
	1995.25	0.06642	-0.11477	-0.10663	-0.12702	-0.02037	-0.02707	0.01
	1995.85	0.03883	-0.11236	-0.10177	-0.12915	-0.01946	-0.02522	0.0097
	1996.45	0.04646	-0.11096	-0.10077	-0.12506	-0.01649	-0.01908	0.00923
	1997.05	0.06292	-0.10562	-0.09544	-0.12367	-0.01713	-0.01724	0.00911
	1997.65	0.04778	-0.10848	-0.10298	-0.1187	-0.01645	-0.01511	0.0092
	1998.25	0.04523	-0.10538	-0.10322	-0.12666	-0.01253	-0.01267	0.00968
	1998.85	0.07985	-0.08946	-0.08924	-0.12129	-0.00438	-0.01271	0.00974
	1999.45	0.06091	-0.10612	-0.09383	-0.12696	-0.00457	-0.01355	0.01028
	2000.05	0.03791	-0.10473	-0.09244	-0.12137	-0.00108	-0.01169	0.01068
	2000.65	-0.000864408	-0.09382	-0.08549	-0.12434	0	-0.01044	0.01073
	2001.24	-0.02037	-0.08633	-0.07539	-0.12002	-0.0015	-0.01079	0.0104
	2001.85	-0.03319	-0.0964	-0.06601	-0.12058	0.0047	-0.01025	0.00974
	2002.44	-0.04512	-0.11073	-0.06628	-0.12264	0.00713	-0.01544	0.00971
	2003.04	-0.0408	-0.11368	-0.06248	-0.13475	0.00189	-0.01404	0.00943
	2003.64	-0.06112	-0.12762	-0.04824	-0.12575	0.0019	-0.01481	0.00908
	2004.24	-0.06256	-0.12552	-0.04615	-0.12118	0.00614	-0.01596	0.00937
	2004.84	-0.08425	-0.12854	-0.04765	-0.11228	0.00785	-0.01566	0.00952
	2005.44	-0.05701	-0.13235	-0.04869	-0.10659	0.00622	-0.01627	0.00968
	2006.04	-0.09952	-0.12706	-0.0321	-0.09859	0.00723	-0.01146	0.00888
	2006.64	-0.08087	-0.11689	-0.03498	-0.08806	0.00695	-0.01365	0.00838
	2007.24	-0.06678	-0.10453	-0.02245	-0.08946	0.01015	-0.01201	0.00817
	2007.84	-0.07824	-0.10923	-0.016	-0.08305	0.01154	-0.01063	0.00807
	2008.44	-0.03707	-0.10255	-0.01121	-0.07486	0.0112	-0.00913	0.00803
	2009.04	-0.01819	-0.08865	-0.00567	-0.07625	0.00599	-0.00692	0.00771
	2009.63	-0.000875902	-0.07662	-0.01129	-0.07616	0.01028	-0.0053	0.00776
	2010.23	0.03333	-0.06656	-0.01228	-0.07754	0.01147	-0.00615	0.00821
	2010.83	0.07816	-0.04612	0.00127	-0.06176	0.01296	-0.000950706	0.00791
	2011.43	0.04353	-0.0458	-0.00411	-0.06369	0.01236	-0.00308	0.00778
	2012.03	0.05293	-0.02863	-0.000112388	-0.06153	0.01469	-0.00199	0.00786
	2012.63	0.03626	-0.00661	0.00273	-0.06307	0.01523	-0.00326	0.00721
	2013.23	0.02269	-0.00753	0.00437	-0.0621	0.0138	-0.00312	0.00669
	2013.83	-0.00923	-0.01106	-0.00214	-0.05964	0.01294	-0.0025	0.00658
	2014.42	-0.02451	-0.002	-0.01108	-0.06103	0.00937	-0.00304	0.00669
	2015.02	-0.03563	0	-0.0227	-0.05776	0.00751	-0.00345	0.00687
	2015.62	-0.07585	-0.00886	-0.01397	-0.04978	0.0106	-0.00535	0.00717
	2016.22	-0.05859	-0.00247	-0.02053	-0.04662	0.01033	-0.00469	0.00745
	2016.82	-0.05926	-0.00641	-0.01881	-0.04491	0.00992	-0.00689	0.00758
	2017.41	-0.04301	-0.01161	-0.03239	-0.03847	0.00927	-0.00696	0.00755
	2018.01	-0.0758	0.00135	-0.02051	-0.0304	0.01565	-0.00289	0.00741
	2018.61	-0.03011	0.00734	-0.00997	-0.02225	0.02165	-0.00169	0.00797
	2019.21	-0.02354	0.000535931	-0.00843	-0.03018	0.02772	0.00192	0.0085
	2019.81	-0.03294	-0.00593	-0.02229	-0.02693	0.02704	0.00103	0.00872
	2020.4	0.02423	0.00256	-0.01074	-0.03019	0.02731	0.000874547	0.00883
	2021	0.01884	-0.00174	-0.01065	-0.043	0.03081	0.00482	0.00871
	2021.6	0.01715	-0.00308	-0.00876	-0.04046	0.03633	0.00546	0.00878
	2022.2	-0.01282	-0.01292	-0.01613	-0.04249	0.03454	0.00461	0.00841
	2022.8	0.02417	0.01589	0	-0.0406	0.04503	0.00781	0.00817
	2023.39	0.01656	0.01157	-0.00377	-0.05178	0.04749	0.00206	0.00783
	2023.99	0.00349	0.02342	-0.00323	-0.05395	0.04648	0.00479	0.00784
	2024.59	-0.01068	0.03568	0.01023	-0.05168	0.04701	0.00437	0.0073
	2025.18	-0.01415	0.02715	0.00321	-0.05309	0.04101	0.00283	0.00705
	2025.78	-0.01181	0.0496	0.000762441	-0.04064	0.04216	0.00362	0.00703
	2026.38	-0.02552	0.05725	-6.87226e-05	-0.03947	0.04102	0	0.00675
	2026.98	-0.04739	0.0559	0.00727	-0.02929	0.04384	0.000518257	0.00741
	2027.57	-0.06055	0.06332	0.03182	-0.02065	0.04461	0.00164	0.00693
	2028.17	-0.0241	0.0541	0.0366	-0.01757	0.03759	-0.00106	0.00665
	2028.77	-0.00226	0.06041	0.04189	-0.00974	0.03712	-0.00112	0.00683
	2029.37	0.02596	0.06797	0.04653	0.00075157	0.033	0.00233	0.00645
	2029.96	0.02266	0.07873	0.06465	0.00909	0.03505	0.00828	0.00622
	2030.56	0.05391	0.0839	0.07186	0.01331	0.03618	0.01107	0.00612
	2031.16	0.05611	0.08558	0.07643	0.01096	0.03652	0.01238	0.00607
	2031.75	0.06559	0.08791	0.07722	0.00986	0.03412	0.01022	0.00605
	2032.35	0.10252	0.08837	0.08996	0.0025	0.03137	0.01278	0.00627
	2032.95	0.07853	0.09637	0.09058	0.00403	0.03371	0.01345	0.00633
	2033.54	0.05709	0.10985	0.09269	0.00529	0.03605	0.01186	0.00626
	2034.14	0.04866	0.11532	0.08287	-0.00216	0.04353	0.0096	0.00655
	2034.73	0.07028	0.13183	0.08235	-0.00811	0.04844	0.01052	0.00706
	2035.33	0.04272	0.13772	0.0691	-0.01037	0.04328	0.01289	0.00703
	2035.93	0.0192	0.14899	0.07163	-0.01286	0.04484	0.01499	0.0072
	2036.53	0.01443	0.14736	0.06584	-0.01253	0.04911	0.01511	0.00711
	2037.12	0.000427973	0.15284	0.05643	-0.00903	0.05382	0.01189	0.00734
	2037.72	-0.03824	0.16947	0.05829	0.00111	0.06249	0.01505	0.00749
	2038.31	-0.06411	0.17313	0.06719	0	0.06474	0.01216	0.00802
	2038.91	-0.04443	0.18656	0.08103	0.00867	0.06974	0.01466	0.00859
	2039.51	-0.04428	0.19379	0.08742	0.01307	0.06629	0.01175	0.00802
	2040.1	-0.00138	0.20164	0.09407	0.01744	0.0609	0.00919	0.00813
	2040.7	0	0.21473	0.10306	0.02873	0.06147	0.00974	0.00823
	2041.29	0.027	0.22158	0.12354	0.04547	0.06361	0.01337	0.00729
	2041.89	0.06327	0.2228	0.13455	0.05718	0.06993	0.01665	0.00667
	2042.48	0.08338	0.22819	0.14752	0.06446	0.07217	0.01758	0.00652
	2043.08	0.12713	0.2311	0.16137	0.06896	0.07086	0.019	0.00692
	2043.68	0.17148	0.24778	0.1684	0.07101	0.0754	0.0161	0.00667
	2044.27	0.16726	0.24767	0.17531	0.08303	0.0765	0.01494	0.00633
	2044.87	0.18152	0.25114	0.18941	0.09552	0.08386	0.01506	0.00653
	2045.46	0.18096	0.24799	0.17973	0.09151	0.08455	0.01513	0.00618
	2046.06	0.19702	0.25009	0.17446	0.0928	0.08412	0.0145	0.00646
	2046.65	0.19869	0.24529	0.17168	0.08934	0.07929	0.01724	0.0064
	2047.25	0.18958	0.26276	0.17485	0.09483	0.08404	0.02092	0.00637
	2047.84	0.18398	0.24542	0.17255	0.07975	0.08395	0.01679	0.00643
	2048.44	0.21266	0.24506	0.17326	0.08001	0.08822	0.01704	0.00637
	2049.03	0.21593	0.24732	0.17217	0.07763	0.0868	0.01555	0.00638
	2049.63	0.20908	0.25206	0.17475	0.07696	0.08255	0.02	0.00665
	2050.22	0.23354	0.26803	0.19219	0.08016	0.07826	0.02147	0.00724
	2050.82	0.24578	0.27887	0.18421	0.07643	0.08215	0.02372	0.00765
	2051.41	0.24477	0.2896	0.18091	0.07788	0.0753	0.02268	0.00778
	2052.01	0.26389	0.31035	0.18934	0.08126	0.07592	0.02487	0.00806
	2052.6	0.25678	0.31729	0.18835	0.08544	0.07676	0.02759	0.00786
	2053.2	0.26231	0.3177	0.18813	0.09122	0.07912	0.02861	0.00752
	2053.79	0.26688	0.32669	0.18572	0.09692	0.07971	0.02872	0.00758
	2054.39	0.29041	0.35701	0.19486	0.10262	0.08538	0.02998	0.00772
	2054.98	0.2967	0.36574	0.19678	0.11372	0.09075	0.0285	0.00769
	2055.58	0.29701	0.39118	0.20158	0.12423	0.10145	0.02963	0.00701
	2056.17	0.27362	0.39906	0.20247	0.136	0.10505	0.0305	0.0072
	2056.76	0.30032	0.39969	0.20345	0.13383	0.1093	0.03157	0.00733
	2057.36	0.29095	0.4164	0.19943	0.1408	0.11124	0.02923	0.00688
	2057.95	0.29495	0.43256	0.21076	0.1475	0.11456	0.03003	0.00698
	2058.55	0.33604	0.44101	0.22455	0.15352	0.12348	0.03192	0.00712
	2059.14	0.33601	0.46024	0.24033	0.16177	0.13318	0.03507	0.00714
	2059.74	0.36247	0.45007	0.24269	0.15148	0.13179	0.03219	0.00674
	2060.33	0.40057	0.45075	0.25749	0.16133	0.13831	0.03844	0.00684
	2060.92	0.39516	0.45465	0.27032	0.17339	0.13833	0.04196	0.00644
	2061.52	0.44243	0.4736	0.292	0.17802	0.14035	0.04331	0.00648
	2062.11	0.46411	0.48985	0.31393	0.1863	0.14672	0.04752	0.00657
	2062.7	0.49017	0.49698	0.32033	0.18707	0.15299	0.04812	0.00708
	2063.3	0.50432	0.50507	0.3266	0.18464	0.14684	0.04878	0.00706
	2063.89	0.51938	0.51898	0.33394	0.19064	0.1548	0.05407	0.00679
	2064.49	0.53826	0.53451	0.35704	0.20124	0.15654	0.05708	0.00664
	2065.08	0.559	0.54276	0.37006	0.20896	0.16026	0.05571	0.00665
	2065.67	0.58796	0.56817	0.38752	0.22369	0.16427	0.05567	0.0066
	2066.27	0.63836	0.59588	0.40988	0.23691	0.17504	0.05705	0.00665
	2066.86	0.62548	0.60616	0.40795	0.24333	0.17889	0.05488	0.00678
	2067.45	0.65231	0.62809	0.41438	0.24838	0.18344	0.05522	0.00683
	2068.05	0.64437	0.64016	0.41466	0.25458	0.179	0.05498	0.00698
	2068.64	0.67742	0.65297	0.42053	0.26212	0.17786	0.0571	0.00705
	2069.23	0.67272	0.6785	0.43832	0.28289	0.18142	0.06189	0.00756
	2069.83	0.71215	0.69325	0.45423	0.2931	0.18519	0.06953	0.00784
	2070.42	0.73832	0.71711	0.47155	0.30566	0.19205	0.07129	0.0083
	2071.01	0.72897	0.72894	0.47848	0.30726	0.1915	0.07366	0.00819
	2071.61	0.76673	0.75692	0.48807	0.31581	0.19425	0.07454	0.00779
	2072.2	0.78514	0.77656	0.50653	0.32458	0.19678	0.08052	0.00795
	2072.79	0.80444	0.79885	0.52617	0.33624	0.20008	0.08384	0.00715
	2073.38	0.85495	0.8263	0.5392	0.33701	0.20679	0.08748	0.00701
	2073.98	0.87159	0.84599	0.56134	0.35461	0.2199	0.09443	0.00695
	2074.57	0.88759	0.86254	0.57441	0.35494	0.22514	0.09667	0.00678
	2075.16	0.92675	0.87257	0.58272	0.35001	0.22973	0.09915	0.00645
	2075.75	0.98293	0.91612	0.61209	0.37267	0.24278	0.10517	0.00648
	2076.35	0.99331	0.94967	0.64612	0.38813	0.24924	0.1059	0.00643
	2076.94	1.01897	0.9605	0.65547	0.38564	0.25573	0.1056	0.00592
	2077.53	1.06414	0.99491	0.67477	0.39506	0.26353	0.10898	0.00607
	2078.12	1.10051	1.0183	0.69147	0.40332	0.27418	0.11074	0.00596
	2078.72	1.13175	1.04216	0.69896	0.41261	0.27601	0.11182	0.00597
	2079.31	1.16851	1.07448	0.71904	0.42659	0.27591	0.1149	0.00604
	2079.9	1.2043	1.11263	0.73267	0.45153	0.27881	0.11913	0.00624
	2080.49	1.27259	1.14557	0.74992	0.46811	0.28292	0.12352	0.00663
	2081.09	1.33169	1.19495	0.77762	0.49717	0.28604	0.12671	0.00675
	2081.68	1.37543	1.24062	0.80242	0.51274	0.29055	0.12984	0.00655
	2082.27	1.41697	1.2836	0.82373	0.53017	0.2966	0.12969	0.00649
	2082.86	1.48271	1.32884	0.85146	0.54995	0.30539	0.13582	0.00699
	2083.45	1.55608	1.38855	0.88551	0.58149	0.31888	0.14356	0.00707
	2084.04	1.642	1.4286	0.91952	0.603	0.33213	0.15139	0.00724
	2084.64	1.73742	1.48119	0.96747	0.63732	0.35258	0.15724	0.00678
	2085.23	1.83689	1.53612	1.0061	0.66333	0.36847	0.1628	0.00735
	2085.82	1.96588	1.60201	1.05193	0.6964	0.38664	0.16898	0.00783
	2086.41	2.06193	1.66512	1.10061	0.72029	0.40119	0.17801	0.00774
	2087	2.17127	1.72739	1.14159	0.75137	0.41652	0.18301	0.00766
	2087.59	2.23916	1.80052	1.19282	0.78854	0.43277	0.19038	0.00805
	2088.18	2.31931	1.87394	1.2489	0.81944	0.45353	0.19928	0.00782
	2088.78	2.42954	1.93099	1.29592	0.83879	0.47066	0.20486	0.00772
	2089.37	2.54067	2.02015	1.36505	0.87375	0.49072	0.21377	0.00788
	2089.96	2.59772	2.08577	1.41443	0.90611	0.50924	0.22538	0.0078
	2090.55	2.71888	2.18272	1.48697	0.94444	0.52805	0.23427	0.00773
	2091.14	2.79119	2.27382	1.54516	0.97945	0.54328	0.24286	0.00775
	2091.73	2.87207	2.3677	1.60754	1.02548	0.56359	0.25264	0.00774
	2092.32	2.98563	2.46318	1.66902	1.06154	0.5719	0.26281	0.00746
	2092.91	3.09571	2.57712	1.73469	1.10312	0.58874	0.275	0.00713
	2093.5	3.17544	2.69461	1.81073	1.1469	0.61578	0.2855	0.00706
	2094.09	3.29256	2.79157	1.86127	1.19364	0.63961	0.29657	0.00717
	2094.69	3.42114	2.91897	1.94191	1.25206	0.66891	0.30924	0.00782
	2095.28	3.56764	3.05104	2.01653	1.31078	0.69679	0.32105	0.00767
	2095.87	3.74492	3.1719	2.09603	1.363	0.72538	0.33164	0.00794
	2096.46	3.90446	3.31126	2.18374	1.42595	0.75553	0.34291	0.00806
	2097.05	4.06952	3.44829	2.27122	1.48262	0.7883	0.35922	0.00896
	2097.64	4.27641	3.61178	2.3633	1.54734	0.82223	0.37733	0.00941
	2098.23	4.46016	3.77021	2.47025	1.61333	0.85544	0.39512	0.00894
	2098.82	4.65663	3.91315	2.56164	1.67725	0.88915	0.41021	0.009
	2099.41	4.85375	4.07813	2.67767	1.74468	0.92917	0.42841	0.00987
	2100	5.07111	4.24397	2.79337	1.81957	0.97702	0.44745	0.0102
	2100.59	5.31177	4.41368	2.91338	1.88827	1.01713	0.46718	0.01068
	2101.18	5.5442	4.59605	3.04348	1.97194	1.06532	0.49306	0.01059
	2101.77	5.78036	4.77925	3.16497	2.05946	1.11053	0.51766	0.01099
	2102.36	6.06103	4.9977	3.31497	2.14609	1.16287	0.53865	0.0109
	2102.95	6.28984	5.21159	3.44895	2.24095	1.20793	0.56104	0.01156
	2103.54	6.60414	5.43733	3.60282	2.34764	1.26076	0.58599	0.01164
	2104.13	6.89495	5.66224	3.74997	2.45323	1.30934	0.61087	0.01215
	2104.72	7.19237	5.92795	3.91178	2.56863	1.36859	0.63873	0.01226
	2105.31	7.50683	6.21359	4.07824	2.69952	1.43451	0.66348	0.01254
	2105.9	7.82305	6.47939	4.24013	2.82296	1.49591	0.68969	0.01329
	2106.49	8.20156	6.79261	4.44956	2.96167	1.56095	0.72061	0.0141
	2107.08	8.59406	7.10446	4.64011	3.09765	1.6283	0.75035	0.01469
	2107.67	8.97639	7.41576	4.843	3.23736	1.69458	0.78072	0.01511
	2108.26	9.41729	7.76139	5.06998	3.39217	1.77179	0.81711	0.01503
	2108.85	9.85541	8.10769	5.30598	3.54216	1.84558	0.8538	0.0154
	2109.44	10.3453	8.47566	5.54325	3.69431	1.91694	0.89109	0.01531
	2110.03	10.8221	8.86612	5.8018	3.85903	2.00258	0.93206	0.01548
	2110.61	11.3237	9.25775	6.05581	4.02054	2.08487	0.97279	0.01526
	2111.2	11.8063	9.64756	6.31994	4.18666	2.1643	1.01394	0.01582
	2111.79	12.335	10.0406	6.58248	4.36104	2.2464	1.05784	0.01607
	2112.38	12.8788	10.4446	6.84528	4.53392	2.32505	1.10468	0.01609
	2112.97	13.3828	10.8198	7.09347	4.70715	2.403	1.14324	0.01577
	2113.56	13.9101	11.2243	7.35144	4.87381	2.47679	1.18512	0.01601
	2114.15	14.466	11.6311	7.61131	5.04186	2.55312	1.22736	0.01607
	2114.74	14.9728	12.006	7.86571	5.21221	2.61758	1.26615	0.01656
	2115.33	15.4815	12.3664	8.11073	5.37666	2.68549	1.30628	0.01635
	2115.91	15.9458	12.6976	8.33296	5.53356	2.74652	1.34375	0.01689
	2116.5	16.3926	13.0286	8.53895	5.67851	2.8034	1.37544	0.01665
	2117.09	16.7725	13.3224	8.72584	5.80911	2.85685	1.40395	0.01731
	2117.68	17.1093	13.5451	8.89109	5.92058	2.89428	1.42736	0.01814
	2118.27	17.4503	13.786	9.06347	6.03818	2.93367	1.45819	0.01828
	2118.86	17.7047	13.9494	9.16999	6.11499	2.96415	1.47368	0.01816
	2119.45	17.9149	14.0838	9.27736	6.18847	2.98531	1.48856	0.01801
	2120.03	18.1223	14.1961	9.36607	6.24785	3.00309	1.50189	0.01763
	2120.62	18.2146	14.2449	9.41043	6.28047	3.00902	1.50516	0.0178
	2121.21	18.2867	14.2621	9.42621	6.29058	3.01302	1.50382	0.01768
	2121.8	18.2534	14.2587	9.42817	6.29089	3.01566	1.50448	0.01756
	2122.39	18.2261	14.1981	9.38778	6.26299	2.99914	1.49492	0.01707
	2122.97	18.0982	14.0915	9.32933	6.21843	2.97074	1.48414	0.01737
	2123.56	17.9541	13.9617	9.2335	6.15775	2.94146	1.46644	0.01727
	2124.15	17.7517	13.7796	9.11493	6.07942	2.90426	1.44437	0.017
	2124.74	17.5003	13.5735	8.98433	5.99023	2.86049	1.42197	0.01697
	2125.33	17.2705	13.3616	8.83644	5.88721	2.80889	1.40145	0.01677
	2125.91	16.99	13.1137	8.66885	5.771	2.74912	1.37455	0.01679
	2126.5	16.6259	12.8299	8.48122	5.63764	2.6858	1.34556	0.0164
	2127.09	16.2358	12.5331	8.28144	5.50591	2.62695	1.31673	0.01625
	2127.68	15.8262	12.1817	8.03812	5.35372	2.55543	1.28084	0.01623
	2128.26	15.3857	11.8338	7.81049	5.19729	2.48526	1.2466	0.01639
	2128.85	14.906	11.475	7.58166	5.03803	2.41374	1.21005	0.01706
	2129.44	14.4481	11.0968	7.33921	4.87581	2.33751	1.17354	0.0168
	2130.03	13.9719	10.7502	7.10781	4.71581	2.26836	1.14344	0.01663
	2130.61	13.4913	10.374	6.85204	4.54639	2.18967	1.10252	0.01657
	2131.2	13.0441	10.0033	6.6179	4.39193	2.10963	1.06592	0.01615
	2131.79	12.597	9.64036	6.37506	4.23078	2.03433	1.0266	0.0155
	2132.38	12.122	9.27768	6.13213	4.0635	1.95777	0.98378	0.01513
	2132.96	11.6798	8.92731	5.89147	3.9012	1.8839	0.94305	0.0146
	2133.55	11.2017	8.6012	5.66811	3.74662	1.81268	0.90496	0.01441
	2134.14	10.769	8.2767	5.44266	3.60021	1.73936	0.86325	0.01393
	2134.72	10.35	7.95605	5.23463	3.4585	1.66661	0.82242	0.01351
	2135.31	9.96738	7.63901	5.02911	3.32515	1.60238	0.78208	0.01344
	2135.9	9.56219	7.34411	4.84028	3.1975	1.54201	0.74872	0.01309
	2136.48	9.18789	7.06351	4.65948	3.08048	1.48562	0.71679	0.01289
	2137.07	8.83582	6.80489	4.48218	2.96093	1.43256	0.68788	0.01256
	2137.66	8.47567	6.53419	4.31302	2.84377	1.37989	0.6566	0.01233
	2138.24	8.11968	6.28181	4.1515	2.73341	1.33308	0.6331	0.01207
	2138.83	7.79259	6.03525	3.99692	2.63837	1.28728	0.61166	0.01178
	2139.42	7.50258	5.80656	3.85373	2.54209	1.24622	0.5898	0.01222
	2140	7.21143	5.59568	3.73109	2.45758	1.2057	0.57436	0.01237
	2140.59	6.93349	5.39152	3.60444	2.37549	1.16831	0.55015	0.01219
	2141.18	6.69333	5.19959	3.4873	2.28975	1.13364	0.53797	0.01152
	2141.76	6.43648	5.0302	3.36817	2.21373	1.09857	0.5267	0.01152
	2142.35	6.22871	4.85412	3.25904	2.13996	1.06094	0.51025	0.01115
	2142.93	6.03829	4.67923	3.15706	2.05997	1.02603	0.49391	0.01061
	2143.52	5.84392	4.53642	3.05986	1.9892	0.99554	0.47931	0.01065
	2144.11	5.6554	4.38256	2.94867	1.91953	0.95754	0.46215	0.01067
	2144.69	5.44973	4.24252	2.86128	1.85983	0.92437	0.4491	0.01104
	2145.28	5.25103	4.1119	2.77591	1.80128	0.8943	0.43345	0.01106
	2145.86	5.07253	3.97627	2.68094	1.75203	0.86426	0.41773	0.01109
	2146.45	4.93061	3.85945	2.60961	1.70389	0.83832	0.40233	0.01121
	2147.03	4.75029	3.74609	2.53203	1.65611	0.81613	0.39064	0.01177
	2147.62	4.5553	3.64333	2.45078	1.60631	0.79771	0.37557	0.0119
	2148.21	4.44867	3.53665	2.38905	1.56323	0.78225	0.36198	0.01202
	2148.79	4.31401	3.44075	2.32689	1.51918	0.76223	0.35515	0.01179
	2149.38	4.19178	3.3347	2.25544	1.47148	0.73416	0.34154	0.0116
	2149.96	4.04803	3.25146	2.19907	1.43141	0.71952	0.33591	0.01136
	2150.55	3.92704	3.17414	2.14583	1.39541	0.70819	0.33004	0.01157
	2151.13	3.82867	3.09877	2.09935	1.35784	0.69146	0.32345	0.01209
	2151.72	3.7361	3.02965	2.04447	1.32291	0.67331	0.31646	0.01236
	2152.3	3.68089	2.95869	2.00043	1.28861	0.66915	0.30611	0.01187
	2152.89	3.57833	2.87118	1.94343	1.24144	0.65362	0.3015	0.0118
	2153.47	3.4732	2.79578	1.8982	1.21177	0.63853	0.29518	0.01189
	2154.06	3.39389	2.71821	1.85545	1.17913	0.63163	0.28823	0.01196
	2154.64	3.3327	2.66084	1.81203	1.15021	0.62356	0.28498	0.01168
	2155.23	3.26587	2.60164	1.76682	1.13305	0.61173	0.27856	0.01209
	2155.81	3.1935	2.54395	1.72326	1.11289	0.59989	0.27044	0.01191
	2156.4	3.07187	2.49589	1.69309	1.08572	0.58663	0.26693	0.01233
	2156.98	2.99697	2.43374	1.65057	1.06621	0.57703	0.2615	0.01213
	2157.57	2.90512	2.3733	1.60087	1.04598	0.56445	0.25399	0.01205
	2158.15	2.83202	2.32276	1.58043	1.03376	0.55414	0.24643	0.0115
	2158.74	2.7758	2.26853	1.54349	1.01307	0.54349	0.24017	0.01109
	2159.32	2.72946	2.21569	1.50574	0.99858	0.5304	0.23052	0.01092
	2159.91	2.67416	2.1709	1.48126	0.97979	0.5165	0.22617	0.01046
	2160.49	2.59087	2.12392	1.44067	0.96021	0.49798	0.21878	0.01011
	2161.08	2.51715	2.0756	1.4167	0.93429	0.48841	0.21535	0.00982
	2161.66	2.45087	2.03254	1.3963	0.9189	0.48457	0.21148	0.01021
	2162.24	2.42204	1.99427	1.37324	0.89586	0.46884	0.20723	0.01104
	2162.83	2.39103	1.9408	1.34302	0.8714	0.44912	0.20048	0.01133
	2163.41	2.3817	1.91624	1.32925	0.86043	0.4451	0.19536	0.01194
	2164	2.34934	1.8626	1.29679	0.84015	0.43612	0.18973	0.01141
	2164.58	2.31877	1.82034	1.28064	0.82264	0.42158	0.18723	0.01141
	2165.16	2.29644	1.79653	1.27127	0.81159	0.41818	0.18555	0.01115
	2165.75	2.27947	1.7841	1.24923	0.80035	0.4198	0.18562	0.01149
	2166.33	2.273	1.75282	1.23124	0.78668	0.40997	0.18383	0.01092
	2166.92	2.25174	1.72214	1.20429	0.77607	0.40316	0.1778	0.0116
	2167.5	2.21388	1.70862	1.18854	0.75871	0.39874	0.17779	0.01134
	2168.08	2.13709	1.67633	1.17199	0.74306	0.38881	0.17786	0.01164
	2168.67	2.09311	1.6502	1.16201	0.74427	0.38438	0.17555	0.01133
	2169.25	2.05249	1.61142	1.13054	0.73392	0.37731	0.16921	0.01095
	2169.84	1.99975	1.58259	1.12049	0.7272	0.37387	0.16513	0.0108
	2170.42	1.93466	1.56311	1.09972	0.71303	0.36926	0.16542	0.01036
	2171	1.85867	1.51433	1.06474	0.70333	0.35905	0.15996	0.01054
	2171.59	1.77872	1.49435	1.04253	0.68514	0.35198	0.15882	0.01023
	2172.17	1.73691	1.46827	1.02372	0.67132	0.34848	0.15682	0.01002
	2172.75	1.69053	1.42325	1.00107	0.65554	0.34173	0.15445	0.01048
	2173.34	1.65157	1.40301	0.98163	0.64617	0.33343	0.14963	0.01072
	2173.92	1.62734	1.36768	0.96645	0.625	0.32489	0.14642	0.01049
	2174.5	1.57757	1.31979	0.93441	0.60465	0.31973	0.14137	0.01083
	2175.08	1.57758	1.31242	0.9205	0.59647	0.32493	0.13796	0.0115
	2175.67	1.56756	1.27825	0.88916	0.58089	0.31966	0.1319	0.01159
	2176.25	1.55901	1.26078	0.88803	0.56943	0.3126	0.12688	0.01158
	2176.83	1.5292	1.23138	0.86713	0.54641	0.31245	0.12011	0.01215
	2177.42	1.5152	1.20795	0.84716	0.53491	0.30807	0.11936	0.01275
	2178	1.48836	1.17658	0.83536	0.53019	0.29947	0.1167	0.01324
	2178.58	1.48886	1.16544	0.81926	0.52368	0.29779	0.11625	0.0145
	2179.16	1.44098	1.14209	0.81354	0.52175	0.29361	0.11442	0.01528
	2179.75	1.38756	1.10968	0.80148	0.51559	0.28642	0.11241	0.01636
	2180.33	1.35489	1.08699	0.78439	0.51151	0.28079	0.1086	0.01751
	2180.91	1.31965	1.05214	0.75578	0.49672	0.2755	0.10645	0.01823
	2181.49	1.2635	1.03424	0.75296	0.48686	0.27292	0.10708	0.01878
	2182.08	1.17874	1.0039	0.72698	0.47826	0.25938	0.10499	0.01915
	2182.66	1.12763	0.94897	0.70568	0.47286	0.24524	0.10151	0.01987
	2183.24	1.09347	0.9302	0.68766	0.46502	0.23591	0.0993	0.02055
	2183.82	1.03639	0.87473	0.66786	0.45399	0.22591	0.09502	0.02117
	2184.41	0.99246	0.83222	0.64774	0.44462	0.21458	0.09284	0.02279
	2184.99	0.94468	0.81945	0.64082	0.44112	0.21257	0.09171	0.02358
	2185.57	0.93288	0.77604	0.61926	0.42853	0.20929	0.08977	0.02519
	2186.15	0.92359	0.74404	0.60193	0.41994	0.2121	0.09079	0.02753
	2186.73	0.88878	0.74021	0.60323	0.41371	0.21596	0.08852	0.02953
	2187.32	0.88114	0.70523	0.58782	0.39813	0.2116	0.08892	0.03138
	2187.9	0.86877	0.68614	0.58402	0.38163	0.20891	0.09078	0.03336
	2188.48	0.86847	0.67378	0.57234	0.3701	0.21196	0.09619	0.03667
	2189.06	0.91641	0.66367	0.56068	0.36098	0.21569	0.104	0.03939
	2189.64	0.90948	0.66439	0.5501	0.36578	0.21995	0.10842	0.04298
	2190.22	0.94781	0.6545	0.53274	0.35282	0.22472	0.1116	0.04628
	2190.8	0.92174	0.63984	0.52108	0.3497	0.22714	0.11086	0.04989
	2191.39	0.89402	0.63925	0.51034	0.34484	0.22829	0.11472	0.05379
	2191.97	0.89969	0.64752	0.50436	0.34691	0.23008	0.1179	0.05707
	2192.55	0.85718	0.64011	0.48377	0.34051	0.23532	0.11994	0.06051
	2193.13	0.8551	0.64687	0.4923	0.3423	0.23742	0.12224	0.06368
	2193.71	0.83707	0.63244	0.47212	0.34506	0.22786	0.1232	0.0673
	2194.29	0.81953	0.62108	0.47456	0.34569	0.22504	0.12467	0.07098
	2194.87	0.82662	0.6207	0.46383	0.34306	0.22583	0.12294	0.07414
	2195.45	0.79338	0.6149	0.46301	0.33627	0.21954	0.12721	0.07737
	2196.04	0.75217	0.62502	0.47183	0.33981	0.21708	0.13074	0.08111
	2196.62	0.69642	0.6219	0.46685	0.34589	0.21312	0.13146	0.08422
	2197.2	0.68937	0.60324	0.4658	0.34404	0.2148	0.13428	0.08755
	2197.78	0.64572	0.59837	0.47394	0.33341	0.21365	0.13724	0.09112
	2198.36	0.60146	0.5893	0.46829	0.31579	0.20822	0.13834	0.09454
	2198.94	0.63041	0.57218	0.4526	0.30251	0.20761	0.14328	0.09775
	2199.52	0.62094	0.57453	0.45244	0.29528	0.20709	0.14478	0.10154
	2200.1	0.62728	0.57002	0.45338	0.29315	0.21072	0.14979	0.10582
	2200.68	0.66384	0.56597	0.44609	0.28419	0.21554	0.15025	0.10996
	2201.26	0.6509	0.56361	0.44105	0.29417	0.2173	0.15057	0.11533
	2201.84	0.65976	0.552	0.44167	0.30205	0.22446	0.1525	0.12045
	2202.42	0.62346	0.52839	0.44127	0.30825	0.22696	0.15453	0.12701
	2203	0.62185	0.51837	0.44122	0.31224	0.23131	0.1626	0.13442
	2203.58	0.63624	0.50943	0.44154	0.32032	0.24298	0.16947	0.14216
	2204.16	0.62062	0.49114	0.42965	0.31986	0.25313	0.17779	0.15196
	2204.74	0.66783	0.48999	0.43267	0.33488	0.26062	0.1882	0.1625
	2205.32	0.66846	0.49646	0.43132	0.35281	0.27276	0.19897	0.17438
	2205.91	0.66617	0.50731	0.44648	0.36635	0.29007	0.21292	0.18871
	2206.49	0.65963	0.4905	0.44254	0.37215	0.30747	0.22951	0.20434
	2207.07	0.61479	0.49467	0.45506	0.3855	0.31869	0.25357	0.22328
	2207.64	0.54727	0.47865	0.46421	0.39964	0.33843	0.27376	0.24422
	2208.22	0.52421	0.48698	0.47617	0.41593	0.36151	0.29758	0.26807
	2208.8	0.51901	0.48759	0.49218	0.42343	0.38898	0.32004	0.29481
	2209.38	0.51473	0.50448	0.50974	0.43387	0.40668	0.3492	0.32478
	2209.96	0.52387	0.5332	0.51881	0.45931	0.43661	0.3841	0.35789
	2210.54	0.54241	0.5724	0.54839	0.49149	0.46818	0.42077	0.39382
	2211.12	0.54745	0.60274	0.5813	0.51949	0.50357	0.45695	0.43466
	2211.7	0.59692	0.64735	0.6245	0.55774	0.54442	0.50017	0.47877
	2212.28	0.64534	0.69753	0.66902	0.59862	0.58609	0.54714	0.5266
	2212.86	0.72146	0.73854	0.71267	0.64539	0.63017	0.59571	0.57635
	2213.44	0.78047	0.7849	0.76477	0.70084	0.68209	0.64776	0.6309
	2214.02	0.82826	0.80846	0.806	0.74025	0.72626	0.70087	0.68577
	2214.6	0.9076	0.86825	0.85389	0.79809	0.78232	0.75609	0.74176
	2215.18	0.94675	0.90822	0.892	0.85382	0.83204	0.80848	0.7962
	2215.76	1.00587	0.96662	0.93515	0.90575	0.87895	0.86301	0.84935
	2216.34	1.05538	1.00592	0.96618	0.9511	0.91887	0.90964	0.89859
	2216.91	1.09153	1.03849	1.00216	0.99539	0.9627	0.9529	0.94245
	2217.49	1.12913	1.05043	1.02451	1.02583	0.99889	0.9915	0.97783
	2218.07	1.11232	1.04828	1.03315	1.03804	1.01708	1.02001	1.00296
	2218.65	1.08665	1.05363	1.03962	1.04461	1.02875	1.03362	1.02056
	2219.23	1.08597	1.0439	1.03062	1.03749	1.03535	1.0353	1.02559
	2219.81	1.05199	1.03466	1.01984	1.02488	1.02344	1.02364	1.01918
	2220.39	1	1	1	1	1	1	1
	2220.97	0.92096	0.97475	0.95865	0.96779	0.9621	0.96972	0.96956
	2221.55	0.82441	0.93557	0.9055	0.91647	0.918	0.92705	0.92806
	2222.12	0.74915	0.87565	0.86073	0.85805	0.86205	0.87312	0.87807
	2222.7	0.66951	0.79813	0.79168	0.78495	0.80267	0.81033	0.82144
	2223.28	0.58668	0.74903	0.7391	0.72085	0.73425	0.74256	0.75827
	2223.86	0.49101	0.67259	0.6681	0.64926	0.66476	0.67073	0.69164
	2224.44	0.42137	0.59627	0.59496	0.57817	0.59705	0.598	0.6236
	2225.02	0.32545	0.51925	0.52968	0.51489	0.53145	0.52625	0.55747
	2225.59	0.22894	0.43504	0.44698	0.43993	0.46575	0.45596	0.49119
	2226.17	0.16865	0.36742	0.38652	0.3796	0.40845	0.39539	0.43039
	2226.75	0.09184	0.29992	0.32932	0.32169	0.35095	0.33935	0.37446
	2227.33	0.03985	0.24736	0.28179	0.27227	0.30373	0.28825	0.3247
	2227.91	0.01358	0.16222	0.22324	0.22527	0.2603	0.24044	0.2798
	2228.48	-0.01561	0.10332	0.19101	0.19224	0.23172	0.20061	0.24062
	2229.06	-0.06491	0.05362	0.16223	0.15921	0.20012	0.16646	0.20549
	2229.64	-0.10393	0.00857	0.1321	0.12693	0.16905	0.13842	0.17739
	2230.22	-0.13165	-0.02794	0.10679	0.10633	0.15169	0.11201	0.15585
	2230.8	-0.14292	-0.0419	0.09553	0.09499	0.1336	0.09335	0.13607
	2231.37	-0.19889	-0.06643	0.08753	0.08095	0.11442	0.07919	0.11987
	2231.95	-0.22494	-0.09293	0.08637	0.07204	0.10377	0.06674	0.10662
	2232.53	-0.25516	-0.10751	0.06223	0.05815	0.08651	0.0559	0.0961
	2233.11	-0.25282	-0.12217	0.05612	0.04318	0.0747	0.04814	0.08748
	2233.68	-0.25095	-0.12509	0.04882	0.0377	0.06736	0.03975	0.08103
	2234.26	-0.23343	-0.12213	0.04581	0.02674	0.0617	0.03454	0.07481
	2234.84	-0.25046	-0.11347	0.04451	0.02024	0.0544	0.02643	0.06941
	2235.41	-0.24764	-0.10963	0.03489	0.01033	0.05446	0.02485	0.06435
	2235.99	-0.24096	-0.11458	0.0282	-0.00414	0.0497	0.02283	0.06007
	2236.57	-0.21026	-0.11635	0.02071	-0.01049	0.04426	0.02009	0.05594
	2237.15	-0.1808	-0.11685	0.01923	-0.02625	0.04278	0.01883	0.05242
	2237.72	-0.14989	-0.11397	0.02786	-0.02671	0.04333	0.02089	0.04934
	2238.3	-0.14027	-0.11924	0.01895	-0.03	0.04257	0.01533	0.04629
	2238.88	-0.12113	-0.131	0.0173	-0.02834	0.0454	0.01154	0.04311
	2239.45	-0.11775	-0.15266	0.00713	-0.03508	0.0427	0.0059	0.04019
	2240.03	-0.13221	-0.15568	0.00436	-0.03682	0.04061	0.0043	0.03794
	2240.61	-0.15482	-0.15274	0	-0.03329	0.03939	0.00201	0.0353
	2241.18	-0.15943	-0.16286	-0.01348	-0.04018	0.03539	0.000754788	0.03359
	2241.76	-0.16407	-0.17009	-0.01056	-0.03398	0.03099	-0.00171	0.03166
	2242.34	-0.19682	-0.17239	-0.01994	-0.0303	0.02334	-0.00442	0.03043
	2242.91	-0.21966	-0.18711	-0.03385	-0.03159	0.01489	-0.00317	0.02899
	2243.49	-0.2528	-0.20402	-0.04356	-0.02893	0.01046	-0.00852	0.02801
	2244.07	-0.274	-0.20452	-0.04799	-0.02003	0.00446	-0.00842	0.02685
	2244.64	-0.25564	-0.20653	-0.04643	-0.01888	-0.000878432	-0.01072	0.02594
	2245.22	-0.24586	-0.19705	-0.04212	-0.00973	-0.000154131	-0.01318	0.0255
	2245.8	-0.21054	-0.19212	-0.03757	-0.00614	0.00134	-0.01212	0.0252
	2246.37	-0.22447	-0.19732	-0.04352	-0.00445	0.0015	-0.01021	0.02565
	2246.95	-0.22262	-0.20113	-0.03727	0.000485012	-0.000288403	-0.00921	0.02519
	2247.52	-0.21114	-0.20425	-0.02708	-0.00502	-0.00493	-0.00837	0.02486
	2248.1	-0.19165	-0.20232	-0.01101	0.00443	-0.00747	-0.00463	0.02433
	2248.68	-0.16248	-0.20337	0.00024679	0.00277	-0.00128	-0.00237	0.02443
	2249.25	-0.17224	-0.20169	0.00752	0.00607	0.005	-0.0012	0.02378
	2249.83	-0.15847	-0.21116	0.00806	-0.00309	0.00728	-0.000108601	0.02334
	2250.4	-0.16636	-0.19448	0.01894	0.000949525	0.01393	0.000209854	0.02329
	2250.98	-0.17307	-0.18629	0.01279	-0.0018	0.01252	0.000626814	0.0229
	2251.55	-0.15448	-0.18393	0.01578	-0.00354	0.01961	0.00237	0.02223
	2252.13	-0.13786	-0.16533	0.02783	-0.00773	0.02395	0.000453819	0.02141
	2252.71	-0.12887	-0.15679	0.03796	-0.01488	0.02221	-5.0035e-05	0.02093
	2253.28	-0.12319	-0.16488	0.04466	-0.01032	0.0235	-0.00273	0.01991
	2253.86	-0.1426	-0.16383	0.04022	-0.00881	0.02486	-0.00238	0.01945
	2254.43	-0.13131	-0.15008	0.04699	-0.0084	0.02365	-0.00135	0.01801
	2255.01	-0.11929	-0.1574	0.05506	-0.0086	0.0296	-0.00549	0.01725
	2255.58	-0.09444	-0.14999	0.06334	-0.000585456	0.02917	-0.00826	0.01651
	2256.16	-0.04638	-0.16013	0.05545	-0.00388	0.02726	-0.01261	0.01574
	2256.73	-0.02922	-0.15312	0.06491	0.00291	0.03162	-0.01153	0.01548
	2257.31	-0.01334	-0.15757	0.05843	0.00383	0.03357	-0.01352	0.01528
	2257.88	-0.03769	-0.17557	0.05359	-0.00328	0.02656	-0.01345	0.01533
	2258.46	-0.03746	-0.17962	0.06351	9.0054e-05	0.0263	-0.01365	0.01444
	2259.03	-0.03238	-0.17454	0.06744	0	0.02594	-0.01179	0.01381
	2259.61	-0.0216	-0.18282	0.0678	-0.00184	0.02482	-0.00968	0.01354
	2260.18	-0.000653708	-0.17873	0.06744	-0.00412	0.03226	-0.01021	0.0137
	2260.76	-0.01587	-0.15097	0.07037	-0.00473	0.03452	-0.00726	0.01302
	2261.33	-0.01596	-0.15125	0.05671	-0.00899	0.02887	-0.00566	0.01312
	2261.91	-0.00631	-0.13767	0.04927	0.000632857	0.0296	-0.00539	0.01262
	2262.48	0.00325	-0.13262	0.04491	0.000545289	0.02868	-0.00648	0.01217
	2263.06	0.01097	-0.12756	0.0582	-0.00232	0.02829	-0.0052	0.01162
	2263.63	0.02536	-0.1153	0.07583	0.00266	0.02639	-0.00448	0.01144
	2264.21	0.00401	-0.10897	0.09063	0.01169	0.01993	-0.00332	0.01088
	2264.78	-0.00657	-0.12108	0.09321	0.0103	0.01895	-0.00184	0.01044
	2265.35	0.00129	-0.10191	0.10851	0.01305	0.0156	0.00168	0.01053
	2265.93	-0.01456	-0.08155	0.12298	0.01892	0.01063	0.00285	0.01037
	2266.5	-0.01606	-0.10001	0.13013	0.0189	0.0132	0.0027	0.01085
	2267.08	-0.02886	-0.094	0.13546	0.02045	0.01217	0.00286	0.01055
	2267.65	-0.02547	-0.109	0.13594	0.02299	0.01066	0.00465	0.01045
	2268.22	0.00526	-0.10612	0.14809	0.03564	0.00986	0.00665	0.01041
	2268.8	-0.00476	-0.11122	0.14137	0.04101	0.0091	0.00458	0.01104
	2269.37	-0.00972	-0.11253	0.14652	0.04048	0.0053	0.00872	0.01106
	2269.95	-0.02292	-0.11065	0.14762	0.04732	0.01143	0.00595	0.01058
	2270.52	-0.02636	-0.10452	0.14469	0.0505	0.0134	0.00223	0.01056
	2271.09	-0.02089	-0.10619	0.13407	0.04223	0.0181	0.00206	0.01025
	2271.67	-0.01042	-0.10109	0.13325	0.04618	0.02545	-0.00022032	0.00997
	2272.24	0.00106	-0.08685	0.13704	0.05279	0.02966	-0.000909122	0.01017
	2272.82	0.02058	-0.09827	0.13109	0.05311	0.02736	-0.00223	0.01003
	2273.39	0.05546	-0.08428	0.14101	0.06247	0.03336	-0.00416	0.0098
	2273.96	0.02677	-0.07893	0.14743	0.06007	0.03598	-0.00883	0.00977
	2274.54	0.03033	-0.06303	0.15994	0.06347	0.041	-0.00384	0.00939
	2275.11	0.03686	-0.06025	0.1635	0.06379	0.04593	-0.00235	0.00885
	2275.68	-0.00797	-0.03165	0.16945	0.06314	0.04995	-0.00198	0.00861
	2276.26	-0.01247	-0.02747	0.17642	0.05646	0.05604	-0.000933479	0.00897
	2276.83	0.00609	-0.02224	0.17129	0.05293	0.05693	-0.00318	0.00948
	2277.4	-0.00281	-0.0042	0.18506	0.05537	0.05947	0.00212	0.00976
	2277.98	0.00575	-0.0238	0.17415	0.05318	0.06306	0.0031	0.00991
	2278.55	0.00762	-0.02226	0.17669	0.04972	0.0642	0.00462	0.00982
	2279.12	0.05982	-0.01242	0.18894	0.06134	0.06499	0.01063	0.00991
	2279.7	0.09099	-0.00565	0.19168	0.06746	0.06252	0.01172	0.00997
	2280.27	0.07318	-0.0029	0.18223	0.07015	0.05973	0.01449	0.01043
	2280.84	0.08641	0.00126	0.1857	0.07458	0.05637	0.01703	0.01032
	2281.41	0.06202	0.00363	0.17886	0.07671	0.05418	0.01413	0.01023
	2281.99	0.05841	0	0.17259	0.07591	0.05217	0.01519	0.01048
	2282.56	0.05595	0.00438	0.17329	0.07177	0.04603	0.016	0.01
	2283.13	0.05239	0.01376	0.18099	0.07908	0.04303	0.01394	0.00971
	2283.7	0.0515	0.00356	0.18057	0.08101	0.03132	0.01027	0.01022
	2284.28	0.03086	0.01244	0.18158	0.08104	0.02619	0.00937	0.0097
	2284.85	0.02245	0.01885	0.18361	0.08811	0.02395	0.00764	0.00952
	2285.42	0.01582	0.01838	0.18573	0.08419	0.02196	0.00427	0.00944
	2285.99	0.00655	0.02966	0.18169	0.08413	0.0199	0.00431	0.00872
	2286.57	-0.01817	0.03576	0.18324	0.08586	0.01749	0.00194	0.00855
	2287.14	-0.04096	0.03249	0.18117	0.07611	0.02223	-0.00239	0.00867
	2287.71	-0.01097	0.03299	0.1886	0.08212	0.02325	-0.00209	0.00928
	2288.28	-0.00191	0.0228	0.1808	0.07775	0.02617	-0.00496	0.00949
	2288.86	-0.01581	0.02615	0.18367	0.07701	0.02524	-0.00489	0.00964
	2289.43	-0.01325	0.01345	0.17237	0.08146	0.02936	-0.00631	0.00973
	2290	-0.00241	0.01631	0.17656	0.07383	0.03139	-0.00567	0.00992
	2290.57	0.0488	0.04292	0.18732	0.07696	0.0371	-0.000671364	0.00986
	2291.14	0.00761	0.03453	0.16965	0.07052	0.0344	-0.00237	0.00988
	2291.72	0.02255	0.04331	0.16881	0.07605	0.04182	0.00153	0.0103
	2292.29	0.02291	0.0534	0.1747	0.08386	0.04406	0.00305	0.01082
	2292.86	0.00795	0.04993	0.16156	0.07416	0.04582	0.00136	0.01096
	2293.43	0.00103	0.04499	0.1538	0.06347	0.04589	0.00201	0.0111
	2294	0.000706035	0.0625	0.16173	0.0707	0.04443	0.00227	0.01108
	2294.57	-0.01997	0.04026	0.14855	0.06575	0.04408	0	0.011
	2295.14	-0.03293	0.0255	0.14462	0.05622	0.03927	-0.000646372	0.01143
	2295.72	-0.0201	0.04725	0.15826	0.05279	0.04302	-0.000745037	0.01136
	2296.29	0.01789	0.04411	0.1609	0.05127	0.03981	0.000553182	0.01139
	2296.86	0.01825	0.03846	0.15637	0.04396	0.03553	-0.00538	0.01156
	2297.43	0.00139	0.02831	0.15106	0.03773	0.0287	-0.00614	0.01127
	2298	-0.01771	0.03072	0.16127	0.04026	0.03014	-0.00466	0.0115
	2298.57	0	0.02636	0.16313	0.03297	0.0322	-0.0029	0.01137
	2299.14	-0.02331	0.03267	0.16949	0.04585	0.03584	-0.00398	0.0117
	2299.72	-0.02538	0.01909	0.15283	0.04293	0.03529	-0.00632	0.01187
	2300.29	-0.04053	0.03269	0.15159	0.0411	0.03259	-0.00565	0.01224
	2300.86	-0.01748	0.04336	0.15311	0.04207	0.03226	-0.00626	0.01211
	2301.43	-0.01843	0.04631	0.15196	0.03747	0.02971	-0.00503	0.01217
	2302	-0.01067	0.0537	0.15711	0.04046	0.0373	-0.00138	0.01239
	2302.57	-0.0505	0.03805	0.15062	0.04399	0.03798	-0.00138	0.01296
	2303.14	-0.02681	0.04919	0.16423	0.04396	0.04421	0.00158	0.01358
	2303.71	-0.02505	0.05177	0.15913	0.04444	0.03928	0.00178	0.01396
	2304.28	-0.0141	0.05899	0.15651	0.03912	0.03865	-0.000376292	0.01419
	2304.85	-0.01618	0.06877	0.16967	0.04296	0.03673	0.00306	0.01455
	2305.42	-0.01762	0.07208	0.17478	0.04792	0.02689	0.00489	0.01459
	2305.99	-0.00578	0.07243	0.17507	0.04534	0.0291	0.00594	0.01426
	2306.56	-0.01941	0.08845	0.18947	0.04026	0.0294	0.00874	0.01427
	2307.13	0.01394	0.10047	0.19396	0.04633	0.02553	0.00819	0.01396
	2307.7	0.02314	0.10443	0.19383	0.05057	0.02172	0.00944	0.01365
	2308.27	0.02559	0.09043	0.18831	0.04541	0.01671	0.00893	0.01351
	2308.84	0.03102	0.08267	0.20012	0.03885	0.00939	0.01005	0.01395
	2309.41	0.02138	0.09544	0.2091	0.04192	0.00791	0.01293	0.01405
	2309.98	0.03032	0.10499	0.20815	0.0381	0.00711	0.01382	0.01396
	2310.55	0.03273	0.10427	0.20098	0.03793	0.00809	0.0101	0.01469
	2311.12	0.07751	0.10461	0.19018	0.03363	0.00465	0.00956	0.01502
	2311.69	0.07435	0.09629	0.18603	0.03074	0.000266294	0.00831	0.01514
	2312.26	0.12544	0.09015	0.18618	0.03549	0.00295	0.00668	0.0148
	2312.83	0.10947	0.08887	0.18431	0.03758	0.00898	0.00967	0.01527
	2313.4	0.12615	0.06502	0.1639	0.03534	0.01274	0.01061	0.01555
	2313.97	0.11805	0.0621	0.15974	0.03744	0.0117	0.01152	0.01586
	2314.54	0.10753	0.07731	0.15415	0.034	0.01295	0.00785	0.0159
	2315.11	0.12349	0.08669	0.14199	0.03918	0.01139	0.00802	0.01605
	2315.68	0.11033	0.09552	0.14431	0.04372	0.01367	0.00778	0.01652
	2316.25	0.08075	0.09698	0.1435	0.04675	0.01111	0.0083	0.01636
	2316.82	0.05759	0.10168	0.12985	0.04696	0.00655	0.01012	0.01545
	2317.39	0.04478	0.11418	0.12636	0.04398	0.01509	0.01007	0.0145
	2317.96	0.01212	0.11832	0.12151	0.04356	0.01182	0.00848	0.01401
	2318.53	0.02551	0.11923	0.11396	0.04666	0.01145	0.00529	0.01332
	2319.1	-0.01713	0.12201	0.11579	0.04179	0.01584	0.00613	0.01294
	2319.67	-0.03622	0.09552	0.10959	0.03583	0.01547	0.00366	0.01285
	2320.24	-0.06816	0.08453	0.10296	0.02719	0.01465	0.00107	0.01322
	2320.8	-0.05835	0.07489	0.10063	0.02416	0.0198	0.00202	0.01267
	2321.37	-0.07883	0.07577	0.09277	0.01258	0.01867	-0.0024	0.01281
	2321.94	-0.06746	0.07076	0.08676	0.00473	0.01875	-0.0054	0.01299
	2322.51	-0.07758	0.05512	0.07459	-0.000897981	0.01734	-0.00722	0.0124
	2323.08	-0.0745	0.06285	0.07169	-0.00345	0.01559	-0.00295	0.012
	2323.65	-0.07281	0.061	0.08526	-0.00551	0.02297	-0.00437	0.01144
	2324.22	-0.11544	0.06545	0.08408	-0.0095	0.0252	-0.00513	0.01116
	2324.79	-0.07464	0.05802	0.0729	-0.00846	0.02402	-0.00618	0.01116
	2325.36	-0.10276	0.07106	0.08115	-0.00852	0.02012	-0.00399	0.0113
	2325.92	-0.11153	0.08396	0.08025	-0.01039	0.02207	-0.00327	0.01152
	2326.49	-0.0958	0.09307	0.08369	-0.0104	0.02025	0.00121	0.01117
	2327.06	-0.09327	0.09664	0.08256	-0.01329	0.01306	-0.000541786	0.01131
	2327.63	-0.08549	0.11005	0.08765	-0.01157	0.00731	0.00306	0.01129
	2328.2	-0.06941	0.10205	0.07989	-0.01962	0.00241	0.0048	0.01116
	2328.76	-0.06103	0.10588	0.07794	-0.01983	0.00278	0.00368	0.01109
	2329.33	-0.08806	0.10035	0.07888	-0.01124	0.000640045	0.00555	0.01199
	2329.9	-0.09855	0.08689	0.07501	-0.01115	0.00221	0.00603	0.01228
	2330.47	-0.11645	0.0804	0.07076	-0.00284	0.00414	0.004	0.01283
	2331.04	-0.11284	0.03883	0.05106	-0.00452	0.0009077	-0.000394169	0.01307
	2331.61	-0.12516	0.0279	0.0378	-0.01082	-0.000212774	-0.00263	0.01351
	2332.17	-0.07996	0.02729	0.03257	-0.01484	-0.00187	-0.00601	0.01356
	2332.74	-0.07387	0.03889	0.02539	-0.01545	-0.00704	-0.00877	0.01362
	2333.31	-0.06471	0.04291	0.01564	-0.02096	-0.00617	-0.00823	0.01346
	2333.88	-0.04958	0.04398	0.00588	-0.01196	-0.00415	-0.00886	0.01329
	2334.45	-0.04175	0.04841	0.000643991	-0.01486	-0.00429	-0.00931	0.0124
	2335.01	-0.06094	0.03856	0.00242	-0.01604	0.00351	-0.01372	0.01184
	2335.58	-0.07603	0.05341	-0.00784	-0.0147	0.00895	-0.01497	0.01128
	2336.15	-0.0426	0.06166	-0.01373	-0.01482	0.01187	-0.01399	0.0109
	2336.72	-0.06387	0.05626	-0.01941	-0.02013	0.01441	-0.00915	0.01077
	2337.28	-0.04989	0.06106	-0.02498	-0.02424	0.01681	-0.0096	0.00974
	2337.85	-0.0524	0.06756	-0.0136	-0.02387	0.01538	-0.00909	0.00909
	2338.42	-0.03166	0.06541	-0.00763	-0.03195	0.00917	-0.005	0.00901
	2338.98	-0.03975	0.07091	-0.00599	-0.03415	0.0101	0.000968879	0.00889
	2339.55	-0.03767	0.06432	-0.0041	-0.03972	0.01303	0.00492	0.00881
	2340.12	-0.06359	0.06258	-0.00317	-0.04694	0.01281	0.0094	0.0092
	2340.69	-0.08629	0.05568	0.00217	-0.05505	0.01204	0.01338	0.01043
	2341.25	-0.07901	0.05788	0	-0.06383	0.00913	0.00984	0.0103
	2341.82	-0.06435	0.05542	0.0058	-0.06729	0.00621	0.00538	0.01081
	2342.39	-0.08858	0.0463	7.54592e-05	-0.07301	0.00251	0.00606	0.0115
	2342.95	-0.07827	0.05887	2.86889e-05	-0.07569	0.0029	0.00466	0.01169
	2343.52	-0.03702	0.0695	-0.00364	-0.08328	0.00228	0.00601	0.01161
	2344.09	-0.02894	0.06766	-0.00995	-0.0792	0.00126	0.00487	0.01182
	2344.65	-0.05326	0.06724	-0.0186	-0.08035	-0.000455551	0.00587	0.01218
	2345.22	-0.06824	0.0602	-0.01878	-0.07176	0.00174	0.00362	0.01234
	2345.79	-0.14575	0.04503	-0.02487	-0.07545	0.000380489	-0.000913505	0.01165
	2346.35	-0.1986	0.04223	-0.03516	-0.07486	0.00557	-0.000642254	0.0114
	2346.92	-0.22462	0.04047	-0.03918	-0.07398	0.01205	-0.00156	0.01103
	2347.49	-0.22409	0.0257	-0.0412	-0.07838	0.01265	-0.00154	0.01012
	2348.05	-0.22702	0.01274	-0.04118	-0.08235	0.01745	-0.000589516	0.00957
	2348.62	-0.24155	0.00653	-0.04241	-0.08641	0.01225	-0.00546	0.00867
	2349.19	-0.2625	-0.01021	-0.03427	-0.08598	0.01072	-0.00552	0.0081
	2349.75	-0.23927	0.0101	-0.03426	-0.09121	0.01515	-1.65741e-05	0.00757
	2350.32	-0.2624	0.00446	-0.04426	-0.09335	0.01616	0.000384743	0.00688
	2350.88	-0.23365	0.00647	-0.04272	-0.09971	0.01699	0.00389	0.00626
	2351.45	-0.22235	0.00885	-0.04067	-0.10078	0.01744	0.00604	0.00576
	2352.02	-0.18221	0.02609	-0.03805	-0.09851	0.01583	0.0044	0.00504
	2352.58	-0.14457	0.04286	-0.03178	-0.09982	0.01235	0.003	0.00384
	2353.15	-0.11621	0.05079	-0.03124	-0.10095	0.01352	0.00438	0.00393
	2353.71	-0.11846	0.04007	-0.04481	-0.10413	0.01227	0.00502	0.0038
	2354.28	-0.05309	0.0448	-0.0453	-0.10064	0.01512	0.00681	0.00309
	2354.84	-0.03258	0.04633	-0.05517	-0.10178	0.01061	0.00963	0.0036
	2355.41	-0.01066	0.0382	-0.06849	-0.09663	0.00982	0.00437	0.00391
	2355.98	-0.0047	0.0361	-0.06955	-0.0906	0.00634	0.00443	0.00421
	2356.54	-0.03881	0.02502	-0.07077	-0.08961	0.00781	0.00184	0.0043
	2357.11	-0.07349	0.01193	-0.07561	-0.08908	0.00794	0.000918455	0.00442
	2357.67	-0.05563	0.01385	-0.07823	-0.09956	0.0112	0.00212	0.00481
	2358.24	-0.04898	0.00535	-0.07667	-0.1028	0.01106	-0.00155	0.00538
	2358.8	-0.09219	-0.00795	-0.08781	-0.11378	0.00646	-0.00393	0.00551
	2359.37	-0.09096	-0.00763	-0.08425	-0.11588	0.00712	-0.00422	0.00602
	2359.93	-0.11752	-0.02308	-0.0958	-0.11796	0.00474	-0.0086	0.00645
	2360.5	-0.13494	-0.02837	-0.09855	-0.11973	0.00236	-0.0103	0.00617
	2361.07	-0.14313	-0.00976	-0.09094	-0.12458	0.00557	-0.00627	0.00602
	2361.63	-0.1725	-0.02192	-0.09387	-0.12462	0.00541	-0.00888	0.00548
	2362.2	-0.15568	-0.01528	-0.09416	-0.12536	0.00348	-0.00964	0.00516
	2362.76	-0.14463	-0.01238	-0.09094	-0.1223	0.00486	-0.00953	0.00491
	2363.32	-0.14644	-0.01679	-0.09848	-0.12963	0.00102	-0.011	0.00477
	2363.89	-0.16158	-0.02071	-0.10289	-0.13705	0.000653151	-0.01238	0.00431
	2364.45	-0.15877	-0.03219	-0.11233	-0.14064	0.00116	-0.01201	0.00408
	2365.02	-0.15254	-0.04257	-0.11758	-0.13805	-0.000991257	-0.01032	0.00409
	2365.58	-0.10404	-0.04798	-0.12019	-0.1329	0	-0.00552	0.00381
	2366.15	-0.10925	-0.0455	-0.12237	-0.12739	8.50551e-05	-0.00579	0.00417
	2366.71	-0.08764	-0.05532	-0.13572	-0.13164	-0.00125	-0.00887	0.00424
	2367.28	-0.07464	-0.05491	-0.12739	-0.12574	-0.000415365	-0.00427	0.00439
	2367.84	-0.10115	-0.06105	-0.12288	-0.12883	0.000886542	-0.00328	0.00375
	2368.41	-0.10085	-0.05462	-0.11803	-0.12935	0.00321	-0.0023	0.0043
	2368.97	-0.08011	-0.03696	-0.11338	-0.12214	0.00286	-0.002	0.00416
	2369.53	-0.09458	-0.04589	-0.11882	-0.1246	0.00125	-0.00477	0.0045
	2370.1	-0.09257	-0.04967	-0.12058	-0.13026	-0.000994085	-0.00392	0.00434
	2370.66	-0.05154	-0.04511	-0.12012	-0.13323	0.00146	-0.00339	0.00424
	2371.23	-0.0539	-0.05068	-0.12617	-0.13613	0.000490074	-0.00704	0.00412
	2371.79	-0.04991	-0.05471	-0.12675	-0.13661	-0.00282	-0.00746	0.00415
	2372.36	-0.04474	-0.05691	-0.12062	-0.14252	-0.00279	-0.00764	0.00416
	2372.92	-0.03265	-0.0561	-0.12105	-0.14115	-0.00346	-0.0137	0.00432
	2373.48	-0.00705	-0.04831	-0.11911	-0.13623	-0.00541	-0.01485	0.00413
	2374.05	0.00122	-0.06258	-0.12662	-0.14793	-0.00878	-0.01724	0.00451
	2374.61	-0.02263	-0.06472	-0.13517	-0.15251	-0.00739	-0.0196	0.00419
	2375.18	-0.02027	-0.05716	-0.13359	-0.15702	-0.01215	-0.02022	0.00419
	2375.74	-0.02165	-0.07087	-0.13139	-0.16239	-0.01651	-0.02058	0.00424
	2376.3	-0.03274	-0.07385	-0.12693	-0.16479	-0.01934	-0.01825	0.00441
	2376.87	-0.02274	-0.08068	-0.12914	-0.16042	-0.01631	-0.01613	0.0043
	2377.43	-0.02075	-0.06404	-0.12009	-0.15907	-0.01147	-0.01585	0.00425
	2377.99	-0.0491	-0.07946	-0.12854	-0.16714	-0.02034	-0.01618	0.00409
	2378.56	-0.04264	-0.08107	-0.11257	-0.16405	-0.01767	-0.0112	0.00322
	2379.12	-0.07606	-0.08341	-0.10876	-0.16114	-0.0189	-0.01076	0.00245
	2379.68	-0.09022	-0.0747	-0.1093	-0.1556	-0.01868	-0.01162	0.0028
	2380.25	-0.10299	-0.06463	-0.10527	-0.14838	-0.01953	-0.0129	0.0022
	2380.81	-0.12119	-0.08304	-0.11147	-0.16158	-0.01674	-0.01604	0.002
	2381.37	-0.1235	-0.08599	-0.11581	-0.15569	-0.01326	-0.01704	0.00164
	2381.94	-0.11572	-0.07704	-0.11442	-0.1545	-0.00586	-0.0163	0.00161
	2382.5	-0.104	-0.08958	-0.11516	-0.15421	-0.00833	-0.0195	0.00144
	2383.06	-0.07668	-0.08384	-0.10806	-0.14029	-0.00606	-0.0202	0.00144
	2383.63	-0.05052	-0.08842	-0.10257	-0.13445	-0.00217	-0.02179	0.00113
	2384.19	-0.01361	-0.07607	-0.10376	-0.12381	-0.00224	-0.02326	0.00101
	2384.75	-0.00581	-0.0657	-0.10302	-0.11266	0.00367	-0.02329	0.00117
	2385.31	-0.02786	-0.0919	-0.1217	-0.12312	0.000871626	-0.02478	0.0019
	2385.88	-0.0459	-0.0803	-0.12885	-0.11798	0.00514	-0.02423	0.0019
	2386.44	-0.03717	-0.07824	-0.12494	-0.12019	-0.00147	-0.02019	0.00276
	2387	-0.06278	-0.0911	-0.12812	-0.12771	-0.00187	-0.02172	0.00294
	2387.57	-0.04834	-0.0803	-0.12886	-0.12638	0.00174	-0.01996	0.00318
	2388.13	-0.01746	-0.07773	-0.12885	-0.12698	0.00513	-0.01698	0.0035
	2388.69	-0.01943	-0.09123	-0.13622	-0.13888	-0.00151	-0.01598	0.00349
	2389.25	-0.03713	-0.10278	-0.14002	-0.14336	-0.00608	-0.01531	0.00347
	2389.81	-0.01004	-0.10287	-0.12992	-0.1421	-0.00498	-0.01245	0.00334
	2390.38	-0.03873	-0.10381	-0.12982	-0.14278	-0.01056	-0.01065	0.00334
	2390.94	-0.06295	-0.10566	-0.13985	-0.14591	-0.01322	-0.01176	0.00348
	2391.5	-0.07547	-0.08482	-0.12839	-0.14151	-0.01322	-0.01079	0.00347
	2392.06	-0.06135	-0.10312	-0.12664	-0.1494	-0.01621	-0.00917	0.00344
	2392.62	-0.06103	-0.09243	-0.11321	-0.1435	-0.01623	-0.00954	0.00353
	2393.19	-0.05126	-0.09113	-0.11253	-0.14297	-0.01905	-0.01046	0.00354
	2393.75	-0.03877	-0.09423	-0.10725	-0.1378	-0.02111	-0.01279	0.00349
	2394.31	-0.03338	-0.0909	-0.10074	-0.1223	-0.0231	-0.01455	0.0034
	2394.87	-0.01029	-0.11379	-0.10725	-0.12519	-0.02124	-0.01327	0.00336
	2395.43	-0.00945	-0.10158	-0.10804	-0.12135	-0.02272	-0.01503	0.00331
	2396	-0.03125	-0.11173	-0.10342	-0.1174	-0.02093	-0.01556	0.00384
	2396.56	-0.0667	-0.11424	-0.10782	-0.11973	-0.02367	-0.01844	0.00379
	2397.12	-0.06579	-0.10767	-0.11031	-0.12532	-0.01979	-0.01805	0.00393
	2397.68	-0.0565	-0.09902	-0.10297	-0.12434	-0.02619	-0.01764	0.00364
	2398.24	-0.0488	-0.08478	-0.10316	-0.12604	-0.02671	-0.01788	0.00349
	2398.8	-0.04293	-0.08161	-0.11392	-0.12706	-0.02744	-0.01799	0.00307
	2399.37	-0.04021	-0.09658	-0.11415	-0.13578	-0.02888	-0.01555	0.00275
	2399.93	-0.0346	-0.09884	-0.12635	-0.14301	-0.03161	-0.01662	0.00272
	2400.49	-0.04979	-0.09254	-0.12825	-0.14641	-0.02857	-0.01742	0.00241
	2401.05	-0.03731	-0.10781	-0.13186	-0.15614	-0.03974	-0.01873	0.00225
	2401.61	-0.04823	-0.11464	-0.13639	-0.1596	-0.04066	-0.01664	0.0023
	2402.17	-0.03405	-0.1068	-0.13779	-0.15505	-0.03789	-0.01938	0.00311
	2402.73	-0.04355	-0.09702	-0.12378	-0.15055	-0.03738	-0.01967	0.00337
	2403.3	-0.05701	-0.1134	-0.12185	-0.1467	-0.04012	-0.01857	0.00307
	2403.86	-0.08813	-0.1107	-0.12802	-0.14242	-0.03852	-0.02055	0.00341
	2404.42	-0.07312	-0.12565	-0.13844	-0.14367	-0.0358	-0.02092	0.0038
	2404.98	-0.04432	-0.12059	-0.12423	-0.14198	-0.03279	-0.02065	0.00391
	2405.54	-0.05968	-0.13033	-0.12328	-0.14041	-0.03224	-0.02447	0.00352
	2406.1	-0.03776	-0.14334	-0.12415	-0.14652	-0.0264	-0.02579	0.00352
	2406.66	-0.03502	-0.14533	-0.11653	-0.1459	-0.02753	-0.03083	0.00327
	2407.22	-0.03255	-0.14694	-0.11377	-0.14288	-0.02808	-0.03095	0.0034
	2407.78	-0.02533	-0.14476	-0.11843	-0.13957	-0.0255	-0.03454	0.00298
	2408.34	0.0125	-0.14043	-0.12589	-0.14184	-0.02211	-0.02974	0.00237
	2408.9	0.04038	-0.13816	-0.11785	-0.1322	-0.0206	-0.02845	0.00163
	2409.46	0.05048	-0.13629	-0.12472	-0.13197	-0.01771	-0.02756	0.00115
	2410.02	0.02896	-0.13636	-0.12718	-0.12815	-0.01131	-0.02746	0.000903612
	2410.58	0.03893	-0.13626	-0.12315	-0.13117	-0.01214	-0.02827	0.00146
	2411.14	0.04828	-0.11992	-0.12914	-0.12804	-0.01328	-0.02585	0.00155
	2411.7	0.01403	-0.11996	-0.12872	-0.12922	-0.01839	-0.02479	0.0015
	2412.26	0.018	-0.12891	-0.12859	-0.13248	-0.02191	-0.02296	0.00114
	2412.82	0.01592	-0.12312	-0.12568	-0.11966	-0.01837	-0.02063	0.00162
	2413.38	-0.01031	-0.10174	-0.11954	-0.10679	-0.01692	-0.02261	0.00201
	2413.94	-0.02597	-0.08317	-0.10969	-0.09879	-0.01365	-0.01719	0.00158
	2414.5	-0.03938	-0.08612	-0.11135	-0.09858	-0.01244	-0.0111	0.00132
	2415.06	-0.03339	-0.0772	-0.10837	-0.10021	-0.01087	-0.00702	0.00151
	2415.62	-0.02257	-0.06066	-0.09417	-0.09554	-0.00816	-0.0033	0.00124
	2416.18	-0.05143	-0.04403	-0.08458	-0.09299	-0.00615	-0.0021	0.000915158
	2416.74	-0.08214	-0.03804	-0.08375	-0.09033	-0.00299	-0.00357	0.000295644
	2417.3	-0.08296	-0.04542	-0.08805	-0.09758	-0.00576	-0.0024	0
	2417.86	-0.07447	-0.04256	-0.08339	-0.0967	-0.00627	-0.000722265	0.000254567
	2418.42	-0.10427	-0.02833	-0.08792	-0.09355	-0.00109	0.00144	0.000273676
	2418.98	-0.08702	-0.03783	-0.08884	-0.09371	-0.00395	-0.000261238	0.0001802
	2419.54	-0.05643	-0.0284	-0.08098	-0.09025	-0.00063987	0.00442	0.000142409
	2420.1	-0.03603	-0.02872	-0.06288	-0.07955	0.0041	0.0035	0.000670112
	2420.66	-0.04597	-0.02192	-0.06702	-0.07595	-0.0024	0.00132	0.000938657
	2421.22	-0.02784	-0.01572	-0.06447	-0.07392	-0.00239	0.000866269	0.00161
	2421.78	-0.02883	-0.00667	-0.06325	-0.08575	-0.00918	-0.000594133	0.00218
	2422.34	-0.03199	-0.01843	-0.06474	-0.09066	-0.0136	0.00116	0.00231
	2422.9	-0.01944	-0.00661	-0.061	-0.09592	-0.01659	0.00106	0.0031
	2423.46	-0.00508	-0.01031	-0.06314	-0.08942	-0.01344	6.17535e-05	0.00314
	2424.02	0.01836	-0.01283	-0.05879	-0.08577	-0.01111	-0.00258	0.00369
	2424.57	-0.00236	-0.00124	-0.04818	-0.08027	-0.00368	-0.00202	0.00355
	2425.13	0.0178	-0.00264	-0.03656	-0.07945	-0.000349009	0.00384	0.00396
	2425.69	0.0285	-0.01508	-0.03896	-0.08049	0.000480064	0.00239	0.00404
	2426.25	0.03	0.00461	-0.02581	-0.07526	0.00327	-0.000601907	0.00389
	2426.81	0.03336	0.01201	-0.01758	-0.07417	0.00435	-0.00133	0.0039
	2427.37	0.01569	0.00202	-0.03107	-0.08512	0.00106	-0.0041	0.00409
	2427.93	0.03994	0.01237	-0.02852	-0.08432	0.000591361	-0.00506	0.00378
	2428.49	0.03952	0.000682518	-0.0284	-0.09225	-0.00291	-0.0071	0.00378
	2429.05	0.04922	0.00925	-0.02947	-0.09222	-0.000101454	-0.00835	0.00424
	2429.6	0.06167	0.01171	-0.04139	-0.09223	-0.00429	-0.0115	0.00394
	2430.16	0.09592	0.00877	-0.04449	-0.09064	-0.0105	-0.0132	0.00416
	2430.72	0.14985	0.02678	-0.04213	-0.09045	-0.00899	-0.01093	0.0043
	2431.28	0.13997	0.01867	-0.04252	-0.0956	-0.01363	-0.01224	0.00409
	2431.84	0.13904	0.01426	-0.05231	-0.09899	-0.01659	-0.01323	0.00372
	2432.39	0.14721	0.02238	-0.05104	-0.10241	-0.01782	-0.01174	0.00364
	2432.95	0.14734	0.03763	-0.04093	-0.10808	-0.0161	-0.0102	0.00365
	2433.51	0.14994	0.03343	-0.03969	-0.10458	-0.01543	-0.00781	0.00408
	2434.07	0.1692	0.05802	-0.03425	-0.08987	-0.00822	-0.00308	0.00402
	2434.63	0.16527	0.05394	-0.03258	-0.07585	-0.00299	-0.00401	0.00352
	2435.18	0.14824	0.05194	-0.01761	-0.06809	0.00372	-0.00145	0.0036
	2435.74	0.11055	0.05112	-0.00455	-0.06322	0.00596	0.000778355	0.00401
	2436.3	0.08601	0.04488	0.00393	-0.05836	0.00597	0.00162	0.00455
	2436.86	0.0977	0.05378	0.00634	-0.05092	0.00799	-0.000781633	0.00428
	2437.42	0.09443	0.0629	0.01646	-0.05557	0.01044	-0.00283	0.00417
	2437.97	0.09062	0.06117	0.02107	-0.05059	0.01103	0.00114	0.00411
	2438.53	0.1103	0.0557	0.01672	-0.04957	0.01046	-9.51284e-05	0.00407
	2439.09	0.13458	0.06091	0.01956	-0.0449	0.01441	0.000297566	0.00405
	2439.65	0.12021	0.06409	0.02195	-0.04028	0.01617	-0.00193	0.00393
	2440.2	0.11189	0.07272	0.01823	-0.042	0.01827	-0.00209	0.00421
	2440.76	0.12918	0.06266	0.00625	-0.04428	0.01363	-0.00469	0.00464
	2441.32	0.1166	0.05888	0.00765	-0.04843	0.01449	-0.00427	0.00487
	2441.88	0.11416	0.05993	0.00484	-0.05115	0.01179	-0.000775012	0.00508
	2442.43	0.10418	0.04821	0.01328	-0.05607	0.01176	-0.00088344	0.00539
	2442.99	0.13098	0.04125	0.01222	-0.05514	0.01151	-0.000300423	0.0053
	2443.55	0.14454	0.04512	0.0159	-0.05613	0.01003	0.00051006	0.00546
	2444.11	0.17124	0.03454	0.01973	-0.06637	0.00756	-0.00265	0.00578
	2444.66	0.18375	0.03458	0.01364	-0.06972	0.00705	-0.00406	0.00591
	2445.22	0.19358	0.03056	0.00934	-0.06726	0.00955	-0.00602	0.00568
	2445.78	0.17666	0.02996	0.00637	-0.06703	0.00574	-0.00747	0.00587
	2446.33	0.14151	0.01352	0.00253	-0.06645	0.00704	-0.00681	0.00655
	2446.89	0.11645	0.00375	-0.00438	-0.07626	0.00903	-0.00633	0.00644
	2447.45	0.10588	-0.00694	-0.00589	-0.07458	0.01186	-0.00578	0.00616
	2448	0.14949	0.00285	-0.01259	-0.07144	0.01521	-0.00745	0.0061
	2448.56	0.15041	0.00611	-0.0085	-0.07007	0.01648	-0.00799	0.00598
	2449.12	0.1668	0.01542	-0.00684	-0.0576	0.02159	-0.00555	0.00579
	2449.67	0.17749	0.00602	-0.01151	-0.05837	0.01809	-0.00765	0.00574
	2450.23	0.14621	0.00289	-0.01536	-0.05124	0.01607	-0.00496	0.00621
	2450.79	0.09816	0.0133	-0.00982	-0.04671	0.01545	-0.0046	0.00617
	2451.34	0.07039	0.01273	-0.01767	-0.05028	0.01791	-0.0013	0.00654
	2451.9	0.08361	0.01251	-0.01962	-0.04277	0.01497	0.00311	0.0067
	2452.46	0.06165	0.01172	-0.01684	-0.03688	0.01832	0.00743	0.00698
	2453.01	0.05745	0.02141	-0.01268	-0.03281	0.01686	0.01146	0.00754
	2453.57	0.0733	0.02872	0.000314665	-0.03041	0.01749	0.01036	0.00775
	2454.12	0.07663	0.03713	-0.00942	-0.02904	0.01529	0.00853	0.00758
	2454.68	0.06965	0.05462	-0.00415	-0.0258	0.01271	0.00714	0.00754
	2455.24	0.09418	0.05743	-0.00196	-0.02704	0.00894	0.00754	0.00768
	2455.79	0.07911	0.06002	-0.00215	-0.02906	0.00673	0.00703	0.00781
	2456.35	0.05774	0.07271	-0.00176	-0.02312	0.00726	0.00763	0.00791
	2456.9	0.02832	0.07916	-0.0046	-0.02016	0.00656	0.00866	0.00781
	2457.46	0.02524	0.08116	-0.00394	-0.02379	0.01379	0.00644	0.00799
	2458.02	0.03868	0.08209	0.000875499	-0.03156	0.01926	0.0067	0.00779
	2458.57	0.02992	0.07723	0.00832	-0.02942	0.02126	0.00701	0.00768
	2459.13	0.021	0.08153	0.00346	-0.0318	0.01964	0.00744	0.00769
	2459.68	0.01861	0.08321	0.01368	-0.02431	0.01977	0.00902	0.00744
	2460.24	0.03988	0.08137	0.01697	-0.02094	0.02044	0.00877	0.00729
	2460.79	0.00749	0.05079	0.01584	-0.03354	0.01557	0.00916	0.00714
	2461.35	0.01344	0.05196	0.02262	-0.03341	0.01711	0.01178	0.00733
	2461.9	-0.00725	0.0417	0.0266	-0.04375	0.01895	0.01156	0.007
	2462.46	0.01232	0.04206	0.02298	-0.04318	0.0217	0.01565	0.00683
	2463.01	0.02577	0.04368	0.02839	-0.03713	0.02143	0.01656	0.00681
	2463.57	0.00608	0.04564	0.02786	-0.03267	0.02363	0.01709	0.00687
	2464.12	0.00582	0.04439	0.0276	-0.03625	0.01927	0.01703	0.00631
	2464.68	0.02061	0.05067	0.01322	-0.03702	0.01744	0.01257	0.00593
	2465.24	0.0442	0.05749	0.01282	-0.03991	0.01413	0.01348	0.00526
	2465.79	0.06379	0.0565	0.01066	-0.04075	0.00994	0.01268	0.00455
	2466.35	0.07605	0.05529	0.0086	-0.03891	0.01033	0.01433	0.00469
	2466.9	0.06536	0.06165	0.01254	-0.03525	0.00899	0.01358	0.00455
	2467.45	0.06516	0.0765	0.01079	-0.02594	0.0113	0.01204	0.00373
	2468.01	0.05786	0.07559	0.0126	-0.02779	0.01439	0.00981	0.00293
	2468.57	0.06276	0.09952	0.0197	-0.02873	0.0195	0.0114	0.00251
	2469.12	0.07357	0.09213	0.02276	-0.02556	0.02015	0.01158	0.00222
	2469.67	0.0519	0.10128	0.02636	-0.0193	0.01932	0.01476	0.00126
	2470.23	0.07638	0.09757	0.02703	-0.01454	0.01879	0.01551	0.000994027
	2470.78	0.12583	0.09775	0.03538	-0.00936	0.01861	0.01577	0.000541973
	2471.34	0.13895	0.08883	0.03536	-0.00908	0.01831	0.01402	0.000236043
	2471.89	0.12559	0.08647	0.03413	-0.01412	0.01594	0.01344	0.000611276
	2472.45	0.15025	0.10304	0.03984	-0.0129	0.01765	0.01553	0.000588655
	2473	0.16834	0.10295	0.03437	-0.01615	0.01908	0.01354	0.000745357
	2473.55	0.1716	0.11798	0.03562	-0.00657	0.02038	0.01374	0.000924319
	2474.11	0.16715	0.12307	0.03104	-0.0077	0.02053	0.01223	0.00113
	2474.66	0.17232	0.10578	0.02102	-0.01783	0.01511	0.01211	0.00107
	2475.22	0.15917	0.08529	0.00913	-0.0309	0.01071	0.00976	0.00125
	2475.77	0.17062	0.08796	0.00567	-0.03109	0.00898	0.00825	0.00154
	2476.33	0.16669	0.08557	0.00823	-0.03019	0.00944	0.0099	0.00168
	2476.88	0.14663	0.08303	0.000327927	-0.03024	0.00878	0.00619	0.00189
	2477.43	0.14082	0.09087	0.00451	-0.02804	0.01398	0.00884	0.00197
	2477.99	0.13066	0.08568	0.00213	-0.02713	0.01335	0.00836	0.00204
	2478.54	0.11962	0.07963	0.000190249	-0.02579	0.01255	0.00779	0.00207
	2479.09	0.10772	0.07272	-0.00133	-0.02404	0.01158	0.00713	0.00205
	2479.65	0.09494	0.06492	-0.00242	-0.02187	0.01044	0.00638	0.00198
	2480.2	0.0813	0.05628	-0.00308	-0.01927	0.00913	0.00554	0.00187
	2480.76	0.06677	0.04675	-0.00333	-0.01626	0.00764	0.00461	0.0017
	2481.31	0.05139	0.03637	-0.00313	-0.01282	0.00599	0.00359	0.00149
	2481.86	0.03513	0.02511	-0.00252	-0.00897	0.00416	0.00248	0.00124
	2482.42	0.018	0.01299	-0.00147	-0.00469	0.00217	0.00129	0.000936439
	2482.97	0	0	0	0	0	0	0.000586695

## Sheet: Figure 3D
	concentration uM	intensity	Err
	1000	16.6968	1.23258
	800	13.4353	0.69264
	600	9.37528	0.05483
	400	6.26226	0.03979
	200	2.88816	0.09569
	100	1.44629	0.04671
	1	0.01828	0.00234

## Sheet: Figure 4
	acetylene	Diacetylene	PPE	polyyne	PDDA	EdU				acetylene	Diacetylene	PPE	polyyne	PDDA	EdU
	0.49	--	--	--	--	--				0.49	--	--	--	--	--
	4.2	--	--	--	--	--				4.2	--	--	--	--	--
	0.63	--	--	--	--	--				0.63	--	--	--	--	--
	0.93	--	--	--	--	--				0.93	--	--	--	--	--
	--	2.7	--	--	--	--				--	5.3	--	--	--	--
	--	0.85	--	--	--	--				--	1.7	--	--	--	--
	--	0.5	--	--	--	--				--	1	--	--	--	--
	--	2.4	--	--	--	--				--	4.8	--	--	--	--
	--	13.5	--	--	--	--				--	27	--	--	--	--
	--	3.9	--	--	--	--				--	7.8	--	--	--	--
	--	--	6	--	--	--				--	--	6	--	--	--
	--	--	1	--	--	--				--	--	1	--	--	--
	--	--	1.75	--	--	--				--	--	1.75	--	--	--
	--	--	--	75	--	--				--	--	--	450	--	--
	--	--	--	36	--	--				--	--	--	144	--	--
	--	--	--	55	--	--				--	--	--	275	--	--
	--	--	--	21	--	--				--	--	--	63	--	--
	--			--	43200	--				--			--	8640000	--
	--			--	--	1				--			--	--	1
		RIE by alkyne										RIE by molecule

## Sheet: Figure 6D
	Spontaneous Raman in solution		SRS hyperspectra in cell
	Wavenumber	intensity	wavenumber	intensity
	1692.29	0.04103	2042.56	0.13555
	1692.92	0.04103	2046.81	0.15334
	1693.55	0.04098	2051.05	0.19114
	1694.18	0.04088	2055.3	0.17489
	1694.81	0.04074	2059.55	0.21797
	1695.44	0.04055	2063.79	0.26905
	1696.07	0.04031	2068.04	0.25939
	1696.69	0.04003	2072.28	0.3204
	1697.32	0.03971	2076.53	0.33047
	1697.95	0.03933	2080.78	0.31974
	1698.58	0.03892	2085.02	0.30752
	1699.21	0.03727	2089.27	0.33313
	1699.84	0.03755	2093.51	0.38366
	1700.46	0.03653	2097.76	0.46275
	1701.09	0.03627	2102	0.52173
	1701.72	0.03542	2106.25	0.65345
	1702.35	0.03585	2110.5	0.80512
	1702.98	0.03675	2114.74	0.87616
	1703.61	0.03708	2118.99	0.9981
	1704.23	0.0361	2123.23	1
	1704.86	0.03682	2127.48	0.88114
	1705.49	0.037	2131.72	0.68319
	1706.12	0.03754	2135.97	0.54198
	1706.74	0.03742	2140.22	0.42509
	1707.37	0.03698	2144.46	0.22609
	1708	0.03798	2148.71	0.23983
	1708.63	0.03746	2152.95	0.14933
	1709.25	0.03571	2157.2	0.1204
	1709.88	0.03635	2161.45	0.09663
	1710.51	0.03403	2165.69	0.11126
	1711.14	0.03332	2169.94	0.06306
	1711.76	0.03293	2174.18	0.03964
	1712.39	0.03264	2178.43	0.08522
	1713.02	0.03124	2182.67	0.08454
	1713.64	0.03112	2186.92	0.05257
	1714.27	0.03004	2191.17	0.04557
	1714.9	0.03146	2195.41	0.06567
	1715.53	0.0305	2199.66	0.04478
	1716.15	0.03063	2203.9	0.03941
	1716.78	0.02973	2208.15	0.03063
	1717.4	0.02988	2212.39	0.05903
	1718.03	0.03088	2216.64	0.02034
	1718.66	0.03146	2220.89	0.03533
	1719.28	0.03285	2225.13	0.01295
	1719.91	0.03195	2229.38	0.02533
	1720.54	0.03375	2233.62	0.04091
	1721.16	0.03314	2237.87	0.02651
	1721.79	0.03399	2242.11	0.01767
	1722.42	0.03497	2246.36	0.06451
	1723.04	0.03468	2250.61	0.04947
	1723.67	0.03512	2254.85	0.0071
	1724.29	0.0344	2259.1	0.04603
	1724.92	0.03339	2263.34	0.02284
	1725.55	0.03279	2267.59	0.02804
	1726.17	0.03359	2271.84	0.00967
	1726.8	0.03399	2276.08	0.01814
	1727.42	0.03323	2280.33	0.02389
	1728.05	0.03322	2284.57	0.05947
	1728.67	0.03363	2288.82	0.01572
	1729.3	0.0324	2293.06	0.03831
	1729.92	0.03393	2297.31	0.04004
	1730.55	0.03469	2301.56	0.04479
	1731.18	0.03472	2305.8	0.03995
	1731.8	0.0358	2310.05	0.06644
	1732.43	0.03533	2314.29	0.04527
	1733.05	0.03776	2318.54	0.00524
	1733.68	0.03764	2322.78	0.01808
	1734.3	0.03859	2327.03	0.06509
	1734.93	0.03941	2331.28	0.03576
	1735.55	0.03916	2335.52	0.08231
	1736.18	0.03821	2339.77	0.03937
	1736.8	0.04082	2344.01	0.01919
	1737.43	0.04023	2348.26	0.04168
	1738.05	0.04248	2352.51	0.05496
	1738.68	0.04395	2356.75	0.05057
	1739.3	0.04434	2361	0
	1739.92	0.04267	2365.24	0.02528
	1740.55	0.04398	2369.49	0.03412
	1741.17	0.043	2373.73	0.03442
	1741.8	0.04151	2377.98	0.04335
	1742.42	0.04194
	1743.05	0.04113
	1743.67	0.04039
	1744.3	0.04007
	1744.92	0.03909
	1745.54	0.03911
	1746.17	0.04018
	1746.79	0.04011
	1747.41	0.0401
	1748.04	0.03963
	1748.66	0.04095
	1749.29	0.0416
	1749.91	0.04137
	1750.53	0.04401
	1751.16	0.04365
	1751.78	0.04332
	1752.4	0.04283
	1753.03	0.04355
	1753.65	0.0439
	1754.27	0.04301
	1754.89	0.04319
	1755.52	0.04357
	1756.14	0.04299
	1756.76	0.04424
	1757.39	0.0435
	1758.01	0.04396
	1758.63	0.04522
	1759.26	0.04339
	1759.88	0.04263
	1760.5	0.04203
	1761.12	0.04209
	1761.74	0.04303
	1762.37	0.04439
	1762.99	0.04441
	1763.61	0.04352
	1764.23	0.04404
	1764.86	0.04465
	1765.48	0.04549
	1766.1	0.04573
	1766.72	0.0454
	1767.35	0.04738
	1767.97	0.04754
	1768.59	0.04642
	1769.21	0.04681
	1769.83	0.04612
	1770.45	0.04514
	1771.08	0.04549
	1771.7	0.04268
	1772.32	0.04138
	1772.94	0.04144
	1773.56	0.04158
	1774.18	0.04103
	1774.8	0.04115
	1775.42	0.04008
	1776.05	0.03947
	1776.67	0.04002
	1777.29	0.0388
	1777.91	0.03866
	1778.53	0.03816
	1779.15	0.03965
	1779.77	0.0387
	1780.39	0.0374
	1781.01	0.0361
	1781.63	0.03679
	1782.25	0.03665
	1782.87	0.03588
	1783.49	0.03528
	1784.11	0.03267
	1784.73	0.03277
	1785.36	0.03317
	1785.97	0.03285
	1786.6	0.03149
	1787.21	0.03145
	1787.84	0.02995
	1788.45	0.02971
	1789.08	0.02966
	1789.69	0.02832
	1790.31	0.02833
	1790.93	0.02786
	1791.55	0.02834
	1792.17	0.02665
	1792.79	0.02672
	1793.41	0.02521
	1794.03	0.0254
	1794.65	0.02601
	1795.27	0.02627
	1795.89	0.02441
	1796.51	0.02449
	1797.13	0.02432
	1797.75	0.02295
	1798.37	0.02147
	1798.98	0.01947
	1799.6	0.01999
	1800.22	0.01909
	1800.84	0.01909
	1801.46	0.01852
	1802.08	0.01852
	1802.7	0.01751
	1803.32	0.01613
	1803.93	0.01692
	1804.55	0.01702
	1805.17	0.01694
	1805.79	0.01676
	1806.41	0.01781
	1807.03	0.02015
	1807.64	0.01945
	1808.26	0.01947
	1808.88	0.02009
	1809.5	0.01995
	1810.12	0.01901
	1810.73	0.0195
	1811.35	0.01878
	1811.97	0.0185
	1812.59	0.01694
	1813.2	0.01722
	1813.82	0.01562
	1814.44	0.01434
	1815.06	0.01151
	1815.67	0.00987
	1816.29	0.0102
	1816.91	0.01058
	1817.53	0.00937
	1818.14	0.0089
	1818.76	0.01012
	1819.38	0.01045
	1819.99	0.01138
	1820.61	0.01188
	1821.23	0.01151
	1821.84	0.01223
	1822.46	0.01143
	1823.08	0.01354
	1823.69	0.01305
	1824.31	0.01338
	1824.93	0.01402
	1825.54	0.01476
	1826.16	0.01473
	1826.78	0.01371
	1827.39	0.01404
	1828.01	0.01334
	1828.62	0.0144
	1829.24	0.01523
	1829.86	0.01416
	1830.47	0.01446
	1831.09	0.01471
	1831.7	0.01371
	1832.32	0.01386
	1832.93	0.01149
	1833.55	0.01181
	1834.17	0.01278
	1834.78	0.01376
	1835.4	0.01478
	1836.01	0.01517
	1836.63	0.01712
	1837.24	0.01743
	1837.86	0.0184
	1838.47	0.0193
	1839.09	0.01915
	1839.7	0.01954
	1840.32	0.02141
	1840.93	0.02316
	1841.55	0.02266
	1842.16	0.02297
	1842.78	0.0241
	1843.39	0.02386
	1844.01	0.02406
	1844.62	0.02402
	1845.24	0.02539
	1845.85	0.02649
	1846.46	0.02669
	1847.08	0.02752
	1847.69	0.02757
	1848.31	0.0297
	1848.92	0.02997
	1849.54	0.02847
	1850.15	0.02962
	1850.76	0.02994
	1851.38	0.02873
	1851.99	0.02917
	1852.61	0.03142
	1853.22	0.03285
	1853.83	0.03373
	1854.45	0.03577
	1855.06	0.03846
	1855.67	0.03922
	1856.29	0.04103
	1856.9	0.04355
	1857.51	0.04491
	1858.13	0.04589
	1858.74	0.04796
	1859.35	0.04849
	1859.97	0.04962
	1860.58	0.05133
	1861.19	0.05109
	1861.81	0.05017
	1862.42	0.05089
	1863.03	0.04781
	1863.64	0.04722
	1864.26	0.04804
	1864.87	0.04972
	1865.48	0.05108
	1866.1	0.05141
	1866.71	0.05281
	1867.32	0.05465
	1867.93	0.05416
	1868.55	0.05522
	1869.16	0.05648
	1869.77	0.05535
	1870.38	0.05841
	1870.99	0.05906
	1871.61	0.05955
	1872.22	0.06081
	1872.83	0.06108
	1873.44	0.06173
	1874.05	0.06139
	1874.66	0.06201
	1875.28	0.06076
	1875.89	0.06251
	1876.5	0.06257
	1877.11	0.06401
	1877.72	0.06464
	1878.33	0.06573
	1878.94	0.06731
	1879.56	0.0677
	1880.17	0.06804
	1880.78	0.06862
	1881.39	0.07089
	1882	0.06951
	1882.61	0.07199
	1883.22	0.07098
	1883.83	0.07207
	1884.44	0.07097
	1885.06	0.07246
	1885.67	0.07438
	1886.28	0.07261
	1886.89	0.07326
	1887.5	0.07192
	1888.11	0.07154
	1888.72	0.07243
	1889.33	0.07325
	1889.94	0.07452
	1890.55	0.07523
	1891.16	0.07643
	1891.77	0.07653
	1892.38	0.07711
	1892.99	0.07744
	1893.6	0.07888
	1894.21	0.07663
	1894.82	0.07799
	1895.43	0.07675
	1896.04	0.07781
	1896.65	0.07789
	1897.26	0.07916
	1897.87	0.07804
	1898.48	0.0762
	1899.09	0.07678
	1899.69	0.07478
	1900.3	0.07561
	1900.91	0.07651
	1901.52	0.07708
	1902.13	0.07787
	1902.74	0.07921
	1903.35	0.07935
	1903.96	0.07864
	1904.57	0.07909
	1905.18	0.07934
	1905.79	0.07923
	1906.39	0.07875
	1907	0.07861
	1907.61	0.07948
	1908.22	0.08111
	1908.83	0.0801
	1909.44	0.07853
	1910.05	0.07795
	1910.65	0.07895
	1911.26	0.0777
	1911.87	0.07711
	1912.48	0.07786
	1913.09	0.07679
	1913.69	0.07568
	1914.3	0.07641
	1914.91	0.07578
	1915.52	0.07437
	1916.13	0.07324
	1916.73	0.07223
	1917.34	0.07066
	1917.95	0.06943
	1918.56	0.06836
	1919.16	0.0681
	1919.77	0.06768
	1920.38	0.06644
	1920.99	0.06509
	1921.59	0.06489
	1922.2	0.06613
	1922.81	0.06637
	1923.41	0.06374
	1924.02	0.06466
	1924.63	0.06414
	1925.23	0.06379
	1925.84	0.06345
	1926.45	0.06577
	1927.06	0.06463
	1927.66	0.06483
	1928.27	0.06404
	1928.88	0.06268
	1929.48	0.06236
	1930.09	0.06215
	1930.69	0.06194
	1931.3	0.06223
	1931.91	0.06169
	1932.51	0.06146
	1933.12	0.05984
	1933.73	0.05827
	1934.33	0.05659
	1934.94	0.05509
	1935.54	0.05294
	1936.15	0.05402
	1936.76	0.05329
	1937.36	0.05241
	1937.97	0.05039
	1938.57	0.05116
	1939.18	0.05009
	1939.78	0.05038
	1940.39	0.05004
	1940.99	0.04936
	1941.6	0.04873
	1942.2	0.04995
	1942.81	0.05019
	1943.42	0.05114
	1944.02	0.05074
	1944.63	0.04962
	1945.23	0.04815
	1945.84	0.04794
	1946.44	0.04705
	1947.05	0.04714
	1947.65	0.04664
	1948.26	0.04633
	1948.86	0.04482
	1949.46	0.04371
	1950.07	0.04346
	1950.67	0.04347
	1951.28	0.0444
	1951.88	0.04349
	1952.49	0.04262
	1953.09	0.04068
	1953.69	0.04018
	1954.3	0.04117
	1954.9	0.04103
	1955.51	0.0402
	1956.11	0.04004
	1956.71	0.03997
	1957.32	0.03924
	1957.92	0.04063
	1958.53	0.04017
	1959.13	0.04019
	1959.73	0.03979
	1960.34	0.03862
	1960.94	0.03986
	1961.54	0.04015
	1962.15	0.0407
	1962.75	0.04127
	1963.36	0.04301
	1963.96	0.04123
	1964.56	0.04184
	1965.16	0.04004
	1965.77	0.03964
	1966.37	0.03921
	1966.97	0.03914
	1967.58	0.03778
	1968.18	0.03794
	1968.78	0.03788
	1969.38	0.0373
	1969.99	0.03746
	1970.59	0.0354
	1971.19	0.03541
	1971.79	0.03424
	1972.4	0.03364
	1973	0.03393
	1973.6	0.03192
	1974.2	0.03161
	1974.81	0.03287
	1975.41	0.03186
	1976.01	0.03017
	1976.61	0.03135
	1977.21	0.03114
	1977.82	0.03215
	1978.42	0.03411
	1979.02	0.03473
	1979.62	0.03652
	1980.22	0.03766
	1980.83	0.03873
	1981.43	0.03974
	1982.03	0.04002
	1982.63	0.04059
	1983.23	0.04128
	1983.83	0.03999
	1984.43	0.04023
	1985.03	0.03929
	1985.63	0.03748
	1986.24	0.037
	1986.84	0.03754
	1987.44	0.03629
	1988.04	0.03588
	1988.64	0.03607
	1989.24	0.03691
	1989.84	0.03714
	1990.44	0.03704
	1991.04	0.03561
	1991.64	0.03719
	1992.24	0.03581
	1992.85	0.03608
	1993.44	0.03636
	1994.05	0.03595
	1994.65	0.03579
	1995.25	0.03614
	1995.85	0.03676
	1996.45	0.03807
	1997.05	0.03685
	1997.65	0.03538
	1998.25	0.03621
	1998.85	0.03753
	1999.45	0.03697
	2000.05	0.03764
	2000.65	0.03761
	2001.24	0.03918
	2001.85	0.03923
	2002.44	0.03911
	2003.04	0.03937
	2003.64	0.04047
	2004.24	0.03966
	2004.84	0.04041
	2005.44	0.03888
	2006.04	0.03854
	2006.64	0.03949
	2007.24	0.04075
	2007.84	0.04005
	2008.44	0.03979
	2009.04	0.03768
	2009.63	0.03859
	2010.23	0.03915
	2010.83	0.03919
	2011.43	0.03864
	2012.03	0.04005
	2012.63	0.03868
	2013.23	0.0394
	2013.83	0.0396
	2014.42	0.04008
	2015.02	0.04011
	2015.62	0.04067
	2016.22	0.0393
	2016.82	0.03923
	2017.41	0.03819
	2018.01	0.03756
	2018.61	0.03919
	2019.21	0.03858
	2019.81	0.03732
	2020.4	0.03782
	2021	0.03685
	2021.6	0.037
	2022.2	0.03448
	2022.8	0.0352
	2023.39	0.03442
	2023.99	0.03478
	2024.59	0.03417
	2025.18	0.03533
	2025.78	0.03561
	2026.38	0.03625
	2026.98	0.03622
	2027.57	0.03771
	2028.17	0.03755
	2028.77	0.03926
	2029.37	0.03934
	2029.96	0.03918
	2030.56	0.04103
	2031.16	0.04141
	2031.75	0.04092
	2032.35	0.04125
	2032.95	0.04094
	2033.54	0.03986
	2034.14	0.03902
	2034.73	0.03918
	2035.33	0.03892
	2035.93	0.03864
	2036.53	0.03761
	2037.12	0.03734
	2037.72	0.03676
	2038.31	0.03619
	2038.91	0.03688
	2039.51	0.03897
	2040.1	0.03938
	2040.7	0.03924
	2041.29	0.03923
	2041.89	0.04035
	2042.48	0.04027
	2043.08	0.04041
	2043.68	0.04145
	2044.27	0.04233
	2044.87	0.0427
	2045.46	0.04126
	2046.06	0.04048
	2046.65	0.04096
	2047.25	0.042
	2047.84	0.04153
	2048.44	0.0428
	2049.03	0.0425
	2049.63	0.04286
	2050.22	0.04424
	2050.82	0.04501
	2051.41	0.04561
	2052.01	0.04572
	2052.6	0.04481
	2053.2	0.04485
	2053.79	0.04526
	2054.39	0.04487
	2054.98	0.04542
	2055.58	0.04621
	2056.17	0.04499
	2056.76	0.04302
	2057.36	0.0425
	2057.95	0.04277
	2058.55	0.04449
	2059.14	0.04551
	2059.74	0.04562
	2060.33	0.04638
	2060.92	0.04588
	2061.52	0.04717
	2062.11	0.04848
	2062.7	0.04838
	2063.3	0.0481
	2063.89	0.04883
	2064.49	0.04912
	2065.08	0.05176
	2065.67	0.05391
	2066.27	0.05517
	2066.86	0.05468
	2067.45	0.05579
	2068.05	0.05541
	2068.64	0.05656
	2069.23	0.05901
	2069.83	0.06079
	2070.42	0.06339
	2071.01	0.06427
	2071.61	0.06547
	2072.2	0.06608
	2072.79	0.06734
	2073.38	0.06824
	2073.98	0.07005
	2074.57	0.07018
	2075.16	0.07114
	2075.75	0.07397
	2076.35	0.07668
	2076.94	0.07933
	2077.53	0.08114
	2078.12	0.08233
	2078.72	0.08435
	2079.31	0.08681
	2079.9	0.08939
	2080.49	0.09217
	2081.09	0.09462
	2081.68	0.09772
	2082.27	0.10031
	2082.86	0.10201
	2083.45	0.10597
	2084.04	0.1084
	2084.64	0.11286
	2085.23	0.11753
	2085.82	0.12202
	2086.41	0.12648
	2087	0.13215
	2087.59	0.13743
	2088.18	0.14309
	2088.78	0.14741
	2089.37	0.15406
	2089.96	0.15926
	2090.55	0.16639
	2091.14	0.17245
	2091.73	0.17976
	2092.32	0.18681
	2092.91	0.1942
	2093.5	0.20244
	2094.09	0.20933
	2094.69	0.21836
	2095.28	0.22692
	2095.87	0.2352
	2096.46	0.24387
	2097.05	0.25396
	2097.64	0.26367
	2098.23	0.2746
	2098.82	0.28548
	2099.41	0.29808
	2100	0.31032
	2100.59	0.32343
	2101.18	0.33827
	2101.77	0.35268
	2102.36	0.36985
	2102.95	0.38767
	2103.54	0.40508
	2104.13	0.4238
	2104.72	0.44313
	2105.31	0.46448
	2105.9	0.48456
	2106.49	0.50695
	2107.08	0.52828
	2107.67	0.55142
	2108.26	0.57597
	2108.85	0.60222
	2109.44	0.62883
	2110.03	0.65573
	2110.61	0.68214
	2111.2	0.70792
	2111.79	0.73339
	2112.38	0.76038
	2112.97	0.78377
	2113.56	0.80932
	2114.15	0.8353
	2114.74	0.8585
	2115.33	0.88126
	2115.91	0.90385
	2116.5	0.92298
	2117.09	0.94153
	2117.68	0.95458
	2118.27	0.96962
	2118.86	0.98057
	2119.45	0.99072
	2120.03	0.99762
	2120.62	0.99994
	2121.21	1
	2121.8	0.99673
	2122.39	0.98856
	2122.97	0.97802
	2123.56	0.96666
	2124.15	0.95289
	2124.74	0.93519
	2125.33	0.91864
	2125.91	0.9006
	2126.5	0.87883
	2127.09	0.85792
	2127.68	0.83365
	2128.26	0.80774
	2128.85	0.78294
	2129.44	0.75629
	2130.03	0.73247
	2130.61	0.70567
	2131.2	0.68101
	2131.79	0.6548
	2132.38	0.62929
	2132.96	0.60397
	2133.55	0.5801
	2134.14	0.5559
	2134.72	0.53245
	2135.31	0.51228
	2135.9	0.4922
	2136.48	0.47194
	2137.07	0.45451
	2137.66	0.43696
	2138.24	0.41909
	2138.83	0.40345
	2139.42	0.388
	2140	0.37251
	2140.59	0.3596
	2141.18	0.34603
	2141.76	0.33429
	2142.35	0.32247
	2142.93	0.31245
	2143.52	0.30103
	2144.11	0.29014
	2144.69	0.27923
	2145.28	0.2702
	2145.86	0.26101
	2146.45	0.25188
	2147.03	0.2446
	2147.62	0.2363
	2148.21	0.22894
	2148.79	0.22184
	2149.38	0.21424
	2149.96	0.20844
	2150.55	0.20243
	2151.13	0.1958
	2151.72	0.18905
	2152.3	0.18474
	2152.89	0.1788
	2153.47	0.17441
	2154.06	0.16991
	2154.64	0.1656
	2155.23	0.15945
	2155.81	0.15591
	2156.4	0.15068
	2156.98	0.14663
	2157.57	0.14298
	2158.15	0.13864
	2158.74	0.1356
	2159.32	0.13261
	2159.91	0.12797
	2160.49	0.12363
	2161.08	0.12074
	2161.66	0.11759
	2162.24	0.11283
	2162.83	0.10787
	2163.41	0.10538
	2164	0.1023
	2164.58	0.09971
	2165.16	0.098
	2165.75	0.09673
	2166.33	0.09353
	2166.92	0.09191
	2167.5	0.09126
	2168.08	0.0898
	2168.67	0.08898
	2169.25	0.0864
	2169.84	0.08388
	2170.42	0.08321
	2171	0.08043
	2171.59	0.07714
	2172.17	0.07606
	2172.75	0.07342
	2173.34	0.0714
	2173.92	0.06868
	2174.5	0.0667
	2175.08	0.06467
	2175.67	0.06251
	2176.25	0.06129
	2176.83	0.06001
	2177.42	0.05852
	2178	0.05704
	2178.58	0.05684
	2179.16	0.05474
	2179.75	0.05306
	2180.33	0.05058
	2180.91	0.04825
	2181.49	0.04691
	2182.08	0.04647
	2182.66	0.04333
	2183.24	0.04103
	2183.82	0.03963
	2184.41	0.03785
	2184.99	0.03682
	2185.57	0.03477
	2186.15	0.03262
	2186.73	0.02998
	2187.32	0.02887
	2187.9	0.02756
	2188.48	0.02709
	2189.06	0.02791
	2189.64	0.02748
	2190.22	0.02619
	2190.8	0.02621
	2191.39	0.02688
	2191.97	0.0284
	2192.55	0.02819
	2193.13	0.02984
	2193.71	0.03097
	2194.29	0.03189
	2194.87	0.03452
	2195.45	0.03662
	2196.04	0.03911
	2196.62	0.04011
	2197.2	0.04199
	2197.78	0.04405
	2198.36	0.04514
	2198.94	0.04825
	2199.52	0.05117
	2200.1	0.05471
	2200.68	0.05884
	2201.26	0.06026
	2201.84	0.0634
	2202.42	0.06646
	2203	0.06944
	2203.58	0.0731
	2204.16	0.07737
	2204.74	0.08452
	2205.32	0.09113
	2205.91	0.10055
	2206.49	0.10926
	2207.07	0.11927
	2207.64	0.13112
	2208.22	0.14469
	2208.8	0.16008
	2209.38	0.1783
	2209.96	0.19783
	2210.54	0.22141
	2211.12	0.24593
	2211.7	0.27219
	2212.28	0.29984
	2212.86	0.32855
	2213.44	0.36041
	2214.02	0.39079
	2214.6	0.4239
	2215.18	0.45471
	2215.76	0.48767
	2216.34	0.51682
	2216.91	0.54228
	2217.49	0.56443
	2218.07	0.58056
	2218.65	0.5894
	2219.23	0.59312
	2219.81	0.58821
	2220.39	0.5762
	2220.97	0.55902
	2221.55	0.53368
	2222.12	0.50355
	2222.7	0.46826
	2223.28	0.42931
	2223.86	0.38899
	2224.44	0.34875
	2225.02	0.30874
	2225.59	0.2687
	2226.17	0.23228
	2226.75	0.19805
	2227.33	0.1704
	2227.91	0.14361
	2228.48	0.12219
	2229.06	0.10293
	2229.64	0.0875
	2230.22	0.07278
	2230.8	0.0626
	2231.37	0.05225
	2231.95	0.0443
	2232.53	0.038
	2233.11	0.03251
	2233.68	0.02756
	2234.26	0.02366
	2234.84	0.02041
	2235.41	0.01694
	2235.99	0.01493
	2236.57	0.01326
	2237.15	0.01012
	2237.72	0.00928
	2238.3	0.00976
	2238.88	0.00876
	2239.45	0.00742
	2240.03	0.0069
	2240.61	0.00684
	2241.18	0.00654
	2241.76	0.00531
	2242.34	0.00577
	2242.91	0.00497
	2243.49	0.00308
	2244.07	0.00304
	2244.64	0.00251
	2245.22	0.000677638
	2245.8	0.000948098
	2246.37	0.00139
	2246.95	0
	2247.52	0.000748621
	2248.1	0.000704131
	2248.68	0.000131172
	2249.25	0.00126
	2249.83	0.00133
	2250.4	0.000802548
	2250.98	0.00226
	2251.55	0.00374
	2252.13	0.00526
	2252.71	0.00567
	2253.28	0.00616
	2253.86	0.00741
	2254.43	0.00759
	2255.01	0.00711
	2255.58	0.00854
	2256.16	0.00877
	2256.73	0.00942
	2257.31	0.01038
	2257.88	0.01069
	2258.46	0.01065
	2259.03	0.0124
	2259.61	0.01209
	2260.18	0.01278
	2260.76	0.01435
	2261.33	0.01511
	2261.91	0.0162
	2262.48	0.01654
	2263.06	0.01733
	2263.63	0.0182
	2264.21	0.01931
	2264.78	0.01816
	2265.35	0.01806
	2265.93	0.01852
	2266.5	0.01848
	2267.08	0.01932
	2267.65	0.01915
	2268.22	0.02117
	2268.8	0.02182
	2269.37	0.02293
	2269.95	0.02337
	2270.52	0.02382
	2271.09	0.02399
	2271.67	0.02531
	2272.24	0.02638
	2272.82	0.02707
	2273.39	0.02721
	2273.96	0.02739
	2274.54	0.02857
	2275.11	0.02889
	2275.68	0.02916
	2276.26	0.02968
	2276.83	0.03005
	2277.4	0.03147
	2277.98	0.03182
	2278.55	0.03235
	2279.12	0.03395
	2279.7	0.03513
	2280.27	0.03461
	2280.84	0.03433
	2281.41	0.03375
	2281.99	0.03389
	2282.56	0.03441
	2283.13	0.03376
	2283.7	0.03314
	2284.28	0.03379
	2284.85	0.03367
	2285.42	0.03394
	2285.99	0.03376
	2286.57	0.03411
	2287.14	0.03456
	2287.71	0.03746
	2288.28	0.03699
	2288.86	0.0376
	2289.43	0.03866
	2290	0.03923
	2290.57	0.03972
	2291.14	0.03823
	2291.72	0.03895
	2292.29	0.03864
	2292.86	0.03801
	2293.43	0.03719
	2294	0.03814
	2294.57	0.03722
	2295.14	0.03731
	2295.72	0.03878
	2296.29	0.03989
	2296.86	0.03937
	2297.43	0.03825
	2298	0.04007
	2298.57	0.04095
	2299.14	0.04236
	2299.72	0.0418
	2300.29	0.04233
	2300.86	0.04338
	2301.43	0.0428
	2302	0.0426
	2302.57	0.04103
	2303.14	0.04134
	2303.71	0.04075
	2304.28	0.04082
	2304.85	0.04128
	2305.42	0.04164
	2305.99	0.04197
	2306.56	0.04342
	2307.13	0.04414
	2307.7	0.04443
	2308.27	0.04488
	2308.84	0.04408
	2309.41	0.04519
	2309.98	0.04565
	2310.55	0.04556
	2311.12	0.04582
	2311.69	0.04619
	2312.26	0.04706
	2312.83	0.04631
	2313.4	0.04666
	2313.97	0.04527
	2314.54	0.04522
	2315.11	0.04566
	2315.68	0.04601
	2316.25	0.04476
	2316.82	0.04373
	2317.39	0.04497
	2317.96	0.0454
	2318.53	0.04539
	2319.1	0.04544
	2319.67	0.04453
	2320.24	0.0415
	2320.8	0.04061
	2321.37	0.04055
	2321.94	0.03877
	2322.51	0.03692
	2323.08	0.03651
	2323.65	0.03598
	2324.22	0.03465
	2324.79	0.03557
	2325.36	0.03458
	2325.92	0.03532
	2326.49	0.03575
	2327.06	0.03605
	2327.63	0.03565
	2328.2	0.03619
	2328.76	0.03767
	2329.33	0.03963
	2329.9	0.04124
	2330.47	0.0416
	2331.04	0.04156
	2331.61	0.04161
	2332.17	0.04237
	2332.74	0.04285
	2333.31	0.04247
	2333.88	0.0421
	2334.45	0.04221
	2335.01	0.04232
	2335.58	0.04137
	2336.15	0.0416
	2336.72	0.04145
	2337.28	0.04071
	2337.85	0.03961
	2338.42	0.0394
	2338.98	0.0391
	2339.55	0.03915
	2340.12	0.03883
	2340.69	0.03976
	2341.25	0.03861
	2341.82	0.03801
	2342.39	0.03874
	2342.95	0.03796
	2343.52	0.03877
	2344.09	0.03853
	2344.65	0.03833
	2345.22	0.039
	2345.79	0.03838
	2346.35	0.03839
	2346.92	0.03902
	2347.49	0.03879
	2348.05	0.03878
	2348.62	0.03703
	2349.19	0.0364
	2349.75	0.03747
	2350.32	0.03639
	2350.88	0.03529
	2351.45	0.03456
	2352.02	0.03491
	2352.58	0.03428
	2353.15	0.03375
	2353.71	0.03185
	2354.28	0.03084
	2354.84	0.03158
	2355.41	0.02992
	2355.98	0.02985
	2356.54	0.03048
	2357.11	0.03005
	2357.67	0.03005
	2358.24	0.03093
	2358.8	0.02867
	2359.37	0.02892
	2359.93	0.02902
	2360.5	0.02947
	2361.07	0.03095
	2361.63	0.0293
	2362.2	0.0307
	2362.76	0.03273
	2363.32	0.03374
	2363.89	0.03337
	2364.45	0.03176
	2365.02	0.03128
	2365.58	0.03222
	2366.15	0.03242
	2366.71	0.03181
	2367.28	0.03257
	2367.84	0.03255
	2368.41	0.0322
	2368.97	0.03288
	2369.53	0.03213
	2370.1	0.03076
	2370.66	0.03202
	2371.23	0.0324
	2371.79	0.03198
	2372.36	0.03197
	2372.92	0.03159
	2373.48	0.03449
	2374.05	0.03416
	2374.61	0.03466
	2375.18	0.03391
	2375.74	0.03285
	2376.3	0.0325
	2376.87	0.03271
	2377.43	0.03334
	2377.99	0.03312
	2378.56	0.03305
	2379.12	0.03208
	2379.68	0.03087
	2380.25	0.03106
	2380.81	0.0292
	2381.37	0.02868
	2381.94	0.02855
	2382.5	0.02854
	2383.06	0.02829
	2383.63	0.02852
	2384.19	0.03054
	2384.75	0.03283
	2385.31	0.03168
	2385.88	0.03331
	2386.44	0.03326
	2387	0.03364
	2387.57	0.03389
	2388.13	0.03519
	2388.69	0.03507
	2389.25	0.03484
	2389.81	0.03369
	2390.38	0.03296
	2390.94	0.03265
	2391.5	0.03411
	2392.06	0.03263
	2392.62	0.0319
	2393.19	0.03197
	2393.75	0.03237
	2394.31	0.03243
	2394.87	0.03268
	2395.43	0.03377
	2396	0.03389
	2396.56	0.03393
	2397.12	0.03403
	2397.68	0.03438
	2398.24	0.03316
	2398.8	0.03188
	2399.37	0.03119
	2399.93	0.02959
	2400.49	0.02833
	2401.05	0.02662
	2401.61	0.0267
	2402.17	0.02756
	2402.73	0.02732
	2403.3	0.02629
	2403.86	0.02721
	2404.42	0.02806
	2404.98	0.02854
	2405.54	0.02895
	2406.1	0.0297
	2406.66	0.03026
	2407.22	0.03166
	2407.78	0.03162
	2408.34	0.03117
	2408.9	0.03327
	2409.46	0.03182
	2410.02	0.03218
	2410.58	0.03267
	2411.14	0.03271
	2411.7	0.03201
	2412.26	0.032
	2412.82	0.032
	2413.38	0.03354
	2413.94	0.03471
	2414.5	0.03422
	2415.06	0.03519
	2415.62	0.0358
	2416.18	0.03607
	2416.74	0.03672
	2417.3	0.03589
	2417.86	0.03564
	2418.42	0.03602
	2418.98	0.03526
	2419.54	0.03573
	2420.1	0.03853
	2420.66	0.03848
	2421.22	0.03846
	2421.78	0.0382
	2422.34	0.03778
	2422.9	0.03775
	2423.46	0.0373
	2424.02	0.03726
	2424.57	0.0385
	2425.13	0.03868
	2425.69	0.03744
	2426.25	0.03868
	2426.81	0.03859
	2427.37	0.03774
	2427.93	0.03678
	2428.49	0.03553
	2429.05	0.03707
	2429.6	0.03722
	2430.16	0.03677
	2430.72	0.0378
	2431.28	0.03835
	2431.84	0.03731
	2432.39	0.03557
	2432.95	0.0366
	2433.51	0.03856
	2434.07	0.039
	2434.63	0.03779
	2435.18	0.03894
	2435.74	0.03989
	2436.3	0.04041
	2436.86	0.0412
	2437.42	0.04155
	2437.97	0.04145
	2438.53	0.04167
	2439.09	0.04256
	2439.65	0.04272
	2440.2	0.04411
	2440.76	0.0438
	2441.32	0.0439
	2441.88	0.04383
	2442.43	0.04343
	2442.99	0.04463
	2443.55	0.04522
	2444.11	0.04706
	2444.66	0.04746
	2445.22	0.0471
	2445.78	0.04763
	2446.33	0.04824
	2446.89	0.0479
	2447.45	0.04743
	2448	0.04767
	2448.56	0.04663
	2449.12	0.04678
	2449.67	0.04633
	2450.23	0.04485
	2450.79	0.04437
	2451.34	0.04449
	2451.9	0.04415
	2452.46	0.04404
	2453.01	0.04347
	2453.57	0.04401
	2454.12	0.045
	2454.68	0.044
	2455.24	0.04467
	2455.79	0.04409
	2456.35	0.04422
	2456.9	0.04429
	2457.46	0.0449
	2458.02	0.04431
	2458.57	0.04476
	2459.13	0.04525
	2459.68	0.04564
	2460.24	0.04657
	2460.79	0.04534
	2461.35	0.04619
	2461.9	0.04845
	2462.46	0.04992
	2463.01	0.05092
	2463.57	0.05227
	2464.12	0.05164
	2464.68	0.05155
	2465.24	0.0516
	2465.79	0.04997
	2466.35	0.05104
	2466.9	0.04991
	2467.45	0.04978
	2468.01	0.04916
	2468.57	0.04963
	2469.12	0.04791
	2469.67	0.04869
	2470.23	0.04869
	2470.78	0.04858
	2471.34	0.04785
	2471.89	0.04802
	2472.45	0.04912
	2473	0.05042
	2473.55	0.05114
	2474.11	0.05042
	2474.66	0.05064
	2475.22	0.04949
	2475.77	0.04971
	2476.33	0.05016
	2476.88	0.04891
	2477.43	0.05001
	2477.99	0.0497
	2478.54	0.04925
	2479.09	0.04868
	2479.65	0.04798
	2480.2	0.04715
	2480.76	0.04618
	2481.31	0.04509
	2481.86	0.04387
	2482.42	0.04252
	2482.97	0.04103

## Sheet: Figure S1
	Wavenumber	EdU 100mM	alkyne 1000mM	Ar-alkyne 200mM	Dialkyne 200mM	DiAr-Dialkyne 10mM	RCN 2000mM	ArCN 500mM	Azide 4000mM	PDDA 0.1mM
	2003.04	--	--	0.01168	--	--	--	--	--	--
	2003.64	--	--	0.01162	--	--	--	--	--	--
	2004.24	--	--	0.01155	--	--	--	--	--	--
	2004.84	--	--	0.01125	--	--	--	--	--	--
	2005.44	--	--	0.01142	--	--	--	--	--	--
	2006.04	--	--	0.01101	--	--	--	--	--	--
	2006.64	--	--	0.01091	--	--	--	--	--	--
	2007.24	--	--	0.01072	--	--	--	--	--	--
	2007.84	--	--	0.01107	--	--	--	--	--	--
	2008.44	--	--	0.01136	--	--	--	--	--	--
	2009.04	--	--	0.01092	--	--	--	--	--	--
	2009.63	--	--	0.01094	--	--	--	--	--	--
	2010.23	--	--	0.01002	--	--	--	--	--	--
	2010.83	--	0.02401	0.00989	--	--	--	--	--	--
	2011.43	--	0.02466	0.01031	--	--	--	--	--	--
	2012.03	--	0.02488	0.01114	--	--	--	--	--	--
	2012.63	--	0.02541	0.01068	--	--	--	--	--	--
	2013.23	--	0.02558	0.01088	--	--	--	--	--	--
	2013.83	--	0.02479	0.01044	--	--	--	--	--	--
	2014.42	--	0.02708	0.00992	--	--	--	--	--	--
	2015.02	--	0.02679	0.01061	--	--	--	--	--	--
	2015.62	--	0.0279	0.01023	--	--	--	--	--	--
	2016.22	--	0.02936	0.00998	--	--	--	--	--	--
	2016.82	--	0.0285	0.00991	--	--	--	--	--	--
	2017.41	--	0.03116	0.01026	--	--	--	--	--	--
	2018.01	--	0.02817	0.01036	--	--	--	--	--	--
	2018.61	--	0.02718	0.0101	--	--	--	--	--	--
	2019.21	--	0.02629	0.01042	--	--	--	--	--	--
	2019.81	--	0.02604	0.01087	--	--	--	--	--	--
	2020.4	--	0.02635	0.011	--	--	--	--	--	--
	2021	--	0.02638	0.01064	--	--	--	--	--	0.09746
	2021.6	--	0.02361	0.01111	--	--	--	--	--	0.08732
	2022.2	--	0.02508	0.01055	--	--	--	--	--	0.08047
	2022.8	--	0.02289	0.01105	--	--	--	--	--	0.07078
	2023.39	0.01725	0.02155	0.01156	--	--	--	--	--	0.06372
	2023.99	0.01728	0.02265	0.0118	--	--	--	--	--	0.05761
	2024.59	0.01665	0.02283	0.01091	--	--	--	--	--	0.05436
	2025.18	0.01691	0.02362	0.01125	--	--	--	--	--	0.05218
	2025.78	0.01731	0.02434	0.0106	--	--	--	--	--	0.04962
	2026.38	0.01705	0.02619	0.01037	--	--	--	--	--	0.04887
	2026.98	0.018	0.02616	0.01007	--	--	--	--	--	0.05011
	2027.57	0.01802	0.02838	0.0092	--	--	--	--	--	0.0519
	2028.17	0.01815	0.02808	0.00921	--	--	--	--	--	0.05683
	2028.77	0.01764	0.02754	0.00981	--	--	--	--	--	0.05981
	2029.37	0.01809	0.02975	0.01011	--	--	--	--	--	0.06725
	2029.96	0.01787	0.02761	0.01018	--	--	--	--	--	0.07243
	2030.56	0.01794	0.02989	0.01009	--	--	--	--	--	0.07868
	2031.16	0.01776	0.03145	0.01016	--	--	--	--	--	0.08639
	2031.75	0.01789	0.03265	0.01063	--	--	--	--	--	0.09072
	2032.35	0.01796	0.03287	0.01054	--	--	--	--	--	0.09599
	2032.95	0.0178	0.03301	0.01088	--	--	--	--	--	0.10292
	2033.54	0.01772	0.03237	0.01143	--	--	--	--	--	0.11407
	2034.14	0.01745	0.03277	0.01119	--	--	--	--	--	0.12572
	2034.73	0.01732	0.03134	0.01163	--	--	--	--	--	0.13478
	2035.33	0.01626	0.0304	0.01148	--	--	--	--	--	0.14745
	2035.93	0.01592	0.03125	0.01089	--	--	--	--	--	0.15925
	2036.53	0.01605	0.03036	0.01095	--	--	--	--	--	0.17132
	2037.12	0.01613	0.0304	0.01064	--	--	--	--	--	0.1838
	2037.72	0.01589	0.02924	0.01032	--	--	--	--	--	0.19317
	2038.31	0.01493	0.02862	0.00954	--	--	--	--	--	0.20285
	2038.91	0.01554	0.02839	0.00938	--	--	--	--	--	0.21334
	2039.51	0.01484	0.02773	0.00928	--	--	--	--	--	0.22964
	2040.1	0.01465	0.02493	0.00986	--	--	--	--	--	0.24572
	2040.7	0.01354	0.0237	0.00964	--	--	--	--	--	0.26037
	2041.29	0.01304	0.02431	0.01013	--	--	--	--	--	0.27527
	2041.89	0.01295	0.02244	0.01031	--	--	--	--	--	0.28906
	2042.48	0.01266	0.02284	0.01023	--	--	--	--	--	0.30279
	2043.08	0.01187	0.02153	0.01053	--	--	--	--	--	0.31253
	2043.68	0.01261	0.02222	0.01109	--	--	--	--	--	0.31934
	2044.27	0.01209	0.02374	0.0119	--	--	--	--	--	0.32781
	2044.87	0.01166	0.02512	0.01273	--	--	--	--	--	0.33669
	2045.46	0.01204	0.02545	0.01301	--	--	--	--	--	0.34336
	2046.06	0.01194	0.0251	0.01284	--	--	--	--	--	0.34641
	2046.65	0.01196	0.02457	0.01344	--	--	--	--	--	0.349
	2047.25	0.01172	0.02418	0.01338	--	--	--	--	--	0.35366
	2047.84	0.01203	0.02439	0.01384	--	--	--	--	--	0.3542
	2048.44	0.01238	0.0247	0.01475	--	--	--	--	--	0.35373
	2049.03	0.01213	0.02557	0.01496	--	--	--	--	--	0.35074
	2049.63	0.01182	0.02676	0.01596	--	--	--	--	--	0.34351
	2050.22	0.01268	0.02725	0.01664	--	--	--	--	--	0.33955
	2050.82	0.0129	0.02891	0.01808	--	--	--	--	--	0.34118
	2051.41	0.01316	0.02932	0.01884	--	--	--	--	--	0.34603
	2052.01	0.01383	0.02815	0.0195	--	--	--	--	--	0.34465
	2052.6	0.01288	0.02939	0.0202	--	--	--	--	--	0.34596
	2053.2	0.01275	0.02889	0.02166	--	--	--	--	--	0.34696
	2053.79	0.01293	0.02807	0.02165	--	--	--	--	--	0.34955
	2054.39	0.01229	0.02789	0.02204	--	--	--	--	--	0.34816
	2054.98	0.01175	0.02733	0.02278	--	--	--	--	--	0.34632
	2055.58	0.012	0.02801	0.02269	--	--	--	--	--	0.34604
	2056.17	0.01145	0.02843	0.02277	--	--	--	--	--	0.34931
	2056.76	0.01111	0.02783	0.02241	--	--	--	--	--	0.3575
	2057.36	0.01128	0.02717	0.02102	--	--	--	--	--	0.36541
	2057.95	0.0102	0.02654	0.02004	--	--	--	--	--	0.37548
	2058.55	0.00997	0.02521	0.01921	--	--	--	--	--	0.39093
	2059.14	0.00966	0.02617	0.01755	--	--	--	--	--	0.40985
	2059.74	0.00911	0.02643	0.01672	--	--	--	--	--	0.42741
	2060.33	0.00896	0.02717	0.01639	--	--	--	--	--	0.44666
	2060.92	0.00875	0.02896	0.01542	--	--	--	--	--	0.46962
	2061.52	0.00877	0.03019	0.01488	--	--	--	--	--	0.49741
	2062.11	0.00897	0.03046	0.01476	--	--	--	--	--	0.53228
	2062.7	0.00857	0.03267	0.01423	--	--	--	--	--	0.56865
	2063.3	0.00966	0.03468	0.01348	--	--	--	--	--	0.60048
	2063.89	0.01045	0.03513	0.01324	--	--	--	--	--	0.63116
	2064.49	0.0101	0.03788	0.01362	--	--	--	--	--	0.66489
	2065.08	0.01004	0.03812	0.01378	--	--	--	--	--	0.6965
	2065.67	0.01033	0.04022	0.01321	--	--	--	--	--	0.72751
	2066.27	0.0098	0.03951	0.01409	--	--	--	--	--	0.75329
	2066.86	0.01026	0.03876	0.01411	--	--	--	--	--	0.77873
	2067.45	0.01148	0.03917	0.01384	--	--	--	--	--	0.80207
	2068.05	0.0113	0.04104	0.01362	--	--	--	--	--	0.82348
	2068.64	0.0115	0.04107	0.0142	--	--	--	--	--	0.84667
	2069.23	0.01193	0.04211	0.01386	--	--	--	--	--	0.86413
	2069.83	0.0118	0.04222	0.01476	--	--	--	--	--	0.8799
	2070.42	0.01261	0.04201	0.0153	--	--	--	--	--	0.89572
	2071.01	0.01214	0.04331	0.01587	--	--	--	--	--	0.91455
	2071.61	0.01229	0.04279	0.01827	--	--	--	--	--	0.93216
	2072.2	0.01186	0.0411	0.01991	--	--	--	--	--	0.95286
	2072.79	0.01146	0.04212	0.02108	--	--	--	--	--	0.9817
	2073.38	0.0117	0.04267	0.0232	--	--	--	--	--	1.0136
	2073.98	0.0116	0.04302	0.02587	--	--	--	--	0.01597	1.04933
	2074.57	0.0114	0.04556	0.02791	--	--	--	--	0.01553	1.0856
	2075.16	0.0115	0.04548	0.03116	--	--	--	--	0.01444	1.1239
	2075.75	0.01079	0.0457	0.03393	--	--	--	--	0.01571	1.16638
	2076.35	0.00946	0.04824	0.0375	--	--	--	--	0.01697	1.21181
	2076.94	0.00888	0.04783	0.04124	--	--	--	--	0.01754	1.25994
	2077.53	0.00792	0.04855	0.04444	--	--	--	--	0.01658	1.31055
	2078.12	0.00659	0.04887	0.04793	--	--	--	--	0.01594	1.36062
	2078.72	0.00685	0.04964	0.05143	--	--	--	--	0.01556	1.41087
	2079.31	0.00635	0.05156	0.05459	--	--	--	--	0.01424	1.46196
	2079.9	0.00494	0.0527	0.05826	--	--	--	--	0.01229	1.51415
	2080.49	0.00461	0.0532	0.06171	--	--	--	--	0.01145	1.57017
	2081.09	0.00315	0.05638	0.06356	--	--	--	--	0.01266	1.62385
	2081.68	0.00202	0.05756	0.06597	--	--	--	--	0.01365	1.68118
	2082.27	0.00158	0.05883	0.06733	--	--	--	--	0.01166	1.74239
	2082.86	0.000904503	0.062	0.06834	--	--	--	--	0.0108	1.81421
	2083.45	0.000939334	0.06434	0.07028	--	--	--	--	0.01023	1.89023
	2084.04	0	0.06705	0.07154	--	--	--	--	0.00962	1.97646
	2084.64	0.000300657	0.07249	0.07315	--	--	--	--	0.01026	2.07103
	2085.23	0.0011	0.07626	0.07609	--	--	--	--	0.01253	2.16967
	2085.82	0.000635986	0.07965	0.07869	--	--	--	--	0.01334	2.27535
	2086.41	0.00079398	0.08597	0.08152	--	--	--	--	0.01423	2.38663
	2087	0.00163	0.09013	0.08688	--	--	--	--	0.01459	2.50442
	2087.59	0.00155	0.09628	0.09208	--	--	--	--	0.01521	2.62783
	2088.18	0.00285	0.10111	0.1001	--	--	--	--	0.01652	2.75824
	2088.78	0.00429	0.10462	0.11	--	--	--	--	0.01715	2.89378
	2089.37	0.00471	0.11042	0.12051	--	--	--	--	0.01783	3.0352
	2089.96	0.00559	0.11602	0.13355	--	--	--	--	0.01836	3.17931
	2090.55	0.00736	0.12047	0.15	--	--	--	--	0.01908	3.32463
	2091.14	0.00738	0.12652	0.16759	--	--	--	--	0.0165	3.47599
	2091.73	0.0084	0.13082	0.18973	--	--	--	--	0.01662	3.63037
	2092.32	0.00945	0.13767	0.21382	--	--	--	--	0.01624	3.78844
	2092.91	0.01074	0.1446	0.24082	--	--	--	--	0.0157	3.94994
	2093.5	0.01361	0.14968	0.27293	--	--	--	--	0.01372	4.11427
	2094.09	0.01606	0.15604	0.30802	--	--	--	--	0.0113	4.28388
	2094.69	0.01819	0.16559	0.34862	--	--	--	--	0.01066	4.46638
	2095.28	0.02005	0.17395	0.39462	--	--	--	--	0.00966	4.65547
	2095.87	0.02116	0.18318	0.44541	--	--	--	--	0.00921	4.85305
	2096.46	0.02371	0.19654	0.5006	--	--	--	--	0.01017	5.05498
	2097.05	0.02731	0.2088	0.56164	--	--	--	--	0.01006	5.26658
	2097.64	0.02894	0.22405	0.62487	--	--	--	--	0.00901	5.48792
	2098.23	0.03245	0.24372	0.6922	--	--	--	--	0.0091	5.72188
	2098.82	0.03489	0.26309	0.76266	--	--	--	--	0.00721	5.96724
	2099.41	0.03738	0.28622	0.83186	--	--	--	--	0.00663	6.22573
	2100	0.04027	0.31326	0.89851	--	--	--	--	0.00756	6.50127
	2100.59	0.04298	0.34468	0.95923	--	--	--	--	0.00849	6.79402
	2101.18	0.04509	0.38004	1.00956	--	--	--	--	0.00844	7.10702
	2101.77	0.0479	0.41984	1.04804	--	--	--	--	0.00731	7.43613
	2102.36	0.05185	0.4644	1.07176	--	--	--	--	0.0082	7.78128
	2102.95	0.05537	0.51601	1.078	--	--	--	--	0.00746	8.14749
	2103.54	0.0606	0.57319	1.06802	--	--	--	--	0.00835	8.5304
	2104.13	0.06527	0.63939	1.03911	--	--	--	--	0.00815	8.92832
	2104.72	0.07038	0.71256	0.99412	--	--	--	--	0.00862	9.34435
	2105.31	0.07803	0.78856	0.93481	--	--	--	--	0.00921	9.77655
	2105.9	0.08457	0.87044	0.86248	--	--	--	--	0.00891	10.2333
	2106.49	0.09136	0.95555	0.78232	--	--	--	--	0.01112	10.7159
	2107.08	0.10066	1.04144	0.6961	--	--	--	--	0.01125	11.2214
	2107.67	0.11005	1.12523	0.60748	--	--	--	--	0.01122	11.746
	2108.26	0.12164	1.20582	0.52048	--	--	--	--	0.01259	12.2897
	2108.85	0.1351	1.2741	0.44055	--	--	--	--	0.01193	12.8578
	2109.44	0.14886	1.33528	0.36536	--	--	--	--	0.00988	13.446
	2110.03	0.16518	1.38292	0.30087	--	--	--	--	0.01078	14.0577
	2110.61	0.18355	1.41294	0.24732	--	--	--	--	0.00948	14.6884
	2111.2	0.20478	1.43	0.2029	--	--	--	--	0.00872	15.3393
	2111.79	0.22903	1.42821	0.16863	--	--	--	--	0.00908	16.0065
	2112.38	0.25611	1.40942	0.14197	--	--	--	--	0.00665	16.6821
	2112.97	0.28726	1.37635	0.12151	--	--	--	--	0.00478	17.364
	2113.56	0.32342	1.32833	0.10702	--	--	--	--	0.00503	18.0391
	2114.15	0.36421	1.2678	0.09608	--	--	--	--	0.007	18.7006
	2114.74	0.40895	1.20073	0.08755	--	--	--	--	0.00595	19.3433
	2115.33	0.45811	1.12501	0.08107	--	--	--	--	0.00552	19.9568
	2115.91	0.5099	1.04603	0.07528	--	--	--	--	0.00478	20.5309
	2116.5	0.56578	0.96648	0.07062	--	--	--	--	0.00386	21.0639
	2117.09	0.6254	0.88598	0.06623	--	--	--	--	0.00299	21.5469
	2117.68	0.68428	0.8077	0.06233	--	--	--	--	0.0006131	21.9772
	2118.27	0.743	0.73449	0.05911	--	--	--	--	0.00266	22.3476
	2118.86	0.80125	0.66538	0.0556	--	--	--	--	0.000788369	22.6509
	2119.45	0.85309	0.60228	0.05249	--	--	--	--	0	22.881
	2120.03	0.90047	0.54373	0.05022	--	--	--	--	0.00154	23.0414
	2120.62	0.9406	0.48912	0.04869	--	--	--	--	0.000896954	23.1361
	2121.21	0.97011	0.44005	0.04576	--	--	--	--	0.000915784	23.1628
	2121.8	0.98993	0.39591	0.04417	--	0.00424	--	--	0.00278	23.1277
	2122.39	1	0.35343	0.04364	--	0.0044	--	--	0.00431	23.0263
	2122.97	0.99896	0.31851	0.04206	--	0.00447	--	--	0.00411	22.8611
	2123.56	0.98544	0.28571	0.04161	--	0.00469	--	--	0.00509	22.6362
	2124.15	0.96107	0.25701	0.04051	--	0.00487	--	--	0.00663	22.3555
	2124.74	0.92703	0.23228	0.04003	--	0.00502	--	--	0.00838	22.0283
	2125.33	0.88433	0.20946	0.04032	--	0.00534	--	--	0.01042	21.6494
	2125.91	0.83553	0.1904	0.03998	--	0.00553	--	--	0.01152	21.2276
	2126.5	0.78166	0.17545	0.03941	--	0.00562	--	--	0.01197	20.7683
	2127.09	0.72435	0.16026	0.03898	--	0.00576	--	--	0.01375	20.2729
	2127.68	0.6643	0.14739	0.0387	--	0.00591	--	--	0.01243	19.7433
	2128.26	0.605	0.13871	0.03813	--	0.00606	--	--	0.01299	19.1861
	2128.85	0.54718	0.13076	0.03807	--	0.00605	--	--	0.01285	18.6034
	2129.44	0.49044	0.1235	0.03763	--	0.00617	--	--	0.01403	18.0018
	2130.03	0.43785	0.11972	0.03791	--	0.00633	--	--	0.01543	17.3838
	2130.61	0.38964	0.11513	0.03788	--	0.00624	--	--	0.01485	16.7546
	2131.2	0.34459	0.11158	0.03715	--	0.00614	--	--	0.01436	16.1221
	2131.79	0.30493	0.10731	0.03719	--	0.00603	--	0.00451	0.0152	15.4932
	2132.38	0.26903	0.10335	0.03673	--	0.0059	--	0.00444	0.01609	14.8721
	2132.96	0.23678	0.09848	0.03609	--	0.00571	--	0.0044	0.01502	14.2603
	2133.55	0.21068	0.09796	0.03493	--	0.00559	--	0.00438	0.01459	13.6618
	2134.14	0.18761	0.09244	0.03474	--	0.00545	--	0.00426	0.01431	13.0754
	2134.72	0.16776	0.09014	0.03375	--	0.00533	--	0.00421	0.01189	12.5076
	2135.31	0.14924	0.08797	0.0337	--	0.00508	--	0.0041	0.01193	11.9642
	2135.9	0.13346	0.08417	0.03353	--	0.00467	--	0.00397	0.01304	11.4443
	2136.48	0.11872	0.08211	0.03288	--	0.00438	--	0.00395	0.01322	10.9526
	2137.07	0.10765	0.08058	0.03279	--	0.00429	--	0.00388	0.01485	10.4854
	2137.66	0.09825	0.07824	0.03258	--	0.00417	--	0.00379	0.01618	10.0461
	2138.24	0.08972	0.07622	0.03154	--	0.00374	--	0.0037	0.01847	9.63425
	2138.83	0.08271	0.07366	0.03147	--	0.00343	--	0.00349	0.02141	9.24226
	2139.42	0.07639	0.07237	0.03054	--	0.00312	--	0.00342	0.02337	8.8716
	2140	0.07107	0.07202	0.0301	--	0.00304	--	0.00337	0.02693	8.52301
	2140.59	0.06631	0.07229	0.03032	--	0.00301	--	0.00325	0.02815	8.19305
	2141.18	0.06124	0.07215	0.03011	--	0.00295	--	0.00313	0.03171	7.88085
	2141.76	0.05787	0.07083	0.03053	--	0.0028	--	0.00307	0.03296	7.58417
	2142.35	0.05387	0.07008	0.03063	--	0.0027	--	0.00301	0.03588	7.30448
	2142.93	0.05083	0.06927	0.03047	--	0.00283	--	0.00295	0.03586	7.04107
	2143.52	0.04817	0.06887	0.03042	--	0.00276	--	0.00287	0.04007	6.7933
	2144.11	0.04624	0.06923	0.03048	--	0.00282	--	0.00276	0.04336	6.55833
	2144.69	0.04418	0.06835	0.03046	--	0.00293	--	0.00267	0.04368	6.33459
	2145.28	0.04331	0.06951	0.03037	--	0.00298	--	0.00258	0.04668	6.11778
	2145.86	0.04182	0.06902	0.03162	--	0.00301	--	0.00244	0.04556	5.91023
	2146.45	0.04008	0.06892	0.03184	--	0.00308	--	0.00234	0.04459	5.71022
	2147.03	0.03828	0.06958	0.03161	--	0.00302	--	0.0022	0.04409	5.51798
	2147.62	0.03641	0.06858	0.03137	--	0.00311	--	0.00211	0.04564	5.33351
	2148.21	0.03466	0.06962	0.03032	--	0.00314	--	0.00197	0.04674	5.15953
	2148.79	0.0342	0.06965	0.02962	--	0.00323	0.00699	0.00186	0.0493	4.99249
	2149.38	0.03294	0.0677	0.02936	--	0.00323	0.00674	0.00177	0.05031	4.8312
	2149.96	0.03264	0.06745	0.02859	--	0.00318	0.00647	0.00166	0.05601	4.67682
	2150.55	0.03232	0.06567	0.02846	--	0.00332	0.00628	0.00154	0.06126	4.52632
	2151.13	0.03151	0.06579	0.02785	--	0.00329	0.00631	0.00144	0.06698	4.38299
	2151.72	0.03058	0.06542	0.02778	--	0.00338	0.0062	0.00135	0.07324	4.24631
	2152.3	0.03015	0.06541	0.02805	--	0.00361	0.00636	0.00126	0.08084	4.11093
	2152.89	0.02931	0.06392	0.02786	--	0.0038	0.0062	0.00121	0.08967	3.97978
	2153.47	0.02802	0.06298	0.02822	0.0361	0.00411	0.00599	0.0012	0.09989	3.85378
	2154.06	0.0284	0.06163	0.02883	0.03605	0.00448	0.00647	0.00118	0.11099	3.73312
	2154.64	0.02797	0.06119	0.0292	0.03522	0.00466	0.00644	0.00112	0.12112	3.61986
	2155.23	0.0269	0.0602	0.02871	0.03662	0.00485	0.00682	0.00102	0.13693	3.51297
	2155.81	0.02649	0.06086	0.02968	0.0365	0.00501	0.00736	0.00095191	0.15068	3.40716
	2156.4	0.02563	0.06063	0.02977	0.03598	0.0051	0.00721	0.000845999	0.16543	3.30118
	2156.98	0.02576	0.0609	0.03023	0.03577	0.00524	0.00732	0.00072355	0.18145	3.19506
	2157.57	0.02468	0.06203	0.03018	0.0344	0.00543	0.00728	0.000640551	0.19383	3.0913
	2158.15	0.02362	0.06023	0.0293	0.03418	0.00542	0.00727	0.000547943	0.20954	2.98868
	2158.74	0.02295	0.06087	0.02818	0.03336	0.00545	0.00731	0.000389473	0.22737	2.8892
	2159.32	0.02286	0.06109	0.02771	0.03285	0.00524	0.00729	0.000316078	0.24856	2.79357
	2159.91	0.02264	0.06115	0.02636	0.03175	0.00511	0.00786	0.000189257	0.27043	2.70144
	2160.49	0.02338	0.0605	0.0259	0.03148	0.00506	0.00819	0.000148884	0.29566	2.61387
	2161.08	0.02353	0.06009	0.02629	0.03054	0.00512	0.00774	0.000116959	0.32242	2.53248
	2161.66	0.02327	0.06029	0.02571	0.03013	0.00508	0.00748	8.67628e-05	0.35527	2.45558
	2162.24	0.02324	0.05979	0.02577	0.02962	0.00486	0.00789	3.23358e-05	0.38732	2.38545
	2162.83	0.02337	0.05942	0.02575	0.02976	0.00469	0.00807	1.14101e-05	0.42337	2.31686
	2163.41	0.02322	0.05839	0.02489	0.02912	0.00456	0.0081	8.88832e-05	0.46299	2.25256
	2164	0.02486	0.05796	0.02573	0.02818	0.00464	0.00785	0.000106743	0.50297	2.19014
	2164.58	0.02465	0.0571	0.02582	0.0267	0.00459	0.0072	0.000129577	0.54442	2.13212
	2165.16	0.02437	0.05745	0.0262	0.02615	0.00451	0.00753	0.000132634	0.58938	2.07878
	2165.75	0.02541	0.05631	0.02673	0.02508	0.00457	0.00757	0.000117064	0.63319	2.02934
	2166.33	0.0241	0.05789	0.02643	0.02432	0.00463	0.00698	7.42355e-05	0.67754	1.98515
	2166.92	0.02364	0.05812	0.0256	0.02416	0.00468	0.00675	2.619e-05	0.72445	1.94143
	2167.5	0.02355	0.05951	0.02639	0.02391	0.00462	0.00663	6.07476e-05	0.76841	1.89383
	2168.08	0.02319	0.06022	0.02614	0.0233	0.00459	0.00651	0	0.81156	1.84316
	2168.67	0.02327	0.06025	0.02626	0.02299	0.00473	0.00688	5.24221e-05	0.85023	1.79236
	2169.25	0.02287	0.05866	0.02618	0.02265	0.00477	0.00679	3.92216e-05	0.88617	1.73761
	2169.84	0.02276	0.05758	0.02542	0.02242	0.00457	0.00676	9.83355e-05	0.91764	1.68294
	2170.42	0.02311	0.05815	0.02454	0.02292	0.00462	0.00713	0.000133292	0.94646	1.62761
	2171	0.02376	0.05658	0.02409	0.02194	0.00461	0.0072	0.000275871	0.9693	1.57314
	2171.59	0.02294	0.05567	0.02321	0.02213	0.00478	0.00752	0.000400937	0.98868	1.51911
	2172.17	0.02275	0.05436	0.02338	0.02249	0.00488	0.00752	0.000648401	1.00337	1.4664
	2172.75	0.02223	0.0521	0.02273	0.02205	0.00501	0.00739	0.000930826	1.01044	1.41436
	2173.34	0.02169	0.04903	0.02162	0.02181	0.00493	0.00794	0.00132	1.0158	1.36134
	2173.92	0.0219	0.04543	0.02106	0.02167	0.00475	0.00873	0.00185	1.01521	1.31186
	2174.5	0.02177	0.04136	0.01995	0.02076	0.00485	0.00879	0.00262	1.01029	1.26078
	2175.08	0.02147	0.04101	0.01894	0.02016	0.00471	0.00916	0.00355	0.99954	1.21319
	2175.67	0.02246	0.04041	0.01977	0.02008	0.00497	0.00905	0.00454	0.98462	1.16829
	2176.25	0.0224	0.03929	0.01875	0.01905	0.00533	0.00939	0.00569	0.96442	1.12793
	2176.83	0.02302	0.03917	0.0188	0.01904	0.00555	0.0101	0.00695	0.94404	1.09414
	2177.42	0.02357	0.03893	0.01897	0.01906	0.00585	0.01007	0.00823	0.91593	1.06226
	2178	0.02347	0.03933	0.01855	0.01867	0.00627	0.00996	0.00938	0.88659	1.03151
	2178.58	0.02344	0.03974	0.01894	0.01927	0.00669	0.01028	0.01043	0.85895	0.99884
	2179.16	0.02388	0.03975	0.0199	0.01924	0.00708	0.01055	0.01128	0.82765	0.96008
	2179.75	0.02356	0.03925	0.02005	0.01933	0.00778	0.01095	0.0119	0.79552	0.92027
	2180.33	0.02359	0.04074	0.02069	0.01904	0.0084	0.01082	0.01234	0.7602	0.87738
	2180.91	0.02387	0.04093	0.02106	0.01856	0.00883	0.01091	0.01245	0.72549	0.82914
	2181.49	0.02318	0.04157	0.02075	0.01786	0.00946	0.01112	0.0123	0.68715	0.77997
	2182.08	0.02301	0.04301	0.02095	0.01708	0.01043	0.01132	0.0118	0.65025	0.72671
	2182.66	0.02282	0.04097	0.02131	0.01433	0.0113	0.01102	0.01099	0.61144	0.67006
	2183.24	0.02153	0.04257	0.02076	0.01329	0.01225	0.01138	0.00994	0.5753	0.60883
	2183.82	0.02107	0.04145	0.02102	0.01181	0.01322	0.01176	0.00877	0.53939	0.54645
	2184.41	0.02092	0.03999	0.02048	0.01003	0.01416	0.01204	0.00752	0.50445	0.48671
	2184.99	0.02007	0.0385	0.02074	0.00901	0.01514	0.01273	0.00628	0.4734	0.42821
	2185.57	0.01999	0.0385	0.02109	0.00814	0.01628	0.01288	0.00518	0.44035	0.37183
	2186.15	0.01948	0.03796	0.02141	0.00638	0.01794	0.01308	0.00422	0.40815	0.31919
	2186.73	0.0192	0.03979	0.02088	0.00625	0.0196	0.01387	0.00339	0.37848	0.27751
	2187.32	0.02072	0.03851	0.02157	0.00589	0.02161	0.01397	0.00269	0.35049	0.2441
	2187.9	0.02147	0.03637	0.02145	0.00537	0.02375	0.01461	0.00225	0.32282	0.2205
	2188.48	0.02182	0.03664	0.02184	0.00613	0.02585	0.01548	0.00195	0.30037	0.20312
	2189.06	0.02207	0.03708	0.02148	0.00662	0.02866	0.01634	0.0018	0.27456	0.18883
	2189.64	0.02148	0.03612	0.02131	0.00659	0.03182	0.01698	0.00165	0.25211	0.1792
	2190.22	0.02075	0.03634	0.02125	0.00866	0.03519	0.01782	0.00165	0.23497	0.17283
	2190.8	0.0206	0.03538	0.0212	0.00932	0.03872	0.01856	0.00177	0.21656	0.16736
	2191.39	0.01914	0.03439	0.02079	0.00974	0.04282	0.01933	0.00195	0.19777	0.16685
	2191.97	0.01923	0.03612	0.02019	0.01086	0.04704	0.02013	0.00201	0.18033	0.16499
	2192.55	0.01896	0.03521	0.02058	0.01075	0.05141	0.02123	0.00226	0.16359	0.16338
	2193.13	0.01709	0.03289	0.01979	0.01016	0.05622	0.02154	0.00244	0.14764	0.16119
	2193.71	0.01739	0.03282	0.01893	0.00986	0.06118	0.02226	0.00273	0.1336	0.15577
	2194.29	0.01663	0.03168	0.01878	0.00931	0.06622	0.02283	0.00305	0.11929	0.14649
	2194.87	0.01561	0.03267	0.01807	0.00948	0.07125	0.02371	0.0034	0.10843	0.1334
	2195.45	0.01466	0.03197	0.01784	0.00921	0.0762	0.02414	0.00379	0.10049	0.12074
	2196.04	0.01482	0.03192	0.01778	0.00898	0.08104	0.02457	0.00414	0.09137	0.10761
	2196.62	0.01447	0.03093	0.01823	0.00878	0.08579	0.02469	0.00454	0.08255	0.09091
	2197.2	0.0149	0.03152	0.01739	0.00894	0.09104	0.0244	0.00505	0.07509	0.07312
	2197.78	0.01411	0.02976	0.01778	0.00785	0.09567	0.02415	0.00555	0.06914	0.0575
	2198.36	0.01536	0.02905	0.0169	0.00813	0.10044	0.02415	0.00601	0.06479	0.04695
	2198.94	0.01757	0.02656	0.01724	0.00878	0.105	0.0237	0.00664	0.05933	0.03406
	2199.52	0.01791	0.02531	0.01685	0.00883	0.10943	0.02317	0.00724	0.05613	0.02279
	2200.1	0.0183	0.02658	0.0163	0.00862	0.11366	0.02251	0.00794	0.05402	0.01089
	2200.68	0.01899	0.02533	0.01587	0.00831	0.11817	0.02202	0.0087	0.05016	0.00243
	2201.26	0.01804	0.02477	0.01541	0.00762	0.1225	0.02088	0.00945	0.0467	0
	2201.84	0.01903	0.02354	0.01466	0.0089	0.12717	0.02006	0.01027	0.04652	--
	2202.42	0.01998	0.02342	0.0146	0.00824	0.13243	0.01927	0.0112	0.04219	--
	2203	0.01995	0.02188	0.01424	0.00698	0.13784	0.01874	0.01212	0.03777	--
	2203.58	0.02034	0.02361		0.00873	0.14374	0.01816	0.01304	0.03597	--
	2204.16	0.02049	0.02263		0.00782	0.15039	0.01755	0.01396	0.03226	--
	2204.74	0.01954	0.02157		0.00719	0.15795	0.01664	0.01488	0.03086	--
	2205.32	0.01908	0.02148		0.00828	0.16739	0.01664	0.01581	0.03073	--
	2205.91	0.01898	0.02281		0.00875	0.17811	0.01641	0.01664	0.02836	--
	2206.49	0.01912	0.02374		0.00791	0.19064	0.01615	0.01736	0.0276	--
	2207.07	0.01896	0.02453		0.00855	0.20525	0.01593	0.01804	0.02789	--
	2207.64	0.02022	0.02673		0.00903	0.22148	0.0158	0.01868	0.02652	--
	2208.22	0.01965	0.02529		0.00996	0.24085	0.01575	0.0193	0.02413	--
	2208.8	0.019	0.02438		0.01019	0.26316	0.01599	0.01981	0.02372	--
	2209.38	0.01888	0.02326		0.00949	0.28819	0.01661	0.02026	0.02309	--
	2209.96	0.01982	0.02199		0.00921	0.31726	0.01764	0.02086	0.02202	--
	2210.54	0.02073	0.02093		0.00951	0.34998	0.01796	0.02168	0.02141	--
	2211.12	0.02052	0.02137		0.00936	0.38753	0.01869	0.02241	0.02132	--
	2211.7	0.02032	0.02045		0.00936	0.429	0.01964	0.02361	0.0193	--
	2212.28	0.02133	--		0.00933	0.47574	0.02105	0.02489	0.01714	--
	2212.86	0.02197	--		0.00948	0.52796	0.02204	0.02656	0.01474	--
	2213.44	0.02301	--		0.01041	0.5854	0.02343	0.02854	0.01345	--
	2214.02	0.02346	--		0.01069	0.6488	0.02463	0.03081	0.00939	--
	2214.6	0.02428	--		0.01185	0.71608	0.02553	0.03359	0.0081	--
	2215.18	0.02325	--		0.01327	0.7882	0.02616	0.03687	0.00836	--
	2215.76	0.02286	--		0.01389	0.8656	0.02708	0.04073	0.00707	--
	2216.34	0.02228	--		0.01563	0.94603	0.02756	0.04511	0.00705	--
	2216.91	0.02163	--		0.01735	1.02835	0.02849	0.05015	0.00819	--
	2217.49	0.02242	--		0.01808	1.11003	0.02921	0.05582	0.00669	--
	2218.07	0.02153	--		0.01883	1.18909	0.03006	0.0623	0.00763	--
	2218.65	0.02115	--		0.02102	1.262	0.03071	0.06959	0.00963	--
	2219.23	0.02172	--		0.02305	1.3257	0.03155	0.07804	0.01151	--
	2219.81	0.02031	--		0.025	1.37784	0.03215	0.08718	0.00923	--
	2220.39	0.01999	--		0.02706	1.41416	0.033	0.09763	0.0111	--
	2220.97	0.02025	--		0.02886	1.43408	0.03402	0.11008	0.01203	--
	2221.55	0.01949	--		0.03073	1.435	0.03495	0.12462	0.01211	--
	2222.12	0.01959	--		0.03424	1.41598	0.03583	0.14239	0.01228	--
	2222.7	--	--		0.03732	1.37819	0.037	0.16327	0.0121	--
	2223.28	--	--		0.04114	1.32202	0.03842	0.18947	0.00921	--
	2223.86	--	--		0.04514	1.25039	0.04065	0.22153	0.00806	--
	2224.44	--	--		0.04925	1.16535	0.04231	0.26091	0.00908	--
	2225.02	--	--		0.05398	1.07024	0.04377	0.3092	0.00791	--
	2225.59	--	--		0.0598	0.96923	0.04538	0.36715	0.00833	--
	2226.17	--	--		0.06451	0.86463	0.04708	0.43526	0.00826	--
	2226.75	--	--		0.07039	0.76209	0.0491	0.51338	0.00921	--
	2227.33	--	--		0.07813	0.66444	0.05185	0.5993	0.00891	--
	2227.91	--	--		0.085	0.57279	0.055	0.68889	0.00751	--
	2228.48	--	--		0.09143	0.49002	0.05884	0.77906	0.00678	--
	2229.06	--	--		0.09963	0.41743	0.06364	0.86434	0.00618	--
	2229.64	--	--		0.1076	0.35472	0.06845	0.93978	0.00739	--
	2230.22	--	--		0.11648	0.30191	0.07376	1.00021	0.00657	--
	2230.8	--	--		0.12628	0.25785	0.07995	1.04315	0.00667	--
	2231.37	--	--		0.1364	0.22134	0.08696	1.06492	0.00608	--
	2231.95	--	--		0.14631	0.19144	0.09522	1.06522	0.00771	--
	2232.53	--	--		0.15671	0.1675	0.10448	1.04388	0.00774	--
	2233.11	--	--		0.16778	0.14737	0.11471	1.002	0.00797	--
	2233.68	--	--		0.1801	0.13034	0.12727	0.94244	0.00858	--
	2234.26	--	--		0.19365	0.11679	0.14086	0.86784	0.00998	--
	2234.84	--	--		0.20789	0.10514	0.15737	0.7837	0.00842	--
	2235.41	--	--		0.22324	0.09477	0.17575	0.69377	0.00932	--
	2235.99	--	--		0.2399	0.08582	0.19596	0.60338	0.01216	--
	2236.57	--	--		0.25776	0.07843	0.21945	0.51696	0.01121	--
	2237.15	--	--		0.2784	0.07204	0.24663	0.43835	0.01251	--
	2237.72	--	--		0.29965	0.06633	0.27702	0.37057	0.01227	--
	2238.3	--	--		0.32359	0.06134	0.3116	0.31513	0.01217	--
	2238.88	--	--		0.35034	0.0569	0.35119	0.27117	0.01221	--
	2239.45	--	--		0.3789	0.05281	0.39443	0.23754	0.01111	--
	2240.03	--	--		0.41008	0.04916	0.4413	0.21322	0.01057	--
	2240.61	--	--		0.44547	0.04585	0.49339	0.19537	0.01136	--
	2241.18	--	--		0.48249	0.043	0.54955	0.18191	0.01028	--
	2241.76	--	--		0.52417	0.04041	0.61159	0.17119	0.00789	--
	2242.34	--	--		0.56982	0.03753	0.67896	0.1625	0.00878	--
	2242.91	--	--		0.61907	0.03524	0.74968	0.15423	0.00918	--
	2243.49	--	--		0.67156	0.03328	0.82383	0.14638	0.00775	--
	2244.07	--	--		0.72998	0.03162	0.9007	0.13836	0.00774	--
	2244.64	--	--		0.79084	0.03007	0.97881	0.13017	0.0084	--
	2245.22	--	--		0.85645	0.02838	1.05492	0.12162	0.00905	--
	2245.8	--	--		0.92632	0.02699	1.12586	0.11277	0.00972	--
	2246.37	--	--		0.99742	0.02545	1.1904	0.10376	0.00615	--
	2246.95	--	--		1.07205	0.02415	1.24366	0.09469	0.00679	--
	2247.52	--	--		1.14828	0.02308	1.28365	0.08569	0.00781	--
	2248.1	--	--		1.2231	0.02234	1.30855	0.07673	0.00718	--
	2248.68	--	--		1.298	0.02174	1.317	0.0686	0.00744	--
	2249.25	--	--		1.36846	0.02118	1.30827	0.0613	0.00851	--
	2249.83	--	--		1.43534	0.02065	1.28289	0.05485	0.01087	--
	2250.4	--	--		1.49748	0.02044	1.24141	0.04948	0.01368	--
	2250.98	--	--		1.55126	0.02016	1.18465	0.04517	0.01433	--
	2251.55	--	--		1.59512	0.0199	1.11613	0.04176	0.0137	--
	2252.13	--	--		1.63027	0.01983	1.04002	0.03922	0.01333	--
	2252.71	--	--		1.65495	0.01958	0.95887	0.03729	0.01333	--
	2253.28	--	--		1.66795	0.01921	0.87661	0.03583	0.01134	--
	2253.86	--	--		1.67	0.01867	0.79489	0.0347	0.01205	--
	2254.43	--	--		1.66061	0.01838	0.71659	0.03409	0.01375	--
	2255.01	--	--		1.63869	0.01777	0.64551	0.03379	0.01389	--
	2255.58	--	--		1.60848	0.01728	0.58259	0.03361	0.01531	--
	2256.16	--	--		1.56775	0.01641	0.52749	0.03355	0.01681	--
	2256.73	--	--		1.51976	0.01542	0.47941	0.03352	0.01677	--
	2257.31	--	--		1.46593	0.01436	0.44003	0.03361	0.01621	--
	2257.88	--	--		1.40572	0.01313	0.40587	0.03351	0.01289	--
	2258.46	--	--		1.34337	0.01184	0.37583	0.03347	0.01465	--
	2259.03	--	--		1.27829	0.01064	0.34937	0.03315	0.01444	--
	2259.61	--	--		1.21149	0.0096	0.32549	0.03255	0.01334	--
	2260.18	--	--		1.14517	0.00872	0.30343	0.03189	0.0118	--
	2260.76	--	--		1.07894	0.00781	0.28313	0.03111	0.01329	--
	2261.33	--	--		1.01443	0.00704	0.26292	0.03009	0.01468	--
	2261.91	--	--		0.95101	0.0064	0.24301	0.029	0.01344	--
	2262.48	--	--		0.88988	0.0058	0.22346	0.02768	0.01227	--
	2263.06	--	--		0.8319	0.00543	0.20477	0.02624	0.01159	--
	2263.63	--	--		0.77705	0.00507	0.18706	0.02479	0.0106	--
	2264.21	--	--		0.72593	0.00468	0.17016	0.02342	0.0112	--
	2264.78	--	--		0.67488	0.00464	0.15356	0.02198	0.00937	--
	2265.35	--	--		0.62906	0.00428	0.13812	0.02073	0.01045	--
	2265.93	--	--		0.58459	0.00411	0.12423	0.01966	0.01106	--
	2266.5	--	--		0.54258	0.00403	0.11135	0.01873	0.01039	--
	2267.08	--	--		0.505	0.004	0.09999	0.01791	0.01081	--
	2267.65	--	--		0.46898	0.00377	0.08976	0.01712	0.01076	--
	2268.22	--	--		0.4355	0.00364	0.08122	0.01652	0.01034	--
	2268.8	--	--		0.40444	0.00333	0.07409	0.01605	0.00912	--
	2269.37	--	--		0.37589	0.00302	0.06747	0.01553	0.0075	--
	2269.95	--	--		0.34915	0.00271	0.06155	0.01513	0.00793	--
	2270.52	--	--		0.3247	0.00253	0.05653	0.01473	0.0073	--
	2271.09	--	--		0.30205	0.00228	0.05199	0.01437	0.00588	--
	2271.67	--	--		0.28067	0.00198	0.04789	0.01415	0.00651	--
	2272.24	--	--		0.26083	0.00174	0.0452	0.01396	0.00901	--
	2272.82	--	--		0.24219	0.00154	0.04215	0.01371	0.00914	--
	2273.39	--	--		0.2249	0.00126	0.03958	0.01346	0.00864	--
	2273.96	--	--		0.20984	0.00104	0.03736	0.01332	--	--
	2274.54	--	--		0.19573	0.000995703	0.03552	0.01316	--	--
	2275.11	--	--		0.18215	0.000597023	0.03347	0.01304	--	--
	2275.68	--	--		0.17017	0.000538068	0.03169	0.01295	--	--
	2276.26	--	--		0.15797	0.000266526	0.02994	0.01285	--	--
	2276.83	--	--		0.14652	0	0.02849	0.01286	--	--
	2277.4	--	--		0.13624	5.40477e-05	0.02664	0.01276	--	--
	2277.98	--	--		0.12601	0.000190599	0.02493	0.01269	--	--
	2278.55	--	--		0.11772	0.000315868	0.0238	0.01261	--	--
	2279.12	--	--		0.11031	0.000302298	0.02331	0.01243	--	--
	2279.7	--	--		0.10307	0.00030404	0.0227	0.01237	--	--
	2280.27	--	--		0.09743	0.000323717	0.02199	0.01221	--	--
	2280.84	--	--		0.09306	0.000567013	0.02151	0.0121	--	--
	2281.41	--	--		0.08808	0.000520716	0.02023	0.01197	--	--
	2281.99	--	--		0.08398	0.000480843	0.01985	0.01189	--	--
	2282.56	--	--		0.08025	0.000392084	0.01872	0.0118	--	--
	2283.13	--	--		0.07738	0.000372303	0.01749	0.0118	--	--
	2283.7	--	--		0.07387	0.000424786	0.01739	0.0118	--	--
	2284.28	--	--		0.07105	0.000415782	0.01672	0.01174	--	--
	2284.85	--	--		0.06872	0.000286373	0.01583	0.01173	--	--
	2285.42	--	--		0.06647	0.000301372	0.01536	0.01171	--	--
	2285.99	--	--		0.06482	0.000304385	0.01489	0.0117	--	--
	2286.57	--	--		0.06235	0.000285521	0.01425	0.01174	--	--
	2287.14	--	--		0.0596	0.000411508	0.01371	0.0118	--	--
	2287.71	--	--		0.0577	0.000377322	0.01337	0.01185	--	--
	2288.28	--	--		0.05411	0.000616896	0.01295	0.01186	--	--
	2288.86	--	--		0.05236	0.000952729	0.01312	0.0118	--	--
	2289.43	--	--		0.04989	0.00131	0.013	0.01186	--	--
	2290	--	--		0.04885	0.00169	0.01302	0.01185	--	--
	2290.57	--	--		0.0474	0.00178	0.01328	0.01188	--	--
	2291.14	--	--		0.04555	0.00211	0.01322	0.01188	--	--
	2291.72	--	--		0.04463	0.00244	0.01268	0.01183	--	--
	2292.29	--	--		0.04364	0.00281	0.01255	0.01185	--	--
	2292.86	--	--		0.04193	0.00285	0.01249	0.0118	--	--
	2293.43	--	--		0.04109	0.00308	0.01275	0.01179	--	--
	2294	--	--		0.0407	0.00314	0.01236	0.01187	--	--
	2294.57	--	--		0.03976	0.00313	0.01264	0.01193	--	--
	2295.14	--	--		0.03859	0.00322	0.01302	0.01192	--	--
	2295.72	--	--		0.03916	0.00317	0.01283	0.0119	--	--
	2296.29	--	--		0.03938	0.00325	0.01265	0.01181	--	--
	2296.86	--	--		0.03889	0.00351	0.01325	0.01177	--	--
	2297.43	--	--		0.03855	0.00365	0.01299	0.01189	--	--
	2298	--	--		0.03759	0.00385	0.01278	0.01192	--	--
	2298.57	--	--		0.03768	0.0039	0.01244	0.01194	--	--
	2299.14	--	--		0.03797	0.004	0.0123	0.0119	--	--
	2299.72	--	--		0.03696	0.00404	0.01183	0.01185	--	--
	2300.29	--	--		0.03683	0.00438	0.01121	0.0118	--	--
	2300.86	--	--		0.03673	0.00453	0.0104	0.01177	--	--
	2301.43	--	--		0.03608	0.00461	0.00968	0.01171	--	--
	2302	--	--		0.0349	0.0046	0.00955	0.01171	--	--
	2302.57	--	--		0.03406	0.00465	0.0092	0.01163	--	--
	2303.14	--	--		0.03278	0.00475	0.00866	0.01157	--	--
	2303.71	--	--		0.03147	0.00494	0.00865	0.01151	--	--
	2304.28	--	--		0.03059	0.00502	0.00873	0.01148	--	--
	2304.85	--	--		0.03079	0.00521	0.00858	0.01147	--	--
	2305.42	--	--		0.02979	0.00513	0.00874	0.01144	--	--
	2305.99	--	--		0.02983	0.00518	0.00922	0.0114	--	--
	2306.56	--	--		0.02962	0.00539	0.0093	0.01138	--	--
	2307.13	--	--		0.02993	0.00554	0.00916	0.01138	--	--
	2307.7	--	--		0.03014	0.00589	0.00958	0.01137	--	--
	2308.27	--	--		0.02951	0.00616	0.01011	0.01143	--	--
	2308.84	--	--		0.02852	0.00642	0.00969	0.01148	--	--
	2309.41	--	--		0.02879	0.00684	0.00978	0.01144	--	--
	2309.98	--	--		0.02843	0.00718	0.00921	0.01144	--	--
	2310.55	--	--		0.02829	0.00771	0.00938	0.01141	--	--
	2311.12	--	--		0.02828	0.00835	0.009	0.01138	--	--
	2311.69	--	--		0.02911	0.0089	0.00879	0.01134	--	--
	2312.26	--	--		0.02927	0.00925	0.00897	0.01131	--	--
	2312.83	--	--		0.02935	0.0099	0.00875	0.01134	--	--
	2313.4	--	--		0.02814	0.01038	0.00919	0.0114	--	--
	2313.97	--	--		0.02796	0.01064	0.00897	0.01136	--	--
	2314.54	--	--		0.02659	0.01111	0.00913	0.01133	--	--
	2315.11	--	--		0.02616	0.01141	0.00908	0.0113	--	--
	2315.68	--	--		0.02718	0.01143	0.00935	0.01129	--	--
	2316.25	--	--		0.02721	0.01126	0.00888	0.01127	--	--
	2316.82	--	--		0.02581	0.0108	0.00931	0.01124	--	--
	2317.39	--	--		0.02669	0.01019	0.00976	0.01127	--	--
	2317.96	--	--		0.02608	0.00959	0.00939	0.01128	--	--
	2318.53	--	--		0.02535	0.00876	0.00893	0.0113	--	--
	2319.1	--	--		0.02547	0.00786	0.00887	0.01137	--	--
	2319.67	--	--		0.0238	0.00683	0.00851	0.01134	--	--
	2320.24	--	--		0.02311	0.00571	0.00808	0.0113	--	--
	2320.8	--	--		0.02347	0.00501	0.00781	0.01125	--	--
	2321.37	--	--		0.02247	0.00432	0.00706	0.01127	--	--
	2321.94	--	--		0.02228	--	0.00697	0.01126	--	--
	2322.51	--	--		0.02186	--	0.00652	0.01124	--	--
	2323.08	--	--		0.02235	--	0.00633	0.01133	--	--
	2323.65	--	--		0.02219	--	0.00603	0.0114	--	--
	2324.22	--	--		0.02218	--	0.00575	0.01147	--	--
	2324.79	--	--		0.02176	--	0.00601	0.01159	--	--
	2325.36	--	--		0.02104	--	0.00584	0.01164	--	--
	2325.92	--	--		0.02116	--	0.00598	0.01173	--	--
	2326.49	--	--		0.02099	--	0.00558	0.01182	--	--
	2327.06	--	--		0.02135	--	0.00491	0.01186	--	--
	2327.63	--	--		0.02066	--	0.00449	0.01196	--	--
	2328.2	--	--		0.01972	--	0.00492	0.01199	--	--
	2328.76	--	--		0.02071	--	0.00516	0.01199	--	--
	2329.33	--	--		0.02024	--	0.00476	0.01203	--	--
	2329.9	--	--		0.02012	--	0.00454	0.012	--	--
	2330.47	--	--		0.02049	--	0.00431	0.01204	--	--
	2331.04	--	--		0.02014	--	0.00409	0.01188	--	--
	2331.61	--	--		0.02046	--	0.00444	--	--	--
	2332.17	--	--		0.02006	--	0.00425	--	--	--
	2332.74	--	--		0.01972	--	0.00428	--	--	--
	2333.31	--	--		0.01923	--	0.0044	--	--	--
	2333.88	--	--		0.01929	--	0.00428	--	--	--
	2334.45	--	--		0.02007	--	0.00394	--	--	--
	2335.01	--	--		0.01948	--	0.00324	--	--	--
	2335.58	--	--		0.01907	--	0.0032	--	--	--
	2336.15	--	--		0.01897	--	0.00337	--	--	--
	2336.72	--	--		0.01837	--	0.00276	--	--	--
	2337.28	--	--		0.01843	--	0.00223	--	--	--
	2337.85	--	--		0.01784	--	0.00147	--	--	--
	2338.42	--	--		0.01698	--	0.00101	--	--	--
	2338.98	--	--		0.01577	--	0.00149	--	--	--
	2339.55	--	--		0.01606	--	0.00179	--	--	--
	2340.12	--	--		0.01574	--	0.00173	--	--	--
	2340.69	--	--		0.0155	--	0.00172	--	--	--
	2341.25	--	--		0.01578	--	0.00184	--	--	--
	2341.82	--	--		0.01479	--	0.00225	--	--	--
	2342.39	--	--		0.01446	--	0.00248	--	--	--
	2342.95	--	--		0.01437	--	0.00317	--	--	--
	2343.52	--	--		0.01383	--	0.00286	--	--	--
	2344.09	--	--		0.01343	--	0.00287	--	--	--
	2344.65	--	--		0.01303	--	0.00248	--	--	--
	2345.22	--	--		0.01259	--	0.00198	--	--	--
	2345.79	--	--		0.01229	--	0.00152	--	--	--
	2346.35	--	--		0.01169	--	0.000896773	--	--	--
	2346.92	--	--		0.01193	--	0.000656423	--	--	--
	2347.49	--	--		0.01268	--	0.000582373	--	--	--
	2348.05	--	--		0.01238	--	0	--	--	--
	2348.62	--	--		0.01125	--	--	--	--	--
	2349.19	--	--		0.01062	--	--	--	--	--
	2349.75	--	--		0.01015	--	--	--	--	--
	2350.32	--	--		0.00976	--	--	--	--	--
	2350.88	--	--		0.01038	--	--	--	--	--
	2351.45	--	--		0.01044	--	--	--	--	--
	2352.02	--	--		0.01052	--	--	--	--	--
	2352.58	--	--		0.01024	--	--	--	--	--
	2353.15	--	--		0.00964	--	--	--	--	--

## Sheet: Figure S2
		pH	pH	pH	pH	pH	pH	pH	pH	pH	pH	pH	pH	pH	pH	pH	pH	pH	pH	pH	pH	pH	pH	pH	pH	pH
	wavelength	10	9.5	9	8.8	8.6	8.4	8.2	8	7.8	7.6	7.4	7.2	7	6.8	6.6	6.4	6.2	6	5.8	5.6	5.4	5.2	5	4.5	4
	700	0	0	0	0	0.001	0.001	0.001	0.001	0.001	0.001	0.001	0.001	0.001	0.001	0.002	0.001	0.001	0.001	0.001	0.001	0.002	0.002	0.002	0.002	0.002
	698	0	0	0.001	0	0.001	0.001	0.001	0.001	0.001	0.001	0.001	0.001	0.001	0.001	0.002	0.001	0.001	0.001	0.001	0.001	0.002	0.002	0.002	0.002	0.002
	696	0	0	0.001	0	0.001	0.001	0.001	0.001	0.001	0.001	0.001	0.001	0.001	0.001	0.002	0.001	0.001	0.001	0.001	0.001	0.002	0.002	0.002	0.002	0.002
	694	0	0	0	0	0.001	0.001	0.001	0.001	0.001	0.001	0.001	0.001	0.001	0.001	0.001	0.001	0.001	0.001	0.001	0.001	0.002	0.002	0.002	0.002	0.002
	692	0	0	0	0	0.001	0.001	0.001	0.001	0.001	0.001	0.001	0.001	0.001	0.001	0.001	0.001	0.001	0.001	0.001	0.001	0.002	0.002	0.002	0.002	0.002
	690	0	0	0	0	0.001	0.001	0.001	0.001	0.001	0.001	0.001	0.001	0.001	0.001	0.001	0.001	0.001	0.001	0.001	0.001	0.002	0.002	0.002	0.002	0.002
	688	0	0	0	0	0.001	0.001	0.001	0.001	0.001	0.001	0.001	0.001	0.001	0.001	0.001	0.001	0.001	0.001	0.001	0.001	0.002	0.002	0.002	0.002	0.002
	686	0	0	0	0	0.001	0.001	0.001	0.001	0.001	0.001	0.001	0.001	0.001	0.001	0.001	0.001	0.001	0.001	0.001	0.001	0.002	0.002	0.002	0.002	0.002
	684	0	0	0.001	0	0.001	0.001	0.001	0.001	0.001	0.001	0.001	0.001	0.001	0.001	0.001	0.002	0.001	0.001	0.001	0.001	0.002	0.002	0.002	0.002	0.002
	682	0	0	0.001	0	0	0.001	0.001	0.001	0.001	0.001	0.001	0.001	0.001	0.001	0.001	0.001	0.001	0.001	0.001	0.001	0.002	0.002	0.002	0.002	0.002
	680	0	0	0	0	0	0.001	0.001	0.001	0.001	0.001	0.001	0.001	0.001	0.001	0.001	0.001	0.001	0.001	0.001	0.001	0.002	0.002	0.002	0.002	0.002
	678	0	0	0.001	0	0	0.001	0.001	0.001	0.001	0.001	0.001	0.001	0.001	0.001	0.001	0.001	0.001	0.001	0.001	0.001	0.002	0.002	0.002	0.002	0.002
	676	0	0	0	0	0	0.001	0.001	0.001	0.001	0.001	0.001	0.001	0.001	0.001	0.002	0.001	0.001	0.001	0.001	0.001	0.002	0.002	0.002	0.002	0.002
	674	0	0	0.001	0	0.001	0.001	0.001	0.001	0.001	0.001	0.001	0.001	0.001	0.001	0.002	0.001	0.001	0.001	0.001	0.001	0.002	0.002	0.002	0.002	0.002
	672	0	0	0.001	0	0.001	0.001	0.001	0.001	0.001	0.001	0.001	0.001	0.001	0.001	0.002	0.002	0.001	0.001	0.001	0.001	0.002	0.002	0.002	0.002	0.002
	670	0	0	0.001	0.001	0.001	0.001	0.001	0.001	0.001	0.001	0.001	0.001	0.001	0.002	0.002	0.002	0.002	0.002	0.001	0.001	0.002	0.002	0.002	0.002	0.002
	668	0	0	0.001	0.001	0.001	0.001	0.001	0.001	0.001	0.001	0.001	0.001	0.001	0.002	0.002	0.002	0.002	0.002	0.001	0.001	0.002	0.002	0.002	0.002	0.002
	666	0	0.001	0.001	0.001	0.001	0.001	0.001	0.001	0.001	0.001	0.001	0.001	0.001	0.002	0.002	0.002	0.002	0.002	0.002	0.002	0.002	0.002	0.002	0.002	0.002
	664	0	0	0.001	0.001	0.001	0.001	0.001	0.001	0.001	0.001	0.001	0.001	0.001	0.002	0.002	0.002	0.002	0.002	0.002	0.002	0.002	0.002	0.002	0.002	0.002
	662	0	0	0.001	0.001	0.001	0.001	0.001	0.001	0.001	0.001	0.001	0.001	0.001	0.002	0.002	0.002	0.002	0.002	0.002	0.002	0.002	0.002	0.002	0.002	0.002
	660	0	0	0.001	0.001	0.001	0.001	0.001	0.001	0.001	0.001	0.001	0.001	0.001	0.002	0.002	0.002	0.002	0.002	0.002	0.002	0.002	0.002	0.002	0.002	0.002
	658	0	0	0.001	0	0.001	0.001	0.001	0.001	0.001	0.001	0.001	0.001	0.001	0.002	0.002	0.002	0.002	0.002	0.002	0.001	0.002	0.002	0.002	0.002	0.002
	656	0	0	0.001	0	0.001	0.001	0.001	0.001	0.001	0.001	0.001	0.001	0.001	0.002	0.002	0.002	0.002	0.002	0.002	0.002	0.002	0.002	0.002	0.002	0.002
	654	0	0	0.001	0.001	0.001	0.001	0.001	0.001	0.001	0.001	0.001	0.001	0.001	0.002	0.002	0.002	0.002	0.002	0.002	0.002	0.002	0.002	0.002	0.002	0.002
	652	0	0	0.001	0.001	0.001	0.001	0.001	0.001	0.001	0.001	0.001	0.001	0.001	0.002	0.002	0.002	0.002	0.002	0.002	0.002	0.002	0.002	0.002	0.002	0.002
	650	0	0	0.001	0.001	0.001	0.001	0.001	0.001	0.001	0.001	0.001	0.001	0.001	0.002	0.002	0.002	0.002	0.002	0.002	0.002	0.002	0.002	0.002	0.002	0.002
	648	0	0	0.001	0	0.001	0.001	0.001	0.001	0.001	0.001	0.001	0.001	0.001	0.002	0.002	0.002	0.002	0.002	0.002	0.002	0.002	0.002	0.002	0.002	0.002
	646	0	0	0.001	0.001	0.001	0.001	0.001	0.001	0.001	0.001	0.001	0.001	0.001	0.002	0.002	0.002	0.002	0.002	0.002	0.002	0.002	0.002	0.002	0.002	0.002
	644	0	0.001	0.001	0.001	0.001	0.001	0.001	0.001	0.001	0.001	0.001	0.001	0.002	0.002	0.002	0.002	0.002	0.002	0.002	0.002	0.002	0.002	0.002	0.002	0.002
	642	0	0	0.001	0.001	0.001	0.001	0.001	0.001	0.001	0.001	0.001	0.001	0.002	0.002	0.002	0.002	0.002	0.002	0.002	0.002	0.002	0.002	0.002	0.002	0.002
	640	0	0	0.001	0.001	0.001	0.001	0.001	0.001	0.001	0.001	0.001	0.001	0.002	0.002	0.002	0.002	0.002	0.002	0.002	0.002	0.002	0.002	0.002	0.002	0.002
	638	0	0	0.001	0.001	0.001	0.001	0.001	0.001	0.001	0.001	0.001	0.001	0.002	0.002	0.002	0.002	0.002	0.002	0.002	0.002	0.002	0.002	0.002	0.002	0.002
	636	0	0	0.001	0.001	0.001	0.001	0.001	0.001	0.001	0.001	0.001	0.002	0.002	0.002	0.002	0.002	0.002	0.002	0.002	0.002	0.002	0.002	0.002	0.002	0.002
	634	0	0	0.001	0.001	0.001	0.001	0.001	0.001	0.001	0.001	0.001	0.001	0.002	0.002	0.002	0.002	0.002	0.002	0.002	0.002	0.002	0.002	0.002	0.002	0.002
	632	0	0.001	0.001	0.001	0.001	0.001	0.001	0.001	0.001	0.002	0.001	0.002	0.002	0.002	0.002	0.002	0.002	0.002	0.002	0.002	0.002	0.002	0.002	0.003	0.002
	630	0	0	0.001	0.001	0.001	0.001	0.001	0.001	0.001	0.001	0.001	0.002	0.002	0.002	0.002	0.002	0.002	0.002	0.002	0.002	0.002	0.002	0.002	0.002	0.002
	628	0	0.001	0.001	0.001	0.001	0.001	0.001	0.001	0.001	0.002	0.001	0.002	0.002	0.002	0.002	0.002	0.002	0.002	0.002	0.002	0.002	0.002	0.002	0.003	0.002
	626	0	0.001	0.001	0.001	0.001	0.001	0.001	0.001	0.001	0.002	0.001	0.002	0.002	0.002	0.002	0.002	0.002	0.002	0.002	0.002	0.002	0.002	0.002	0.003	0.002
	624	0	0	0.001	0.001	0.001	0.001	0.001	0.001	0.001	0.001	0.001	0.002	0.002	0.002	0.002	0.002	0.002	0.002	0.002	0.002	0.002	0.002	0.002	0.003	0.002
	622	0	0.001	0.001	0.001	0.001	0.001	0.001	0.001	0.001	0.001	0.001	0.002	0.002	0.002	0.002	0.002	0.002	0.002	0.002	0.002	0.002	0.002	0.002	0.003	0.002
	620	0	0.001	0.001	0.001	0.001	0.001	0.001	0.001	0.001	0.002	0.001	0.002	0.002	0.002	0.002	0.002	0.002	0.002	0.002	0.002	0.002	0.002	0.002	0.003	0.002
	618	0	0.001	0.001	0.001	0.001	0.001	0.001	0.001	0.001	0.002	0.001	0.002	0.002	0.002	0.002	0.002	0.002	0.002	0.002	0.002	0.002	0.002	0.002	0.003	0.003
	616	0	0.001	0.001	0.001	0.001	0.001	0.001	0.001	0.001	0.001	0.001	0.002	0.002	0.002	0.002	0.002	0.002	0.002	0.002	0.002	0.002	0.002	0.002	0.003	0.003
	614	0	0.001	0.001	0.001	0.001	0.001	0.001	0.001	0.001	0.002	0.001	0.002	0.002	0.002	0.002	0.002	0.002	0.002	0.002	0.002	0.002	0.002	0.002	0.003	0.003
	612	0	0.001	0.001	0.001	0.001	0.001	0.001	0.001	0.001	0.002	0.001	0.002	0.002	0.002	0.002	0.002	0.002	0.002	0.002	0.002	0.002	0.002	0.002	0.003	0.003
	610	0	0.001	0.001	0.001	0.001	0.001	0.001	0.001	0.001	0.002	0.001	0.002	0.002	0.002	0.002	0.002	0.002	0.002	0.002	0.002	0.002	0.002	0.002	0.003	0.003
	608	0	0.001	0.001	0.001	0.001	0.001	0.001	0.001	0.001	0.002	0.001	0.002	0.002	0.002	0.002	0.002	0.002	0.002	0.002	0.002	0.002	0.002	0.002	0.003	0.003
	606	0	0.001	0.001	0.001	0.001	0.001	0.001	0.001	0.001	0.002	0.001	0.002	0.002	0.002	0.002	0.002	0.002	0.002	0.002	0.002	0.002	0.002	0.002	0.003	0.003
	604	0	0.001	0.001	0.001	0.001	0.001	0.001	0.001	0.001	0.002	0.001	0.002	0.002	0.002	0.002	0.002	0.002	0.002	0.002	0.002	0.002	0.002	0.003	0.003	0.003
	602	0	0.001	0.001	0.001	0.001	0.001	0.001	0.001	0.001	0.002	0.001	0.002	0.002	0.002	0.002	0.002	0.002	0.002	0.002	0.002	0.002	0.002	0.003	0.003	0.003
	600	0	0.001	0.001	0.001	0.001	0.001	0.001	0.001	0.001	0.002	0.001	0.002	0.002	0.002	0.002	0.002	0.002	0.002	0.002	0.002	0.002	0.003	0.003	0.003	0.003
	598	0	0.001	0.001	0.001	0.001	0.001	0.001	0.001	0.001	0.002	0.002	0.002	0.002	0.002	0.002	0.002	0.002	0.002	0.002	0.002	0.002	0.003	0.003	0.003	0.004
	596	0	0.001	0.001	0.001	0.001	0.001	0.001	0.001	0.001	0.002	0.002	0.002	0.002	0.002	0.002	0.002	0.002	0.002	0.002	0.002	0.003	0.003	0.003	0.003	0.004
	594	0	0.001	0.001	0.001	0.001	0.001	0.002	0.002	0.002	0.002	0.002	0.002	0.002	0.002	0.002	0.003	0.003	0.003	0.002	0.002	0.003	0.003	0.003	0.003	0.004
	592	0	0.001	0.001	0.001	0.001	0.001	0.002	0.002	0.002	0.002	0.002	0.002	0.002	0.002	0.003	0.003	0.003	0.003	0.003	0.003	0.003	0.003	0.003	0.003	0.004
	590	0	0.001	0.001	0.001	0.001	0.001	0.001	0.002	0.002	0.002	0.002	0.002	0.003	0.003	0.003	0.003	0.003	0.003	0.003	0.003	0.003	0.003	0.003	0.003	0.004
	588	0	0	0.001	0.001	0.001	0.001	0.002	0.002	0.002	0.002	0.002	0.002	0.003	0.003	0.003	0.003	0.003	0.003	0.003	0.003	0.003	0.003	0.003	0.004	0.004
	586	0	0.001	0.001	0.001	0.001	0.001	0.002	0.002	0.002	0.002	0.002	0.003	0.003	0.003	0.003	0.003	0.003	0.003	0.003	0.003	0.003	0.004	0.004	0.004	0.005
	584	0	0.001	0.001	0.001	0.001	0.001	0.002	0.002	0.002	0.002	0.002	0.003	0.003	0.003	0.004	0.004	0.004	0.004	0.003	0.004	0.004	0.004	0.004	0.004	0.005
	582	0	0.001	0.001	0.001	0.001	0.001	0.002	0.002	0.002	0.002	0.002	0.003	0.004	0.004	0.004	0.004	0.004	0.004	0.004	0.004	0.004	0.004	0.004	0.005	0.005
	580	0	0.001	0.001	0.001	0.001	0.001	0.002	0.002	0.002	0.002	0.002	0.003	0.004	0.004	0.005	0.005	0.005	0.005	0.005	0.004	0.005	0.005	0.005	0.005	0.006
	578	0	0.001	0.001	0.001	0.001	0.001	0.002	0.002	0.002	0.002	0.003	0.004	0.004	0.005	0.005	0.005	0.005	0.005	0.005	0.005	0.005	0.005	0.005	0.006	0.006
	576	0	0.001	0.001	0.001	0.001	0.002	0.002	0.002	0.002	0.002	0.003	0.004	0.005	0.006	0.006	0.006	0.006	0.006	0.006	0.006	0.006	0.006	0.006	0.006	0.007
	574	0	0.001	0.001	0.001	0.001	0.002	0.002	0.002	0.002	0.002	0.003	0.005	0.006	0.006	0.007	0.007	0.007	0.007	0.007	0.007	0.007	0.007	0.007	0.007	0.008
	572	0	0.001	0.001	0.001	0.001	0.002	0.002	0.002	0.002	0.003	0.004	0.006	0.007	0.007	0.008	0.008	0.008	0.009	0.008	0.008	0.008	0.008	0.008	0.009	0.009
	570	0	0.001	0.001	0.001	0.001	0.002	0.002	0.002	0.002	0.003	0.004	0.007	0.008	0.009	0.009	0.01	0.01	0.01	0.01	0.01	0.01	0.01	0.01	0.01	0.01
	568	0	0.001	0.001	0.001	0.001	0.002	0.002	0.002	0.002	0.003	0.004	0.008	0.009	0.01	0.011	0.012	0.012	0.012	0.012	0.012	0.012	0.012	0.012	0.012	0.012
	566	0.001	0.001	0.001	0.001	0.001	0.002	0.002	0.002	0.003	0.003	0.005	0.009	0.011	0.012	0.013	0.014	0.014	0.014	0.014	0.014	0.015	0.014	0.014	0.014	0.015
	564	0.001	0.001	0.001	0.001	0.001	0.002	0.002	0.002	0.003	0.004	0.006	0.01	0.012	0.014	0.015	0.016	0.017	0.017	0.017	0.017	0.017	0.017	0.017	0.017	0.018
	562	0.001	0.001	0.001	0.001	0.002	0.002	0.002	0.003	0.003	0.004	0.006	0.011	0.014	0.016	0.017	0.019	0.02	0.02	0.021	0.021	0.021	0.021	0.021	0.021	0.021
	560	0.001	0.001	0.001	0.001	0.002	0.002	0.003	0.003	0.003	0.004	0.007	0.013	0.016	0.018	0.02	0.022	0.023	0.024	0.025	0.025	0.025	0.025	0.025	0.025	0.025
	558	0.001	0.001	0.001	0.002	0.002	0.002	0.003	0.003	0.003	0.005	0.008	0.015	0.019	0.021	0.024	0.026	0.028	0.029	0.029	0.03	0.03	0.03	0.03	0.029	0.03
	556	0.001	0.001	0.002	0.002	0.002	0.003	0.003	0.003	0.004	0.005	0.009	0.017	0.022	0.024	0.028	0.03	0.032	0.034	0.034	0.035	0.035	0.035	0.035	0.035	0.035
	554	0.001	0.001	0.002	0.002	0.002	0.003	0.003	0.003	0.004	0.006	0.01	0.019	0.025	0.028	0.032	0.035	0.037	0.039	0.04	0.041	0.041	0.041	0.041	0.041	0.041
	552	0.001	0.001	0.002	0.002	0.002	0.003	0.003	0.004	0.004	0.006	0.011	0.021	0.028	0.031	0.036	0.04	0.043	0.045	0.046	0.047	0.048	0.048	0.048	0.048	0.048
	550	0.001	0.001	0.002	0.002	0.002	0.003	0.004	0.004	0.005	0.007	0.013	0.024	0.031	0.035	0.041	0.045	0.049	0.051	0.053	0.054	0.055	0.055	0.055	0.055	0.055
	548	0.001	0.002	0.002	0.002	0.003	0.003	0.004	0.004	0.005	0.008	0.014	0.026	0.035	0.039	0.046	0.051	0.055	0.058	0.061	0.062	0.062	0.063	0.063	0.063	0.063
	546	0.001	0.002	0.002	0.003	0.003	0.004	0.004	0.005	0.006	0.008	0.015	0.029	0.038	0.043	0.051	0.057	0.062	0.065	0.068	0.069	0.07	0.07	0.07	0.07	0.071
	544	0.001	0.002	0.003	0.003	0.003	0.004	0.005	0.005	0.006	0.009	0.017	0.031	0.042	0.048	0.056	0.063	0.068	0.072	0.075	0.076	0.077	0.077	0.078	0.078	0.078
	542	0.002	0.002	0.003	0.003	0.004	0.004	0.005	0.006	0.007	0.01	0.018	0.034	0.045	0.052	0.061	0.069	0.074	0.078	0.081	0.083	0.084	0.085	0.085	0.085	0.086
	540	0.002	0.003	0.004	0.004	0.004	0.005	0.006	0.006	0.007	0.011	0.019	0.037	0.049	0.056	0.066	0.074	0.08	0.085	0.088	0.09	0.091	0.091	0.092	0.092	0.093
	538	0.003	0.003	0.004	0.004	0.005	0.005	0.006	0.007	0.008	0.012	0.021	0.039	0.052	0.06	0.07	0.079	0.086	0.09	0.094	0.095	0.097	0.097	0.097	0.098	0.099
	536	0.003	0.004	0.005	0.005	0.005	0.006	0.007	0.007	0.009	0.013	0.022	0.041	0.055	0.063	0.075	0.084	0.09	0.095	0.098	0.1	0.101	0.102	0.102	0.103	0.104
	534	0.004	0.005	0.005	0.006	0.006	0.007	0.008	0.008	0.01	0.014	0.024	0.043	0.058	0.067	0.078	0.088	0.094	0.099	0.102	0.104	0.105	0.106	0.106	0.107	0.107
	532	0.005	0.006	0.006	0.007	0.007	0.008	0.009	0.009	0.011	0.015	0.025	0.045	0.06	0.069	0.081	0.091	0.097	0.102	0.105	0.107	0.108	0.108	0.109	0.11	0.11
	530	0.008	0.008	0.008	0.008	0.008	0.009	0.01	0.011	0.012	0.016	0.026	0.047	0.063	0.072	0.084	0.094	0.1	0.105	0.108	0.109	0.11	0.11	0.111	0.112	0.112
	528	0.008	0.008	0.009	0.009	0.01	0.011	0.011	0.012	0.013	0.018	0.028	0.049	0.064	0.074	0.086	0.095	0.102	0.106	0.109	0.11	0.111	0.111	0.112	0.112	0.112
	526	0.01	0.01	0.011	0.011	0.012	0.012	0.013	0.014	0.015	0.019	0.029	0.05	0.066	0.075	0.087	0.096	0.102	0.107	0.109	0.11	0.111	0.111	0.112	0.112	0.112
	524	0.012	0.012	0.013	0.013	0.014	0.014	0.015	0.016	0.017	0.021	0.031	0.051	0.067	0.076	0.088	0.097	0.103	0.107	0.109	0.11	0.111	0.111	0.111	0.112	0.112
	522	0.014	0.015	0.015	0.016	0.016	0.017	0.018	0.018	0.019	0.023	0.033	0.053	0.068	0.077	0.089	0.097	0.103	0.106	0.109	0.109	0.11	0.11	0.11	0.111	0.111
	520	0.017	0.018	0.018	0.018	0.019	0.019	0.02	0.021	0.022	0.026	0.035	0.054	0.069	0.078	0.089	0.097	0.102	0.106	0.108	0.109	0.109	0.109	0.109	0.109	0.109
	518	0.02	0.021	0.021	0.022	0.022	0.023	0.023	0.024	0.025	0.029	0.038	0.056	0.07	0.079	0.089	0.097	0.102	0.105	0.107	0.108	0.108	0.108	0.108	0.108	0.108
	516	0.024	0.024	0.025	0.025	0.025	0.026	0.027	0.027	0.028	0.032	0.04	0.057	0.071	0.08	0.089	0.097	0.101	0.104	0.106	0.107	0.107	0.107	0.107	0.107	0.107
	514	0.027	0.028	0.029	0.029	0.029	0.03	0.03	0.031	0.032	0.035	0.043	0.059	0.072	0.08	0.09	0.097	0.101	0.104	0.105	0.106	0.106	0.106	0.106	0.106	0.106
	512	0.032	0.032	0.033	0.033	0.033	0.034	0.034	0.035	0.036	0.039	0.046	0.061	0.074	0.081	0.09	0.096	0.1	0.103	0.105	0.105	0.106	0.105	0.105	0.105	0.105
	510	0.036	0.037	0.037	0.037	0.038	0.038	0.039	0.039	0.04	0.042	0.049	0.063	0.075	0.082	0.09	0.096	0.1	0.103	0.104	0.105	0.105	0.105	0.105	0.105	0.104
	508	0.041	0.041	0.042	0.042	0.042	0.042	0.043	0.043	0.044	0.046	0.053	0.066	0.077	0.083	0.091	0.096	0.1	0.102	0.104	0.104	0.105	0.104	0.104	0.104	0.104
	506	0.045	0.046	0.046	0.046	0.046	0.047	0.047	0.048	0.048	0.05	0.056	0.068	0.078	0.084	0.091	0.097	0.1	0.102	0.104	0.104	0.105	0.104	0.104	0.104	0.103
	504	0.05	0.05	0.051	0.051	0.051	0.052	0.052	0.052	0.053	0.055	0.06	0.071	0.08	0.086	0.093	0.098	0.101	0.103	0.104	0.105	0.105	0.105	0.105	0.105	0.103
	502	0.054	0.055	0.055	0.055	0.055	0.056	0.056	0.056	0.057	0.059	0.063	0.073	0.082	0.087	0.093	0.098	0.101	0.103	0.104	0.105	0.105	0.105	0.105	0.105	0.104
	500	0.059	0.059	0.059	0.06	0.06	0.06	0.06	0.061	0.061	0.062	0.067	0.076	0.083	0.088	0.094	0.098	0.101	0.103	0.104	0.105	0.105	0.105	0.105	0.105	0.104
	498	0.063	0.063	0.064	0.064	0.064	0.064	0.064	0.065	0.065	0.066	0.07	0.078	0.085	0.09	0.095	0.099	0.101	0.103	0.104	0.105	0.105	0.105	0.105	0.105	0.104
	496	0.066	0.067	0.067	0.067	0.067	0.068	0.068	0.068	0.068	0.07	0.073	0.08	0.087	0.091	0.095	0.099	0.101	0.103	0.104	0.105	0.105	0.105	0.105	0.105	0.104
	494	0.07	0.071	0.071	0.071	0.071	0.072	0.072	0.072	0.072	0.073	0.076	0.082	0.088	0.092	0.096	0.099	0.101	0.103	0.104	0.104	0.105	0.105	0.105	0.105	0.103
	492	0.073	0.074	0.074	0.074	0.074	0.075	0.075	0.075	0.075	0.076	0.078	0.084	0.089	0.092	0.096	0.099	0.101	0.103	0.104	0.104	0.104	0.104	0.104	0.104	0.103
	490	0.076	0.077	0.077	0.077	0.077	0.078	0.078	0.078	0.078	0.079	0.081	0.086	0.09	0.093	0.096	0.099	0.101	0.102	0.103	0.104	0.104	0.104	0.104	0.104	0.103
	488	0.079	0.08	0.08	0.08	0.08	0.08	0.081	0.081	0.08	0.081	0.083	0.087	0.091	0.093	0.096	0.099	0.1	0.102	0.102	0.103	0.103	0.103	0.103	0.103	0.102
	486	0.082	0.082	0.082	0.082	0.082	0.083	0.083	0.083	0.083	0.084	0.085	0.088	0.091	0.094	0.096	0.098	0.1	0.101	0.102	0.102	0.102	0.102	0.102	0.102	0.101
	484	0.084	0.084	0.085	0.084	0.085	0.085	0.085	0.085	0.085	0.085	0.086	0.089	0.092	0.094	0.096	0.098	0.099	0.1	0.1	0.101	0.101	0.101	0.101	0.101	0.1
	482	0.086	0.086	0.086	0.086	0.087	0.087	0.087	0.087	0.087	0.087	0.088	0.09	0.092	0.094	0.095	0.097	0.097	0.099	0.099	0.1	0.1	0.1	0.1	0.1	0.099
	480	0.088	0.088	0.088	0.088	0.088	0.089	0.089	0.089	0.089	0.089	0.089	0.09	0.092	0.093	0.095	0.096	0.096	0.097	0.098	0.098	0.098	0.098	0.099	0.099	0.098
	478	0.089	0.09	0.09	0.09	0.09	0.09	0.09	0.09	0.09	0.09	0.09	0.091	0.091	0.093	0.093	0.094	0.095	0.095	0.096	0.096	0.097	0.097	0.097	0.097	0.096
	476	0.091	0.091	0.091	0.091	0.091	0.092	0.092	0.092	0.091	0.091	0.091	0.091	0.091	0.092	0.092	0.093	0.093	0.094	0.094	0.094	0.095	0.095	0.095	0.095	0.094
	474	0.092	0.092	0.092	0.092	0.092	0.093	0.093	0.093	0.092	0.092	0.091	0.091	0.09	0.091	0.091	0.091	0.091	0.092	0.092	0.092	0.092	0.092	0.093	0.093	0.092
	472	0.093	0.093	0.093	0.093	0.093	0.094	0.094	0.094	0.093	0.093	0.092	0.09	0.09	0.09	0.09	0.09	0.089	0.09	0.09	0.09	0.09	0.09	0.091	0.091	0.09
	470	0.094	0.094	0.094	0.094	0.094	0.095	0.095	0.095	0.094	0.094	0.092	0.09	0.089	0.089	0.088	0.088	0.087	0.087	0.088	0.088	0.088	0.088	0.088	0.089	0.088
	468	0.094	0.095	0.095	0.095	0.095	0.095	0.095	0.095	0.095	0.094	0.092	0.09	0.088	0.088	0.087	0.086	0.085	0.085	0.085	0.085	0.086	0.086	0.086	0.086	0.086
	466	0.095	0.095	0.095	0.095	0.095	0.096	0.096	0.096	0.095	0.095	0.092	0.089	0.087	0.086	0.085	0.084	0.083	0.083	0.083	0.083	0.083	0.083	0.084	0.084	0.083
	464	0.095	0.096	0.096	0.096	0.096	0.096	0.096	0.096	0.095	0.095	0.092	0.089	0.086	0.085	0.083	0.082	0.081	0.081	0.081	0.081	0.081	0.081	0.081	0.082	0.081
	462	0.095	0.096	0.096	0.096	0.096	0.096	0.096	0.096	0.096	0.095	0.092	0.088	0.085	0.084	0.082	0.08	0.079	0.079	0.078	0.079	0.079	0.079	0.079	0.079	0.079
	460	0.096	0.096	0.096	0.096	0.096	0.096	0.096	0.096	0.095	0.095	0.092	0.087	0.084	0.082	0.08	0.078	0.077	0.077	0.077	0.077	0.077	0.077	0.077	0.077	0.077
	458	0.095	0.096	0.096	0.096	0.096	0.096	0.096	0.096	0.095	0.094	0.091	0.086	0.083	0.081	0.078	0.076	0.075	0.074	0.074	0.074	0.074	0.074	0.075	0.075	0.075
	456	0.095	0.095	0.095	0.095	0.095	0.096	0.096	0.095	0.095	0.094	0.091	0.086	0.082	0.08	0.077	0.075	0.073	0.072	0.072	0.072	0.072	0.072	0.072	0.073	0.072
	454	0.094	0.095	0.095	0.095	0.095	0.095	0.095	0.095	0.094	0.093	0.09	0.085	0.08	0.078	0.075	0.073	0.071	0.07	0.07	0.07	0.07	0.07	0.07	0.071	0.07
	452	0.094	0.094	0.094	0.094	0.094	0.094	0.094	0.094	0.094	0.093	0.089	0.083	0.079	0.077	0.074	0.071	0.069	0.068	0.068	0.068	0.068	0.068	0.068	0.069	0.068
	450	0.093	0.093	0.093	0.093	0.093	0.093	0.094	0.093	0.093	0.092	0.088	0.082	0.078	0.075	0.072	0.069	0.067	0.067	0.066	0.066	0.066	0.066	0.066	0.067	0.066
	448	0.092	0.092	0.092	0.092	0.092	0.092	0.093	0.092	0.092	0.091	0.087	0.081	0.076	0.074	0.07	0.068	0.066	0.065	0.064	0.064	0.064	0.064	0.064	0.065	0.064
	446	0.09	0.091	0.091	0.091	0.091	0.091	0.091	0.091	0.091	0.089	0.086	0.08	0.075	0.072	0.069	0.066	0.064	0.063	0.062	0.062	0.062	0.062	0.062	0.063	0.062
	444	0.089	0.089	0.09	0.09	0.09	0.09	0.09	0.09	0.089	0.088	0.085	0.078	0.073	0.071	0.067	0.064	0.062	0.061	0.06	0.06	0.06	0.06	0.061	0.061	0.061
	442	0.088	0.088	0.088	0.088	0.088	0.089	0.089	0.089	0.088	0.087	0.083	0.077	0.072	0.069	0.065	0.063	0.061	0.059	0.059	0.059	0.059	0.059	0.059	0.059	0.059
	440	0.086	0.087	0.087	0.087	0.087	0.087	0.087	0.087	0.086	0.085	0.082	0.075	0.07	0.067	0.064	0.061	0.059	0.058	0.057	0.057	0.057	0.057	0.057	0.057	0.057
	438	0.085	0.085	0.085	0.085	0.085	0.086	0.086	0.085	0.085	0.084	0.08	0.074	0.069	0.066	0.062	0.059	0.057	0.056	0.055	0.055	0.055	0.055	0.055	0.056	0.055
	436	0.083	0.083	0.084	0.083	0.084	0.084	0.084	0.084	0.083	0.082	0.079	0.072	0.067	0.064	0.061	0.058	0.056	0.054	0.054	0.053	0.053	0.053	0.053	0.054	0.054
	434	0.081	0.082	0.082	0.082	0.082	0.082	0.082	0.082	0.082	0.081	0.077	0.071	0.066	0.063	0.059	0.056	0.054	0.053	0.052	0.052	0.052	0.052	0.052	0.052	0.052
	432	0.08	0.08	0.08	0.08	0.08	0.08	0.081	0.08	0.08	0.079	0.075	0.069	0.064	0.061	0.058	0.055	0.052	0.051	0.05	0.05	0.05	0.05	0.05	0.051	0.05
	430	0.078	0.078	0.078	0.078	0.078	0.079	0.079	0.079	0.078	0.077	0.074	0.068	0.063	0.06	0.056	0.053	0.051	0.05	0.049	0.049	0.049	0.049	0.049	0.049	0.049
	428	0.076	0.076	0.076	0.076	0.077	0.077	0.077	0.077	0.076	0.075	0.072	0.066	0.061	0.058	0.055	0.052	0.049	0.048	0.047	0.047	0.047	0.047	0.047	0.047	0.047
	426	0.074	0.075	0.075	0.075	0.075	0.075	0.075	0.075	0.075	0.074	0.07	0.065	0.06	0.057	0.053	0.05	0.048	0.047	0.046	0.046	0.046	0.046	0.046	0.046	0.046
	424	0.072	0.073	0.073	0.073	0.073	0.073	0.074	0.073	0.073	0.072	0.069	0.063	0.058	0.055	0.052	0.049	0.047	0.046	0.045	0.044	0.044	0.044	0.044	0.045	0.044
	422	0.071	0.071	0.071	0.071	0.071	0.072	0.072	0.071	0.071	0.07	0.067	0.061	0.057	0.054	0.05	0.048	0.045	0.044	0.043	0.043	0.043	0.043	0.043	0.043	0.043
	420	0.069	0.069	0.069	0.069	0.069	0.07	0.07	0.07	0.069	0.068	0.065	0.06	0.055	0.052	0.049	0.046	0.044	0.043	0.042	0.042	0.042	0.042	0.042	0.042	0.041
	418	0.067	0.067	0.067	0.067	0.067	0.068	0.068	0.068	0.067	0.067	0.063	0.058	0.054	0.051	0.048	0.045	0.043	0.042	0.041	0.04	0.04	0.04	0.04	0.04	0.04
	416	0.065	0.065	0.066	0.066	0.066	0.066	0.066	0.066	0.066	0.065	0.062	0.057	0.052	0.05	0.046	0.044	0.042	0.041	0.04	0.039	0.039	0.039	0.039	0.039	0.039
	414	0.063	0.063	0.064	0.064	0.064	0.064	0.064	0.064	0.064	0.063	0.06	0.055	0.051	0.048	0.045	0.043	0.04	0.039	0.038	0.038	0.038	0.038	0.038	0.038	0.038
	412	0.061	0.062	0.062	0.062	0.062	0.062	0.063	0.062	0.062	0.061	0.058	0.054	0.049	0.047	0.044	0.041	0.039	0.038	0.037	0.037	0.037	0.037	0.037	0.037	0.037
	410	0.059	0.06	0.06	0.06	0.06	0.061	0.061	0.061	0.06	0.059	0.057	0.052	0.048	0.046	0.043	0.04	0.038	0.037	0.036	0.036	0.036	0.036	0.036	0.036	0.035
	408	0.058	0.058	0.058	0.058	0.058	0.059	0.059	0.059	0.058	0.058	0.055	0.05	0.047	0.044	0.041	0.039	0.037	0.036	0.035	0.035	0.035	0.035	0.035	0.035	0.034
	406	0.056	0.056	0.056	0.056	0.057	0.057	0.057	0.057	0.057	0.056	0.053	0.049	0.045	0.043	0.04	0.038	0.036	0.035	0.034	0.034	0.034	0.034	0.034	0.034	0.033
	404	0.054	0.054	0.055	0.055	0.055	0.055	0.056	0.055	0.055	0.054	0.052	0.048	0.044	0.042	0.039	0.037	0.035	0.034	0.033	0.033	0.033	0.033	0.033	0.033	0.032
	402	0.052	0.053	0.053	0.053	0.053	0.054	0.054	0.054	0.053	0.053	0.05	0.046	0.043	0.041	0.038	0.036	0.034	0.033	0.033	0.032	0.032	0.032	0.032	0.032	0.032
	400	0.05	0.05	0.05	0.05	0.051	0.051	0.051	0.051	0.051	0.05	0.048	0.044	0.04	0.039	0.036	0.034	0.032	0.031	0.03	0.03	0.03	0.03	0.03	0.03	0.029
	398	0.048	0.049	0.049	0.049	0.049	0.05	0.05	0.05	0.049	0.049	0.046	0.043	0.04	0.038	0.035	0.033	0.031	0.031	0.03	0.03	0.029	0.029	0.029	0.029	0.029
	396	0.047	0.047	0.047	0.047	0.048	0.048	0.048	0.048	0.048	0.047	0.045	0.042	0.038	0.037	0.034	0.032	0.031	0.03	0.029	0.029	0.029	0.029	0.028	0.029	0.028
	394	0.045	0.045	0.046	0.046	0.046	0.046	0.047	0.046	0.046	0.046	0.043	0.04	0.037	0.035	0.033	0.031	0.03	0.029	0.028	0.028	0.028	0.028	0.028	0.028	0.027
	392	0.044	0.044	0.044	0.044	0.045	0.045	0.045	0.045	0.045	0.044	0.042	0.039	0.036	0.034	0.032	0.031	0.029	0.028	0.028	0.027	0.027	0.027	0.027	0.027	0.026
	390	0.042	0.043	0.043	0.043	0.043	0.044	0.044	0.044	0.043	0.043	0.041	0.038	0.035	0.034	0.031	0.03	0.028	0.027	0.027	0.027	0.027	0.026	0.026	0.026	0.026
	388	0.041	0.041	0.042	0.041	0.042	0.042	0.043	0.042	0.042	0.042	0.04	0.037	0.034	0.033	0.031	0.029	0.027	0.027	0.026	0.026	0.026	0.026	0.026	0.026	0.025
	386	0.04	0.04	0.04	0.04	0.04	0.041	0.041	0.041	0.041	0.04	0.038	0.036	0.033	0.032	0.03	0.028	0.027	0.026	0.025	0.025	0.025	0.025	0.025	0.025	0.024
	384	0.038	0.038	0.039	0.039	0.039	0.039	0.04	0.04	0.039	0.039	0.037	0.035	0.032	0.031	0.029	0.027	0.026	0.025	0.025	0.025	0.025	0.024	0.024	0.025	0.024
	382	0.037	0.037	0.037	0.037	0.037	0.038	0.038	0.038	0.038	0.038	0.036	0.033	0.031	0.03	0.028	0.027	0.025	0.025	0.024	0.024	0.024	0.024	0.024	0.024	0.023
	380	0.036	0.036	0.036	0.036	0.036	0.037	0.037	0.037	0.037	0.036	0.035	0.032	0.03	0.029	0.027	0.026	0.025	0.024	0.023	0.023	0.023	0.023	0.023	0.023	0.023
	378	0.034	0.035	0.035	0.035	0.035	0.036	0.036	0.036	0.036	0.035	0.034	0.032	0.03	0.028	0.027	0.025	0.024	0.023	0.023	0.023	0.023	0.023	0.023	0.023	0.022
	376	0.033	0.033	0.034	0.034	0.034	0.034	0.035	0.035	0.034	0.034	0.033	0.03	0.029	0.027	0.026	0.025	0.023	0.023	0.022	0.022	0.022	0.022	0.022	0.022	0.021
	374	0.032	0.032	0.033	0.033	0.033	0.033	0.034	0.034	0.033	0.033	0.032	0.03	0.028	0.027	0.025	0.024	0.023	0.022	0.022	0.022	0.022	0.022	0.021	0.022	0.021
	372	0.031	0.031	0.031	0.032	0.032	0.032	0.033	0.032	0.032	0.032	0.03	0.029	0.027	0.026	0.024	0.023	0.022	0.021	0.021	0.021	0.021	0.021	0.021	0.021	0.02
	370	0.03	0.03	0.031	0.031	0.031	0.031	0.032	0.031	0.031	0.031	0.03	0.028	0.026	0.025	0.024	0.023	0.022	0.021	0.021	0.021	0.021	0.021	0.02	0.021	0.02
	368	0.029	0.029	0.029	0.029	0.03	0.03	0.031	0.03	0.03	0.03	0.029	0.027	0.025	0.025	0.023	0.022	0.021	0.021	0.02	0.02	0.02	0.02	0.02	0.02	0.019
	366	0.029	0.029	0.029	0.029	0.03	0.03	0.031	0.031	0.031	0.031	0.029	0.028	0.026	0.026	0.024	0.024	0.023	0.022	0.022	0.021	0.022	0.021	0.021	0.021	0.021
	364	0.028	0.029	0.029	0.029	0.029	0.03	0.03	0.03	0.03	0.03	0.029	0.027	0.026	0.025	0.024	0.023	0.022	0.022	0.021	0.021	0.021	0.021	0.021	0.021	0.02
	362	0.028	0.028	0.028	0.028	0.028	0.029	0.03	0.029	0.029	0.029	0.028	0.027	0.025	0.025	0.023	0.023	0.022	0.021	0.021	0.021	0.021	0.021	0.02	0.021	0.02
	360	0.027	0.027	0.027	0.027	0.028	0.028	0.029	0.029	0.029	0.029	0.028	0.026	0.025	0.024	0.023	0.022	0.022	0.021	0.02	0.02	0.021	0.02	0.02	0.02	0.02
	358	0.026	0.026	0.027	0.027	0.027	0.027	0.028	0.028	0.028	0.028	0.027	0.026	0.024	0.024	0.023	0.022	0.021	0.021	0.02	0.02	0.02	0.02	0.02	0.02	0.019
	356	0.026	0.026	0.026	0.026	0.026	0.027	0.027	0.027	0.027	0.027	0.027	0.025	0.024	0.023	0.023	0.022	0.021	0.02	0.02	0.02	0.02	0.02	0.02	0.02	0.019
	354	0.025	0.025	0.026	0.026	0.026	0.026	0.027	0.027	0.027	0.027	0.026	0.025	0.024	0.023	0.022	0.021	0.021	0.02	0.02	0.02	0.02	0.02	0.02	0.02	0.019
	352	0.024	0.025	0.025	0.025	0.025	0.026	0.026	0.026	0.026	0.027	0.026	0.024	0.023	0.023	0.022	0.021	0.021	0.02	0.02	0.019	0.02	0.019	0.021	0.019	0.019
	350	0.024	0.024	0.025	0.024	0.025	0.025	0.026	0.026	0.026	0.026	0.025	0.024	0.023	0.022	0.022	0.021	0.02	0.02	0.019	0.019	0.019	0.019	0.021	0.019	0.018
	348	0.023	0.024	0.024	0.024	0.024	0.025	0.025	0.025	0.025	0.026	0.025	0.024	0.023	0.022	0.021	0.021	0.02	0.02	0.019	0.019	0.019	0.019	0.02	0.019	0.018
	346	0.023	0.023	0.024	0.024	0.024	0.025	0.025	0.025	0.025	0.025	0.024	0.023	0.022	0.022	0.021	0.021	0.02	0.019	0.019	0.019	0.019	0.019	0.019	0.019	0.018
	344	0.023	0.023	0.023	0.023	0.024	0.024	0.025	0.024	0.025	0.025	0.024	0.023	0.022	0.022	0.021	0.02	0.02	0.019	0.019	0.019	0.019	0.019	0.019	0.019	0.018
	342	0.022	0.022	0.023	0.023	0.023	0.024	0.024	0.024	0.024	0.024	0.024	0.023	0.022	0.021	0.021	0.02	0.02	0.019	0.019	0.018	0.019	0.019	0.018	0.019	0.018
	340	0.022	0.022	0.023	0.022	0.023	0.023	0.024	0.024	0.024	0.024	0.023	0.022	0.022	0.021	0.021	0.02	0.019	0.019	0.019	0.018	0.019	0.018	0.018	0.018	0.018
	338	0.022	0.022	0.022	0.022	0.023	0.023	0.024	0.024	0.024	0.024	0.023	0.022	0.022	0.021	0.021	0.02	0.019	0.019	0.018	0.018	0.019	0.018	0.018	0.018	0.017
	336	0.021	0.022	0.022	0.022	0.022	0.023	0.023	0.023	0.023	0.024	0.023	0.022	0.021	0.021	0.02	0.02	0.019	0.019	0.018	0.018	0.018	0.018	0.018	0.018	0.017
	334	0.021	0.021	0.022	0.022	0.022	0.023	0.023	0.023	0.023	0.023	0.023	0.022	0.021	0.021	0.02	0.02	0.019	0.019	0.018	0.018	0.018	0.018	0.018	0.018	0.017
	332	0.021	0.021	0.022	0.022	0.022	0.022	0.023	0.023	0.023	0.023	0.022	0.022	0.021	0.021	0.02	0.02	0.019	0.018	0.018	0.018	0.018	0.018	0.018	0.018	0.017
	330	0.021	0.021	0.021	0.021	0.022	0.022	0.023	0.023	0.023	0.023	0.022	0.021	0.021	0.02	0.02	0.019	0.019	0.018	0.018	0.018	0.018	0.018	0.018	0.018	0.017
	328	0.02	0.021	0.021	0.021	0.021	0.022	0.022	0.022	0.023	0.023	0.022	0.021	0.021	0.02	0.02	0.019	0.019	0.018	0.018	0.018	0.018	0.018	0.018	0.018	0.017
	326	0.02	0.02	0.021	0.021	0.021	0.022	0.022	0.022	0.022	0.022	0.022	0.021	0.021	0.02	0.02	0.019	0.019	0.018	0.018	0.018	0.018	0.018	0.017	0.018	0.017
	324	0.02	0.02	0.021	0.021	0.021	0.022	0.022	0.022	0.022	0.022	0.022	0.021	0.021	0.02	0.02	0.019	0.019	0.018	0.018	0.018	0.018	0.018	0.017	0.018	0.017
	322	0.02	0.02	0.021	0.021	0.021	0.021	0.022	0.022	0.022	0.022	0.022	0.021	0.02	0.02	0.02	0.019	0.018	0.018	0.018	0.017	0.018	0.017	0.017	0.017	0.017
	320	0.02	0.02	0.02	0.02	0.021	0.021	0.022	0.022	0.022	0.022	0.021	0.021	0.02	0.02	0.019	0.019	0.018	0.018	0.018	0.017	0.018	0.017	0.017	0.017	0.016
	318	0.019	0.02	0.02	0.02	0.021	0.021	0.022	0.022	0.022	0.022	0.021	0.021	0.02	0.02	0.019	0.019	0.018	0.018	0.017	0.017	0.018	0.017	0.017	0.017	0.016
	316	0.019	0.02	0.02	0.02	0.02	0.021	0.021	0.021	0.022	0.022	0.021	0.021	0.02	0.02	0.019	0.019	0.018	0.018	0.017	0.017	0.018	0.017	0.017	0.017	0.016
	314	0.019	0.019	0.02	0.02	0.02	0.021	0.021	0.021	0.021	0.022	0.021	0.02	0.02	0.02	0.019	0.019	0.018	0.018	0.017	0.017	0.018	0.017	0.017	0.017	0.016
	312	0.019	0.019	0.02	0.02	0.02	0.021	0.021	0.021	0.021	0.022	0.021	0.02	0.02	0.02	0.019	0.019	0.018	0.018	0.017	0.017	0.018	0.017	0.017	0.017	0.016
	310	0.019	0.019	0.02	0.02	0.02	0.021	0.021	0.021	0.021	0.021	0.021	0.02	0.02	0.02	0.019	0.019	0.018	0.018	0.017	0.017	0.017	0.017	0.017	0.017	0.016
	308	0.019	0.019	0.02	0.02	0.02	0.02	0.021	0.021	0.021	0.021	0.021	0.02	0.02	0.02	0.019	0.019	0.018	0.018	0.017	0.017	0.017	0.017	0.017	0.017	0.016
	306	0.019	0.019	0.02	0.02	0.02	0.02	0.021	0.021	0.021	0.021	0.021	0.02	0.02	0.019	0.019	0.019	0.018	0.018	0.017	0.017	0.017	0.017	0.017	0.017	0.016
	304	0.019	0.019	0.02	0.019	0.02	0.02	0.021	0.021	0.021	0.021	0.021	0.02	0.02	0.019	0.019	0.019	0.018	0.018	0.017	0.017	0.017	0.017	0.017	0.017	0.016
	302	0.018	0.019	0.019	0.019	0.02	0.02	0.021	0.021	0.021	0.021	0.021	0.02	0.02	0.019	0.019	0.019	0.018	0.018	0.017	0.017	0.017	0.017	0.017	0.017	0.016
	300	0.018	0.019	0.019	0.019	0.02	0.02	0.021	0.021	0.021	0.021	0.021	0.02	0.02	0.019	0.019	0.019	0.018	0.018	0.017	0.017	0.017	0.017	0.017	0.017	0.016

[truncated: 14 more sheets: Figure S3, Figure S4, Figure S5, Figure S6A, Figure S6B, Figure S6C, Figure S6D, Figure S7, Figure S8, Figure S10, Figure S11, Figure S12, Figure S17, Figure S18]
